# Supplementary material for: Phylogenomic Analysis Reveals Deep Divergence and Recombination in an Economically Important Grapevine Virus
Source: PLoS One. 2015 May 18;10(5):e0126819. doi: 10.1371/journal.pone.0126819 (PMC4436351; doi:10.1371/journal.pone.0126819)
Supplement: S1 File — Alignment of 819 accessions of GLRaV-3 with GLRaV-1 (NC_016509) as the outgroup (ZIP) [file pone.0126819.s007.zip]

Archive with 1 entries (1 files):
- supermatrix_LRV_ALL_20141107.nex
