# Supplementary material for: Phylogenomic Analysis Reveals Deep Divergence and Recombination in an Economically Important Grapevine Virus
Source: PLoS One. 2015 May 18;10(5):e0126819. doi: 10.1371/journal.pone.0126819 (PMC4436351; doi:10.1371/journal.pone.0126819)
Supplement: S1 File — Alignment of 819 accessions of GLRaV-3 with GLRaV-1 (NC_016509) as the outgroup (ZIP) [file pone.0126819.s007.zip › supermatrix_LRV_ALL_20141107.nex]

#NEXUS

BEGIN data;
	DIMENSIONS NTAX=821 NCHAR=19362;
	FORMAT DATATYPE = DNA GAP = - MISSING = ?;
	MATRIX
	NC_016509_GLRaV_1_outgroup           ????????????????????????????????????????????????????????????????????????????????????????????????????????????????????????????????????????????????????????????????????????????????????????????????????????????????????????????????????????????????????????????????????????????????????????????????????????????????????????????????????????????????????????????????????????????????????????????????????????????????????????????????????????????????????????????????????????????????????????????????????????????????????????????????????????????????????????????????????????????????????????????????????????????????????????????????????????????????????????????????????????????????????????????????????????????????????????????????????????????????????????????????????????????????????????????????????????????????????????????????????????ATGGCAGTTAAGTCCATCTTTGCACAAGAAGACTTGATTTCCATTCAAAAAGATTTTCGTTTCCCCTTTGTTTCTTCTTCTACATCTTTATTTTTGTGCAATCTTCCTTCACCCCCAATCATATTTCAAAAAGGGTCACGCTTTATAGCCCCCACAAGGAGTAGCAATGGTTTTCTGAGGAAAGCGATCGACTATGCTGTTTGTTGCAAAAACTACGGTCGGTCATTGAAATTTGACGCTACACCTGTCCAGTCCACTCACCACATAATAGTAAAGGCTGTGTTCAGGAACACATATTATAGGGCTGCGTCAGGCAAGTGGGTAACTTTGCGGGCAGGGACAGCTTCAGGTACGGTACGTTTAGTGAGGCCGGCGGTCGTGGAACTTGAATCAGACCACGCCGGGATGTTTTCTGTTTTCTTCGTAAGAAAACAGCTGTCGGAGGCACCAGAGAAGGCTAAATCCCCGCAGTGTGTGATCGACCGAAAGCCAGCGCAGTCGAAAATACCGGTGCCTACACCAATAAAGGCAAAGCAGGTTGCGGCCGCCGTGCCGGGTCTAAATGGGAACAACGCGCAATCTCACGCGCGTTTCGGAAAATTTTTTAATGAAGGCGGTTCGTTTCAGCGCCCGGCATTTTTGTTGCGTTCGGGGCGGCTATGGGATATTCAAGGGCAATGTTTTTTCACCCCGAAATTTTGTCACAAGTGGTTGTTGACCCGCGACTGGAGTTCAGGTAAGAGGTATGTTTTTTGTTTCGTTGAAGGGGCAGTTATCGCCGTACCTCTTGAAGTTATAAGGTACGATATGCGCGTTCTATGGCGGAGGCTGCCTGTGGGTGTTTACGTGGCGCTTCCTCACTTGCTCTTTAGATGTGAGGACACGGGTGAGCTGTTTTATGGTGATAAGTATTGGTGTTGGTTGCAGCTGGCAGTTCTGAACGGCAACAATCTTTTGGCCGGCTCTTTCGAGAGCTGTATTAGTGTGCGGAAGTTGAAGCGAATGCTGCGCTTTAACGTCAAGCTGGAGAAGACGGATGAAGCGAATATCTTTCATGTGGGGAACAAACCCACTGTTTCTTTGGCTGAGGTTGATGATAGATGCTTCGTCGGTATGGCGGCTAAAGGGGGGCAACAGAGCCTGGTGGCAAGCGTAAGTAATGCGCTCAATCAGGAAGATCTATTCGAAGGGATAGTATCAACAATTGCTAACCGGCTAGTACTGAAAGAAGGGAGCACACTGGTGACGCACCTCGACGAGAAGATTTCGGAGCTGTTCATGATGAAGGAGGATACACTGGGGAAGAAGAATAAGTGCGTCGTGACGGTAGCGCTTAGTGCTGTGGCTAAAGAAAGTTTGACGAGAGCTTTTCCAGAACTTTTTATAACCTTTTTGGATAGTGTTTCGAGCTCGCACAGTTTATGTAACGCTGTTCGTTCGTGCTTCAACTCATTGTATGCGAGCAAATACAGAGGCGTACCGTTCGTAGACATCGGAGGGAGTGTTGCCTATCATGTGCGTAATGGAGACAAAGATTGTCATTGTTGTAACCCCGTTCTGGATTACAAAGATTGCAGAAGGCGCGAAGAGGAGTGTTTGAGGCTCGCTACAGCTGAGGAAAAGGTTATGACAGTCGAAAGCGTGCTTAAGAAAGAGGCTGCGAAGAACATCACGTACTGCCAAATGGACACGCGCTTTTGTGATCATAAAGCGCCAGTTGGTTTCATGGTTGACGTCTACGACTTAGATGTTTTTGAATTGGCGCAAGCACTAGAGAAGAAAGATATAAAAATATTCGAGTTGTGCTTGATGTTTCCAATAGAGCTGACAGCCAGAGACGGCAGCCTAACTATACCAGAACTGGGTGTGGAAGTGGTGCGAAAAGGCGATGTGATAATGTATACTGTCGGAGGCGTAGGCGATGCTTACACTCATTCCGTGCAGAAGATTATAAGTTTCTTCGGGAGTAACGTCGTTCAGTTACCCAGTGGCAGTGCTTTTTCGGTCGAGTATGTAGGCTACAGGCTTGGTTACCATCAGTTTTCTCTGTGCGTTATCGATACCGCTCATGCCTCGTACAATTTGACGAGGAAAGTGTCGACGACGTTTAAGGGACATAGTCTGGTTATGATACCGGAGATTGCTGATGGTTTTCTCTCATTCAGACAAATGTACTTAGATTCCGATTTCGTTGATCGTGTGTACTCGTATTTGCTTAATACGACGTCTGCATTCGTGGATAGAACATTTGAGTACGCCGTGTCTTGCGCGCGGAGCCAGAAGACGCATGTTATCGTGGGTACACGTGTGGTGCACGACAAGGTCGAATTGTCTCCGGAAGAGCAGTGGGGACTGGTTGTAGCGTTGATGATACAAGCGATCACAGACAGAAAGAAGGCACACGTGGCTCATCACTCGATCGAGGCTCTTCGCGGGAACTTGTGGAATTGTATCGTTTTGATCGTACGGAAGCTTTGTAGCTCTTTCTTTTCGGGGATGAATGAGTACGCTTTGACTATGTTGCAGGCGCTGGGGTCTAATCTGGACGTGTTGATGGATCAAAATTTTCGGTTCGTACGTACGGTTCCTGCCACGGTGACGCTACATCTGGTGGCGGAGACCAACCCTTGTTTCACTGATAGATCGATGTTATTGGATGAGGGTTTGATGGCTTACAGGTTGCACCTCCGTAACGGGACGAATATCAAGGTCGCTAAGGATCTAGTTCGTGAAGCGCACAAAATTCTGAGGAGCATGAGAGCCGCAGAAAAGGCGAAGGCTGAGAGCAAAGGTTTGGAGGTTGATGAGAGAGAAATCACTGAAGATGATATCCTGACGTTTATACAGACGAAAAATCTCCATGTCGGTTTGAAAGGTGGTGTTAGAAGTCGCATAATCAATCAGGGCGTAAAGTCATACGTGAATTCAGCGGCGAGCACGTTTACATCGAGCGGGAATCCGGCAAGTTGGGCCAAATCTTTCGCTGAATTGAAGGTGGCGGAGAACGGTTACACCGTGGGAAAAATTTTTTCAAAATCTCCAGCGAACGGAGTAGTCAAGCTTCCAATTGCGGCAACGGTGGCATCGCTGGTAATGAAGGACGATGGAGGTCTAGGGGAAAAAATAGAGGTTGGGCAGCCTGCGTGGGTATCTTTGCTTGCGTCATCATTGCGCGCTCTGAGCGAGAGGGCGGCTTATGTTCTACGGAGTAAGTCGTCGTTGCTAATGTTCGGGGGAGGTCTATTACTGATGGCTTCCATGCTCGCTTTTCGGCGCCAAATTTTGAACAGAGCTCATGGGTTAGCGCAAGGTGTCCGCACCTCCTTGAAAAAGACGAAAGGTAAGCTGGTGTTAGGTCTGAGCGACTTGAAAGAGAGACTCGGGAGTGTAAGAAGGAATGCCGTCGTTTCGGCTCAGGGATCAGTGCGTTCATTGAAGGTGGTAGCGAGGGCTGAATTTAAAGATCGCGTGTCTGGATACGTGGAAGAGATGGGGTACATTTACGGCGACTCGTTGAACGTTCAGACCGTGTGCCTTACGGCCGCCGCATATCTATCATCGAGCTATGAGAAATCGGCGATTCTTATATTACTCGCGCCTAAGCGGTTCAGGTATATAGGGAGCGTCGGATACGGGATAGCGGCATTGAGGTGTATCAAAGGAGGCGAGTATGGCAGGGCTTCGAAATTGATGGGCGTAGCCGCGTGTTTGGCGTTGACTGCAAAGAAAGGTGCAAGTAGGGCAGCCAGCTTGCAGATTGTGTTCCCGAAGCGTGGGGACGTGTATGAGGGCGTTACTAGCTTCTACAGGCAGCGAGCAGAAAGGAAGGGTGCGGCAATCGAACCGTCGCGCAGAAGCGAAGGCGAGGCTATGGATGATATCCTGGATGAAGCAACTTGTGGAACCTCGAGCGAAGTTGAGCAAGAGAAGGAGGATTTGACGTCAAAAACTGAGGATTCAACAGACGCATCAGATGACGAATCAGTTGAAAGTAGTCAGCATACGGCACAGTCGCACTTTGTGACTACAAGCGTCAACGAGTCAAAACACGAAAGCGGTATCTTGGCTGATGGGAAAGTCGAAAGTCGGAAGGAAGAGGAGCCGAGGCGTATTGTCGATAAAGGGAAGAAGGTCGTTGATTACGACGAAGAGTTGAATATGCGGAAGGAGAAGTGCAGGTTGATTATAGAGAAGAGACGAGAAGAGCATGGTGGCCTAATTCCTGTTGTGTTTAAAGAACCGAAGTGTGAGGGGAAGGACGACGAATCGGAAGAAGAGAGCGAAGGCTATCTGTGCTTAAGCTCTACCAAAGTGGAGCGTGGCGACGCTTCGCCCAGTGGTTGTAAGTCCGCTGATTGCAAGAGTATATCGGAGGAAAGCCCGGAGAGAAAGACGAAATCGTCAGCGATTATCGAAGATGTTACTCCGGTCAAGGTCGAAGTGTCAGCTCCCCGAAACGTTCAAACGGCGATGGAGCGTGAAAAATTCAAAGGGGCCCGCAAACTAGTGAGCAGCGACATTTTCGTCGATAAGTTGCGGGGGAGAGATGTAGCATTCTACAGCAAGTACAGCCGAAGGTATGTCTATAATGGTGGTTCGCACGCGAGTCAGGGTTGGAATAAAGCGCTTGATGAGCTTCGGGAGGAACTGAAATTGGATGAGAGTTATGATCATTGCTTGATACAGAAGTACAGAAAGGGTGCTACGATCGGGTTTCATGCTGATGATGAGAAATGCTACACATCTGGTGTGAGCGTTGTCACCGTAAATTTGAATGGTCAGGCTCGCTTTAGAGTGCGGTCGAATAAGACGGGAGAGATTGTCGAGCATCTTCTGGGTGATGGTGATGTCTTCGTGATGAGCCCGGGGATGCAGCGTGATTTTAAGCATTCGGTGGAATCTTTGGATGAAGGGAGGGTGAGTATTACATTACGCAACGCCACTGTGGATTATTGCAAGCGCGAAGCTACTGAAGGCAAGCGCGTTAAAGGCGAAGTTACTCCTCAATCCCGGGTATCGGTGAATGACGGGAAGACGTCGAAGGAAGCTAAAGGTCTACTGGGACCTGTGCCAAGTTCAGGGGTTAGTTCTTCTTCAGGCGAAAGTGTGGCGACCGTTCGGCAAAGCGCGTCAAAGTCTACTATCGGCACAGCTGTGGAGATGGGGTGTATCGACAAGGACAGTTGGGTATTAGGTGAAGACCCAGTCTTGGGGATACAATCCTTCAATGATGTCGTATACTGCAAAGATCTGAAGACCGCGGGTACTGAAGCCCCGGCGATTGAGTTCATTATGTATTTAGCACGGCGATGTTTCGATTTGTTCATCAAGCTGAAGCGAGCGCGAGATCTTGTTGCTAAAACGGACAAAAGAGTAGGACACAAGTTTCCGCTCGCAGTTTACGAGAATCTTCCTGGTTTACGAGTGTACGACGCGAATTTCAAAGTGGTTGCAAATGCGCCGGAAGACGGGACGACTATCTTCGATTTGGAATACGTCTTTTTGGTATCCACAGGCACTTTCGTGCCAGGGCGAAATCTCGAGGCAGTATTGTCGAGGCAAGATGCCGTGCTAGTTTGTGATGATCTACTAGTGTTTCATGATGCGATGAATTTGCGTGGATGTGTTAGGTTGGCTAAGAGGGCGTTGGTCGGTGAATACATGAAGAATGTGAGGTTGTCCGCGGTGAATTCACCACCTGGTGGAGGCAAGACGACGCGTCTCGTTGACGAATATTTTGGAAGGAAGAAGCGTGCGAAGATTGCTACAGCGAACACTGGAAGCGCTGCAGATATTAACTCGGCTATTCGAGCCAGAGAAGGGAAGAAGGAGACCGATTTGGTAGCGAAGACCGCGAACTCGTGGATTGTTAATTCCCGGCCCCGTCCAAACTCGCATGTTGGGCTTATCGATGAAGTGTATATGCTGCATAAGGGAATGTTTCAGTTAACAGTGGTAGCGATGGGAGTGAAAGAAGTTATCGCGTACGGAGATAAGAATCAGATACCATTTATCAACAGGGAAAAGACGTTTGTCACGCCTAATGAAGCCGTAGAATTCGCGGAAGAGCTGATTGAGTACACTGACATTTCATACAGGTGCCCTGCTGATGTATGTTACGTATTATCGTCGATGACTGATATGCGAGGAGCTAAATTGTACCCGAATGGTGTGTTTCCTAACGGGGACACTCGACCTTTACGCTCTTTCGAGAAGGTGCCTATCGCAACTCCAGAGGACGCTTTACTGTATGAAGCGGATGTTTACCTGACAATGACTCAGAATGAAAAAGCAGAAATGCAGAGGGTTGTTGCGAAGATGGAAATTGCGGCTGGAAAAAAGAGGCCAGATGTGTTAACGACGCATGAAGCGCAAGGCAAGACGTATGGTGATGTTGTATTGGTAAGATTGAAGAAGGCAGATGATCCGATCTTCTCGCGGAAGCCTCATATTGTAGTTGCTTTGTCAAGGCATACTCGCAGCATGAAATACGCGGTGCTGAGCTCTAAGATGTCTGATACTATCTCGAAGCTGATTGATGGTACGTACGCTGGAAAAGTGAGTGACGTTTTGTTGCAGCAACTGCAGCGGAATGATCGCTTTCGAGTCGATTGA???????????????????????????????????????????????????????????????????????????????????????????????????????????????????????????????????????????????????????????????????????????????????????????????ATGATCGCTTTCGAGTCGATTGAGTGTTTCTCGGCTGCTCCGCAGCTGGAGAAGTATATTATGGCGAAGGTTTCTACATCCCACGTTCAAGTGGTGAATCTTTTCTTGGAGAGCAGAGTGCCCGGTATCACGTGTTTCAATACGGAATTTTGGGAGGATGATTTTGAGACGTCTGGTCTTGATACGTTGGTCGAAACGGCCACGATAAGTGACAACTTCCCGAAGTATAGGGTAACGGACAGGCCTCGGTTGCAGAATGTGGTAAGGTCAGTGATTGGACGGCCCAAGCGGAACAGTTTGAAATGTAACCTCGTCACGTTTGAGAGCAGAAACTTCAATGCAGACAGGGGATGTGATGTCTCGTCTGACCCTATCGCTGCTACTGAGCTTGCCAGCTTGTTTTTTGATACCTGGGTTGATGGGAGTAAGCTCGCAGAGTGCGTCGGGGACACAATATCCCAAAATGCAGTGGCGGCGTCGTCGTGGCTCGATAGCAGGTCTTCTATGGCTAAGCAGTCGTTGTGGGCTCGTTTGCGGTCTTTTGTCTACGATCTGTCGGCAATGACTCGTTATAAGCTTATGGTTAAGTCAGACGCCAAACCGAAGTTGGACTCCACGCCTTTACAGCAGTACATTACAGGGCAAAACATTGTGTACCATGATAGAGCTATAACTGCGATGTTTTCACACATCTTTACGCAAGCGGTCGAGAGGTTGAAATATGTGCTGCATACGAAAGTCTTAGCATACCACGGTATGTCAACAGAAGACTTCAGTCGCGAGGTTGGTGATAGACTGGGGGATGTGTCGGGTTATTATGTTTACGAGCTGGATATTTCAAAATATGACAAGTCTCAGGGCGCGTGCATGAAGGACGTCGAAAGGCGAATTTTAATCGGTCTAGGTGTGTCGGAATCTGTTGTAGATGCTTTCTTCTGTGGAGAGTATGATTCCGTGGTCACGATGGGGAAGAACGAGCTCGTTTTGTCGGTAGGGGCGCAGCGGAGATCTGGAGGTGCAAATACGTGGTTAGGGAACACTTTGGTTCTTATGACTTTGTTGGCGATATCTTTGAAAGGTTCGGAACCGTCTTTGGTTGTTGTTTGTGGCGATGACTCTTTGATTTTTTCGAAGAACGAGCTGCAGATAGATGATAGGATTCTTGAAGAGAGTTTTGGGTTCGACCTCAAGTTAACGTGCCAGTGTGCTCCTTATTTTTGTTCGAAATATTTGGTGAGGACACCGGATCATTGTTATTTTTTACCTGACCCGTTTAAGTTGTTTTTGAAGCTAAGCTTGGAAAGAGAGCCCAATGAAGATTTGTTGTTTGAAGTGTTTACCTCGTTTGTTGATTTGACGCGAGGTTTTGGGGATGAGAGCGCAGTACAGCAGCTTGTCGCGATGGATGCACAGAGGTATGGTCCTAATCCATACGCATACGCAGCGTTTTGTTTAGTGCATATACTGGCAGCAAATTTTGTGCAATTCAAGAGGTTATTTTATGATGCTGATGGGGTGTTTGGGAAGAACTCAAAGAGTAAGGCTACTCGATGA?????????????????????????????????????????????????????????????????????????????????????????????????????????????????????????????????????????????????????????????????????????????????????????????????????????????????????????????????????????????????????????????????????????????????????????????????????????????????????????????????????????????????????????????????????????????????????????????????????????????????????????????????????????????????????????????????????????????????????????????????????????????????????????????????????????????????????????????????????????????????????????????????????????ATGGACTTGCGACAGTTTTCCCACGAACTTCTATATACCGTTTCTCTTTTTATACTAGTAGCCTTGTGTTTTGTCGTATATTTTATCGTAAGAGCTATTCGGCACTGTTGTGCGAAAATCGAGGATAAACCGGTGCGAGAACCAGGAAATTCATCGTATAGGTACGTAGCTCAACCGTAG???????????????????????????????????????????????????????????????????????????????????????????????????????????????????????????????????????????????????????????????????????????????????????????????????????????????????????????????????????????????????????????????????????????????????????????????????????????????????????????????????????????????????????????????????????????????????????????????????????????????????????????????????????????????????????????????????????????????????????????????????????????????????????????????????????????????????????????????????????????????????????????????????????????????????????????????????????????????????????????????????????????????????????????????????????????????????????????????????????????????????????????????????????????????????????????????????????????????????????????????????????????????????????????????????????????????????????????????????????????????????????????????????????????????????????????????????????????????????????????????????????????????????????????????????????????????????????????????????????????????????????????????????????????????????????????????????????????????????????????????????????????????????????????????????????????????????????????????????????????????????????????????????????????????????????????????????????????????????????????????????????????????????????????????????????????????????????????????????????????????????????ATGGAAGTGGGACTTGATTTCGGCACTACTTTCAGTACGGCTTGTTTTTCGGTTCCATCGGAAGATGATTCCGGGTGCGTAACGTTGGTGAATTCTCCGTTCGTTCCAACGCAGGTTTTTATAGGAAGTGATATGACGTATAGCATTGGGCACAGAGCCTACTCCGATTTTGTAGCAGGCAAACCCGGGGGACTTTATATCAATCCGAAGCGTTGGGTGGGCGTCGACGGCTACAATTTTCAGGCTGTTAAGCGAAAGCTGAATCCAGAATACGAAGTTAAACTGAGTAATGGTGAAGTTGTTTTAGGCAGCGTGGGTAATGTGAATGCGCCATTGGTCAGAGTAGTTGATTTGGTTTTTCTTTTCGTGAAGGGTATATTGCTAGAAACAGAGGAAGCGGTAGGCAAAGCGGTATCAGGCGTTGTCTGTACCGTGCCAGCGGAGTATAACTCGTTCAAGCGAAGTTTTTTGGGTGTCGCTCTGGAAGGGTTAGGTAAGCCATTGAGGGCTCTCATAAACGAACCAACGTCAGCAGCTTTGTACGGAGCTGTTAGGGGAGGTGCGCTGAAAGAGACGTACGCCGTCTTCGACTTCGGAGGAGGGACTTTGGATATATCGTTCATATCAAGGTTTAATAACGTCGTGAGTGTGCTATTTTCGAAGGGAGACAACTTTCTGGGAGGTCGCGACATAGACAGAGCGATAGTGCAGTTTCTGCGTAAGGAGAAACGAATAACCGGAGTGATAGATGCGGGTATATTGGCAGTGATGATAGCCGACCTAAAAGAAAAAATTTGTGTTAATGGTGGTACACAATATACGCAGGTGAAGACGTCAAACGGCTTAGAAACGTTGTCAATGTCCGTAGACGAATTGAACGCTGTCTCTGAACCATTTGTAGACAGAGCAATCAAAATCTTCGCAGAAGGTGCTAATGAGCTTAAACGTAGTCCGATTGTCTGTGTTCTAACCGGCGGGTCGGTCGCTTTACCGTTGGTACAACAAAAGCTAAAGACGTTACCGTATGTTAGCCGAACGGAGTACGACTCTAAGACATTTAGATTATCGGTGGCCGTAGGTGCTAAGATTTATAGTGATATTCTAACGGGGCATAGCGATTTGCGACTAATTGACACGGTTTCCCAAACGTTGTCTGACGAATTGTCAGGTTTCACGGAGATCGTAATTTTTCCCAAGGGTCACCCCATACCGTCGGAATATGAAACAAGTTTTCAAATATCGGGAAGTACTATGGAGTATGGAATAATAGAAGGTGAGTCTAATCGTACTTGGTTGAACGAGATCGCTTTTAAAGGTACGGATTACAGACCATCTAACGAAAGGAAGAGTGATAAGGTTAAATACGAGATATCAGTAGACGGAAAATTGAAACTGAGCGTCGACGGTAGACAATTGAAAAATACCCGATTACCAGCGCCGGTGAGCGCGTCGGCGCACGCGTATCGCTACGTATCGAGTATGAAGAAGTATTTAATTCAACTCGAGAATAATTACGTCGATATGTTCTCTGAGTTACATGGCGATAAAATATCGATCGACGACGTCTATGATGCTACAGGTGCGTACTTCGACAAGAATATACTAGTAAACTTTTTAAGATTGTCGAAATGA??????????ATGAATCCATTGGTCTGGTTGACCGGAGCTACCGATTATATGTCGGTGCTTAGGCCACTTTACGAGGATTTCAAAGCTGGGGGCGGTCGGCGCGTAGTGAATTATATCGAAGTTATAGATCGCGGTGATAAGCCGCATATAATTCGGGGGTTGTCTCCCTCAGATGAGAACTTCGAATTGATAGCATGGGCAGTAGCCGTTGGTGCTTTCGAGAACTCAATTTATGCGTTCGATACGATCCTTTCTACGATGCGTAATTGGAAGGCGTACGCGACCCCTGGGTCGTTACAATTAGACACGCCGATAACAAAGAAAAAGAATAAGCACTTCACGTTGACAGCTGAACAGCAGGCAGCGGTAAGAACGTCACCGAATAGTACGAATGAAGCTTTTGCGCAATTGTTCTTGAATTTAGGCGTTTTCTTGAAACGCGTACCAAAGGACGAAGATATATCAGGACGAGGCAATATCCCACTTGTGCGTGTGTCACAAGCGGAGTCGACAGATAGAATAGAACAGGGAAGGTACAGTCCTCTTTTGGCAAAGTTTGTACGTAAGTATACTCACGTTGTTGACGCGTACGATTCCGTTGTCACTCGCCAAAAGATTGAGGTGTGTAGTTATTACATTCCTGAGTTAATAGGATTGCTTTTTCGAGCACGCGATGGCGCTCAGGCATATAAAACGGTTTCGTTATATTTGGCCTCCTTTTTGCAGTCTAAGGATCCTGGAAAGTACGATCCCGAAACGAGAGTTATATGGTTTGCGCGGACGTTAACGATGGCTCGCGAACTATTAGAGATCTATTACAATATTCGCGTTGAAGTCAGCGAAAGGGAAATTATTCGTAACTTCAGGATTCAACCTGGAGACGAATTCCATCAGCTGTCGACAATGTTGTTGGGGTTGGTAGCAGACACGTCGGCTAAGTTGACGGGGATAACCGATGTTGATGTTGTACTAAGGAGAGTCCTGGGTCTGTGTTTAAAAGCTATGGTTGATGAAAATCAACATATCAGTAACATCAACTATACCGGTGCGCTTTATCTAATGCTAGTTTATTTCTCGATAGTTGGAACTAATTACTTGAGGAAGAAAGATACACCTAACGAAATGGTTTTCAGAATTAACGGTGTTGTGCGGAAAGTAAACTTTACTCATTTAAAGAGGCTTGTGGCTGAAGCGTCGGTTGACGGGAGGAATTATCCGAGAGAAATTTCGAGTGTTTTTGCTGGGATTACTTTGCAACTACGCCAGCTAGGTAATATAGACACGGTAGTATGGCCGGATGTGGTCTTAAGTAATCCGAGTCTTGGGTTCGATACCGTTTTACATAGCGGGTACATTAGTTTGAACCCTGCTATGTACAAGGATATCGAGATTATCAAAAGAAAGATACGGAATTCAACTCATTGGGTGGGTGGATATAAATATGGAAAAAGATTTTGA?????????????????????????????????????????????????????????????????????????????????????????????????ATGGCTAGCGTTATATCTCAAAATGATGATGACTATAACGTCGTCCGGGGAGGAAATATCGTTGTGCCGCGCACGCCTACTTTAAATGGTTTCGGTACATCGGCCTTCACTATACCTGCAGGTGAGGCGACTGCGTACGTTTTGAAAACACAGTACTCGAAGCCAGAAGCTGGTACTCCCGAGGCAAATCACCCTGTGATTGGTGTTCTGCCAGACGAGTATGTGTTCGTGAAAGGTCCGGGAGGTTATACTCTCCGTCCTTCTCGACCGTCTACGGGTCAGCGTTCGGGGGATTCTGAAGTGGCTAAGCGAGAAATGGGCGATAAGTTAAAGAGAACTTTCAATATAGCAGAAATCTTTACTAATCCCGAGATGAATATTATCTTTGAACCACCAAAGGATATGGAAGTTTCGGTTGTGGTGCCGACCGGACCCGGCTTGGTGACTCCGGCAGTGGCAACAGCTATATCTACGGAATTAAAAAATTTATGTGCTGAAGTGATGGGTAACACTGATCAGAAAAGTCTCACAGATTTTTTCTTGGCAATGTTGCAATTAATGTTGACGTTTAGCACATCACCAGACACTGAGAGCAAAGAAGAGTACTTCGTGAATTTGTACAGTAACGGCGAGCGAAAATTAACTTACGAGAAGGTTAAGGGCGCCGTTGTCAAAGGAGCTGAAGGCTCGACGTTCGAAAATCCTATGCGTCAGTATGCCAGGTTGTTCTCAGCAACGGCTGTACATTTAATATTGAATGGAAAGTTAAGGCCGAACGAGAAAGTAGCTATGCAACACGGCGTACCTAAGAGGTTTCTTCCGTATACTTTTGATTTCTGCAGACCATCTTATTCTCAATTTAGCAATGACGCCATTAGAGCATGGCAGTTGGCGGCAGAATCGGCGTTCGGGCGGAAGAGTAATGTAACAAGCTCAGTACTAAGAAACACCAGTGAGCTCAAGGTGTAG???????----------------------------ATGACAACGGCGTTAGTGGCTCCTATAGTTGGGGATAAAGGCGAGTATTTGTCTTTACTGAGAAACTTGCCGAATGATAATTCCCAAGAATCTTGGCTCCCTAACGCGGGTCGGATGAATGATGATTTCTTTAAAATAGGAGAGGCGTATAAGTTACAAAATCTTTCGATAGGGTACACGATTAATGTATCTGTTTCGATTAAATCGATCCCAAAAGAAACGATGGGCGTGCTTAGAGTAATAATAGAACCACGGGACGGTGATATGCTTATACACACTCTAAGATTCTATCGTGACAAGAACTTAATTGAACAGGTCTACACGCAAAGAAAAGGTGGCGTCGGTAGTGTTCTCAAAAGTAGACCGGTGGATTCGTCAATCGTAAATTTTCATAATGAAAGAAAAGAAACTATGACCTCAATGGTTAATAAGCAGAATAGGTTAATGGAAGTCTTTACGAATGGCTCTAGTTTAGGATCGAGCCAAATCAAAGTCCCAGTCGACAGTTTGATCACTGTTATAGTTTCGTTAGAGTCAAAGAAAGTTTCATGCGATGGACTCTCCGAATTGGTACCGAACGACGTGGGCTCGATTGTGAAATTCGACGGAACGGTCGATTACAAGGAAATAAATCGCGAACGGAAGTATATCTTTCCGTATAAGACGTTTAGGGATTCGAAATACCGGGAGATCTTAACCGAAGCGATTGCTGCACGAAACGAAACAGCGGCGGCTCAGCCTGAAACAGAGACAGTTCCGGTGCATCCGATCGCGAACGTGACCTATGTAACTCCACCAGAGGGTGTATCGATAACAAATGCAGCTATCCCTGAAACTAAACCCATTGACGAAGTAGCGACGTTACTTACTGCGATTGAGAACGTCACCGATTTACCTATAGGTAGGTCGAAGTTGAATGTTTCAGAATTGGATGTTATCGAGTTGACGGGATATTACAATCCCAGTGTTATGGAAGCAGACGATGTTCGCTCTGTTAACGCGAAATTACTGGATTATTATTCGCGGTTGTACGGAAGATCAGAAAGTTCGAACCGTGCGCTGGCGATAGGTATGATCCAAGGAGCGCTCACGTGGAGTACAAGTGCAAATCTCAAGGACGGTGAGATACGGAAAGTGGATGTATCACTGAACGGAAGAAAATTTACAGTGGACTTTAACGAACTCCGGCATATTATACAGTCGTCGGTACCGCAGTCAAAATACGAGAACCCCGTCAGACAGTATATGCGTTGGTTTTCTACAACGACTATAAGTCTGATAAAGTCTGGCGTGGTAGTACCAAACTATCATGTAATGGCTCGACACGGTGTGACTAGCCAATTTATACCATATGGTTTTGACTATTGTATATTATTACCTTCGTATAACAGGAGAGACGATAAAGTAGCGGCCGCGTTGGCTAGAGCTCAGGCTATAGCGTTAGCGAACAAAAGACGGGCAGGAAAGACACTATATAACTTTTCTGAATTAGAAAAATCATAAATGGAATTTGCTCCAGTGTGTTATATTTGTACTAAGAATGAAGAAGGAAGTGATAAGAAATTAACGCTTTTGTCTCGTGAGGATCTCATCGATTTTAACAGTGACGAGAACCAAGATGAGCTCTCTTTGGAGAAAAAGCCCTTCGTAAAATCTTACGAGAATTATCTGCGAGATTGGGCTGAGAGACCGTTTTATTTCTCTAATGCTATGTCGGTTATGGATCTGGCTATGCACACGGGGAATGCATCGATAGACTCAGATTCTGGTTTAAGCAAGTCGGGTGAGAAGAGGCGTACCGCTGTAGAAGTTCAAAGTCCTTGGAAAACTGGTATCCCGTTCGATAGCGTCGATAACGGCGTCTTGGTGGCAGTAGGGTACGAAGGTTTAAATGCGGATAAGAAAAAGGCCCGTTCCGTGGCTCTATTTATGCAGAACGAGGGATCTTATATAATGTTGATAGGCGGCGAAGTGTATGCGTCGTCGTCATACATTAAAGAGTGTATGCGCTGTCAACGCTTGGCATCAACGATGAGCGGGGACGTGTTCGTAGATGCATTGAGACTGGTTTGAATGGCTTTGATTACGCCTAAGTATGTTGGTAACTTCTCTGAGTTTTGCGTACACATCATCGAAATTTCGAACGCGGATAGCGTTCACTTACTCTATGAAGCGTTAAAATTGAATTCTCGATGGTTAGAGTTATCGTTCTCGACATTTGTGGAGGAGACGCAGAAGGAATTAGAGCAGACGCCAAACGGTTGGCAGTTGAGGTTCGCTCGTGAGAACACGGTGGCCGAAATTGACACCAAGTTTATGCGTAAGATGTATGGAATGTACCTGCGCGAGGCAGACACACTCAAAGACATACGCAAGGCGTTACATTTGATTTTAGTTGACACGAAGTTGACCGATGCTAGCGTAAACGGTCTAGCTCGGGGTAGAGGGAAGAAAAATTTTTCTCGTTCGTTGCTGAAAGGAATGATGAGAGCGATACGGGAACTTCAATCGAGTTTAGACAAAATTGGGGTGAAATCGGGGGCTGAGGTCAAGCTAACAGCTATAGCGATATCGCTGTTGGCCGAAGACAGTCACAGTAGCCCGAAAGATGTTATTTTGAGGGTTAATAGGCTTTCATCCTATTATTTGCTCAAAGATAATGTCACGTTTCACTTTTTCGGGGCTATAGCCAGCAATTTGGTGTAA????????????????????????????????????????????????????????????????????????????????????????????????????????????????????????????????????????????????????????????????????????????????????????????????????????????????????????????????????????????????????????????????????????????????????????????????????????????????????????????????????????????????????????????????????????????????????????????????????????????????????????????????????????????????????????????????????????????????????????????????????????????????????????????????????????????????????????????????????????????????????????????????????????????????????????????????????????????????????????????????????????????????????????????????????????????????????????????????????????????????????????????????????????????????????????????????????????????????????????????????????????????????????????????????????????????????????????????????????????????????????????????????????????????????????????????????????????????????????????????????????????????????????????????????????????????????????????????????????????????????????????????????????????????????????????????????????????????????????????????????????????????????????????????????????????????
	JQ796828_CA7246	                   	 ATAAATGCTCTAGTAGGTATCGAACACGGCATTTTTCAACTTATTTCACCAGAACTTTCCTCCTTGTGCCTTGCCTTAGTTTATTTTAA-TCTTGCTAAGTTTAGTTGTTCTGTCTTTGCCTTTCCTTAAAATTAACAAAAAATTTTTCTTCCCTTTCTTCACTTTTTGTCTCCGTTTTGTTTGTATTTCCTTATTTAAAAAGA-----------------------------------------------------------------AAAATATAAGTTCCCCTTTTCTTTTTCTTTTGTGCGTAGTGTTGGGT---TTTCCTTTAAGTAGTAGGAAGTCATTTCTTCTTCTTTTGCTCTTTTCTTGCGCGTAGTGTTGGGTTTTCCTTTGAGTAGTAGTGAGTTATTTCTTCTTCTTTTGCACTTTTCTTGTTCGTGGCGTTAGGTTTTCCTAAAAATTTAAAATCAAAAA-TATTTCTCCTTTTGGTTTAGTTTGATTTGTGTTGTTAATCTTTCCCTTTTTTAAAATTTAAGTTAAAGTTTGCTTTAAGTGTCGGTAGTGTTCGTAGCACTGTCTTTTCCCTTTTTGTTGTTACAGAGTCCCCTTTTCTTTTACCCAATTTTACTAGTGTTTTCTTCGTCTTTCCTTTA-TTTACGTAAGGTCCTTTTCTTCCCTTTTCGTTTGAGCAAGTTATTTTTACGATTTTGTTCCTTACCTAGGGTTTAAGCTTAATTTTTGTGTTTAGTTATATACGTGGTTTAGTTCTTCCCCTTTCCTAAGTATTTTTCTTTTTGTTCAAGGTCATGGACTACATTCGCCCATTGCGTGTGTTTTCATTTCCTCATGTTAACTCCACTTTGGAGTTCTTTAGGTATAATAAGAGTAATAGTGATGTTAATGCTTTCCTTTCAGCTTTTAAGTTTACCGGTAACGTTAAGGTTACTGATTTTTCGCCGAAAGGTGCGGCGTTAATTTATGTAGGTAAGCTCACCAAGGGCGTGAAGCGGACCTTTGTCCCCCCGCCCGTTAAGGGCTTTGGTCGGCAGTACGCCGTTGTGAGCGGTAGCGTAGCTATTACACGCGGCGATGGTAAGAAAGTGCTTTTAGAGGCACGTACGTCCTCGTCTGTTTGTTCCGACTCCTCGGAGTTTAAGGCAGATTTTGAGGCGCTCACTAACGCCCTAATTGTTGTGCACTACCATAGAGTAGTGCCGTTTGTGCCA---AAGCGA---GCCTCAAACGTCGCTGATGAGGCCAAGGGTCAAAGGACGGGGCAAGCCCCGGTT---AAGAAAGGTTGGGCCTTGAAACCAACATCTGTAGGAGTACACGCCTCAGTTCCGAAGAAGGCGGAGGTTGTAGCTCCAACTGTTACTGAACCAGTGTTACCTGCGGAGGAAAGAGCTAAGATAACATTCGGACTGTTCTTCGCCAAAGGTGGTGGAGATGAAACTGACGCAGTGATACTTAGGAAGGGTGCACTGTTCAATAGAGCTCTCAACGTTCCGATCTCTGTTAATAATACGTTCGTTTGGGCAAGGATTTGGGATGAAACAACGCGTAGGAGGAGCTACTTCTACGTTAAAGATGGCGTCGTTCACCACTTCCCCGTCATACGGGGTAGAGCCACAATCGAGGATTTTATTGTGAACACGACCCCGGGTAGTCGGGTCGCCTTGCCAAACATTGATCTGTGGTCGATGCGGGAGAAGATGTTCATCAACACCTCAAGAGGGTGGTGTTGGTTCAATAACGAGCGCATCAGGGCGGAGATCTATAGGCGCCGATGTTTCTCTTCTTCCTTCTCTGTTAAATTTTTAATGCATTTAGGTTTTCGCATGATCAAAGTGGTGAGATTTAAAGGCACTAATGTTCTGCACATTCCGTCCTTCAATGAAGAGCGAACTTACGGCTGGAAAGCGGGTGACGTCTACCTCCCCAATGTACCTAAAGATGTCGTCGTTGCCGGCGACAGAACGCGGGTTGGAGGGGAGATCTTGGCGTCGGTCGCCAATGCTCTTAATCAAGAGGAGGTTTATTCTTCAGTGGTATCGAGCATAACGAATAGACTGGTCTTAAGAGACCAATCTGCGCTTCTTTCCCACCTTGATACCAAGCTTTGTGATATGTTCTCTCAGAGGGACGCTATGATCAGGGAGAAGCCTTCACATAAATGCGACGTATTTCTGAAACCGAATGAAAAGGAGAAATTGAGGGAGCTTTTTCCAGAATTGTCTTTAGTTTTCTCCGATTCGGTGAGGAGCAGTCACCCTTTCGCCAACGCTATACGTGGTTGCTTCAACGGAATTTTTTCTAGGAGGTGTGGTGGTGTTAACTTCTTCGATATTGGTGGAAGTTTTACTTACCATGTGAAAGCCGGACACGTTAACTGTCATGTCTGTAATCCGGTTTTAGATGTTAAGGATGTGAAGCGGAGGATTAATGAAATCCTCTTTCTTTCCACTGCGGGCGGTGAATCGTTTGTATCTAGCGATCTCCTTACCGAAGCAGCTTCGAATTCCGTGTCTTATTGTTCGATGGAATCGCAAAGCTGTAGGCATAGAGCCGACGCTGGTTTCATGGTCGACGTTTACGATATGTCTCCCAGACAGGTTGCTGAAGCGATGGATCGTAAGGGGTGTTTGGTTTTCGACCTAGCTCTTATGTTCCCAATTGAACTTCTGTATGGGAATGGCGAGGTCTACTTGGAGGAGCTAGATACTTTAGTGAAGAGGGAAGGTGAACGTCTGACGTATAACGTAGGTCAATGTGGGGAAGTTTATGAACATTCCTTTGCCAAAGTGAGCGGTTTCTTTACGAATGCATACATCCGCGTCTCTTCTGGCGCTGCATATAAACTGGAGTATGAAGGTTATAGGTGCGGTTATCACCACTTCACGATGTGTAGGGCCCAGAAGGCGCAAGGATCGGAAATCACTCAGAGGTCTTTGGTCCCAACGTTCGTAGGTAAGTCGGTGGTTTTCTTGCCAATTGTAGAGGGGACCAACGTCAGCTTTAAATCGATCGTCCTAGATTCGGACTTCGTTGATAGGGTTTATTCCTATGCCCTTAATACGATCGGGACTTTCGAAAACAGAACTTTTGAGTACGCTGTGGGAGCGGTAAGGTCGCAGAAAACGCATGTTATCACGGGAAGTCGTGTTGTACATAATAAAGTCGAAGTTTCCCCTGATGACATGTGGGCGTTGGTCGTCTCCATCATGGCTCAAGCTATAAAGGATAGGGCGAAGAGTATTCGCTCTTACAATTTTATAAGAGCCAGTGATGGTGGGTTGGCGAACATCTTCAGGCTGTTCTTTCAAGCGTTAGGTGATTGTTTTTCTGGCGTGGTGTCTAGTTATGCCAAAAGTATTGTGCACGATAATTTCAATATCCTTGAGACATTGATAGCCATGCCTAAGTCCTTCATCGTTAAAGTGCCAAGTTCTGTGCTAGTCACTATCCATACTTCTGGGGCTTCCGAAAAACTAGAACTGTGTGGAGCTTTCAATGTTTCTAGGGCGAATTTCAGCAAGAGACTACGTTCTAGTCGCTTGCGTGTCTTCTCTAGAGCAATCGTTGAGGATTCAATAAAGGTTATGAAGAGTATGAAAACTGAGGATGGAGAACCGCTCCCAATAACTGAGGATTCTGTGTACGCCTTTATAACGTCGAATATGTCGAACGTGCACTGCACTAGGGCTGGTTTGCTTGGAGGTTCTAAAACAGCTGCTGTCTCTTCAGCCATGAAAGGCGTTGCCTCACGTACCTTCGGGACGAAGGCCTTTTCTGGTCTAACCTCCTTTCTCTCCACCGGTAGTTTATTTTATGATGAAGGCCTGACGTCCGATGAGAGGCTTGAAGCGTTAACCAGACGTGAACATGCTGTGAATTCACCGATGGGTTTTATGGAGTCCAAGTCGGTGGTGTTTAGAAAGGTTGTTTCCGGCTCAAAAACCTTTCTTTCGGAACTGTCTATGGAGGATTTCACCACGTACGTTGTGAGGAATAAGAAACTTTTTGGCATCTTCGCTTTAAGTATGGCTCTTGCTCCCGTTGCTTGGAAGTATAGAAGGAGTGTTCAGCGGGTA---AGCCGGGAAGCTTCTTCGCGGTTTTGTTCGGGTGTTGGATTTGTTGGTTTACAGGGTTTTGGGGCTGGAAGAACGATCGTTGGTAATGCTGTTGACTGCGGTATGGCCGTAACTCGTGGTGGGTTATCCTCAGCGGTAGCGGTAACTAGGGCAACAGTGGCCAAGCGTCAAGTACCGTTAGCGCTCCTCTCCTTTTCTACGTCTTATGCTGTGAGTGGCTACACGTTGTTAGGGATTTGGGCACACGCTCTCCCCAGACATTTGATGTTTTTCTTTGGATTGGGGACACTGTTTGGAGTTAAGGCAAGCACTCACTCTTGGACACTCGGGGGTTTTTCTAATGCATTTTTCTCTGTACCCGAGGTGATGTGGGAAGGGAGAAGTTATAAATCTATGTTGCCCCAAGTAGCTTTGGGCATATCGCTAATCGTTCGTGGTTTGATGAGTGAAACCGTACCACAGTTGACGTATGTGCCGCCGATCGAGGGTCGCAATGTTTATGACCAAGCGTTGAACTTTTACCGCGATTTCGATTATGACGATGGTGCTGGTCCTTCTGAGACAGGTGGTATAGGGGAAACCGAGACCAGTAACGCAGACGCATCTTCAGTTTTCTCCGACGATGGCTCACCAAATGAGAGTGGTGGA---GTTGGGATGCGCGTTGAAACTAATCCT------CATCCCACCGTTGAGGAGACATCGCAGCATAGCGTCGAGTTTCCCTATCACGAGGAACAAGAAGCGCGG---------GAGGTTAAGGACAATGCCGAAACCGCGATGGAACACGTAGCTCCGTTGGAAACGTTTGATAGCATGCCGCCGAAGGTCAACCCCACCACAGAAAGAGTGAAGGAAGATGAGTGCGAGAGTTCAGGGACACGTGCTGAGGTGAAAGATGAAGCAGTATCTGATTTCCCTAGCTCTACATCACAAGTGCGAGGAACCCAAAACTCTGCAGATGTCGTTGAAACTGTGCGTGTTGAAAAAATGGAGGAGGAAAAACAAGGCGAGGCCGAAGCTATTAGACAAGAAGCTGTACAGCGGGAGGTTCCTAACCAGGAGTCTGTGAAGGAGGCGTGTGTACGGGTTGTTGAAGATATTGTTGTGGGACAACCGCAAACCCAAATCCCGAGCGTCGAAGAAAAA---TCGTCTTCGCCT---------------------------------------------------------------GAAAATAAAGGGCAACTAAAAGGCTCTGCGGATAAAGGTAAAGCGGTTATGCGCTCTGAAGAGGTTAAGCAGCCACAGGTTATGCAACCACAACAAAGGGCCTTGAGAATTAACGAGAACGTTGCGCGCAGAGAACTGTGCATGTTTAGGAAGTGTTCCTGTGGCGTCCAGTTAGATGTCTTCAATGACTCGACTATCTCTCCGCGGTTTTCGCAATCTTTTCACTTCGTCGACAAATTGAAAGGGCGCAGCGCTGTTTTCTTTTCGAAGCTGGGTGAAGGCTACACGTATACTGGTGGTAGTCATTGTTCTGCTGGGTGGCCGCGCATTTTGGACGATATCTTGTTAGCCCTAAAATTCCCAAACGTCTTTGATCACTGTCTCGTTCAGAAGTATGTGCAGGGTGGGGCAGTACCATTTCACGCTGATGATGAAGATTGTTATCCTCACGATAATCCCATATTGACGGTGAATCTCTTTGGGAAGGCCAGCTTCTCAGTTAAGTGTAGGAAAGGGGGCAAGGTCATGACCTTCAATTTAGCTTCGGGCGATTATTTCCTCATGCCTTGTGGTTATCAACGGACGCATCTCCACTCAGTTTTGGCTATAGATGAAGGGCGCATAAGTTTGACGTTTCGGGCGACGCGGCGCGTCTCTGGCGTGGGAAGGTCTTTATCGCTAATAGGGGGCGTTCAAGACAATAAACCGACTGACGTTCCAAAGCAACGAGGTGCAACTACTGATGTGAGTCAAGCGCCAGCCACTAAGCTCCAGCCTAAAGCTCTTTCAGAGGGTAGTGCCAGGGAAGTTAGAGGTAAGACGACTTACGCTATCTGGTGCGAACAGGATTATGTTAAGAAATGCGCATGGCTCAGATCCGAAAACCCCGTTATGGCTCTGAAACCGGACTACACCCCAATGACGTTCGAAGTGGTGAAGACAGGGACTAGCGAAGACGCAGTGGTGGAATACATGAAGTATCTAGCGATTGGGATTGAGAGAACATATAGGGCTCTATTGATGGCTAGGAATATAGCCGTGCCGACCGCAGAAGGTGTTCTAAAAGTCCCAAATCAAGTTCTAGAATCGTTACCAGGCTTTCACGTGTATAAGACCGGTAATGATCTTATCTACCACACCACGGTTGATGGTTTGCGCGTGAGGGATTTACCGTACGTTTTTATCGCTGAAAGGGGTATATTTGTGAAGGGCAAAGACGTTGACGTCGTTACTTCTCTAGGAGATAACTTGTTCGTATGTGACGATATTATCGTTTTTCACGACGCTATCAATTTAATCGGTGCGCTGAAAGTCTCTAGGTGTGGAATGGTTGGGGAGTCGTTTAAGTCTTTTGAGTATAAATGTTATAATGCCCCTCCAGGTGGTGGTAAGACGACGATGCTGGTGGACGAGTTCGTTAGGGCGCCCAATAGTACCGCGGTAATAACGGCGAATGTAGGAAGCTCTGAGGACATCAACATGGCTGTGAAGAAACGTGATCCCAATTTGGAGGGTGTCAACAGTGCTACCACAGTAAATTCTAAAGTTGTCAACTTCATTGTTAGAGGAATGTACAAAAGAATTCTGGTTGATGAAGTGTACATGATGCACCAAGGGCTTCTTCAGTTGGGCGTCTTTGCGACCGGTGCTTCAGAAGGTCTTCTTTTCGGGGATATCAATCAAATTCCATTCATAAACAGGGAAAAGGTGTTCAGAATGGATTGTGCTGTTTTTACCCCAAAGAAGGAGAACATTATCTTCACGTCTAAGTCTTATAGGTGCCCATTGGATGTCTGTTACTTGCTTTCCTCAATGACTTCGAAGGGGACGGAGAAGTGTTACCCAGAGAAGGTTATTAGCGGTAAAGATAGGCCAGTGGTCAGGTCTTTATCTAAGAGACCGATAGGTACGACCGATGACGTGGCGGACATTGACGCAGAAATCTATTTGTGCATGACCCAATTGGAGAAATCCGATATGAAGAGGACGCTCAGAGGGAGGGGAAGGGAAACGCCAGTCATGACAGTCCATGAAGCTCAAGGAAAAACCTTTGGGGACGTCGTATTGTTCAGAACGAAGAAGGCGGACGACACGTTGTTTACCAAGCAACCCCACATTCTTGTCGGCTTATCAAGGCATACCCGCTCGTTAGTGTATGCGGCTTTGAGCTCGAAGCTGGATGACAAGATTGGGTCATATATTAGTGATGTGTCGTCTCAGTCCGTCTCGGACGCTCTACTATATACTTTCGCGCCATCTGGTTGCTTTCGAGGTATATGAGCGTGTAGATTTTGGACCTGTCTTTGAAGGGGAACTAGTCCGAAAGTTACCCACAAGCCATTTCGTCGCTGTGAACGGTTTTCTGGAAGATCTGTTAGATGGGTGTCCAGCTTTTGATTACGACTTCTTTGAGGATGATTTTGAAACGTCTGATCAATCTTTCCTCGTCGAAGATGCGCGTATTTCGGACAATTTTTCTCATTTTACTTCTAGGATAGAGGATAGGTATTATAGTTTTATTAGGTCTAGTGTAGGTGTACCAAAGCGCAACACCTTAAAGTGTAACCTCGTCACCTTTGAGAACAGGAATTTTAATGCCGATCGTGGGTGTAATGTTGGATGCGATGACGCAGCGGCCGAAGAGTTGAAGGAAATTTTCTTTGAAGAGGTCGTTAATAAAGCTCGCTTAGCTGAGGTGTCGGAGAGTCGTTTGTCCAGTAACTCAATGTTGCTTTCTGATTGGCTGGACAAGAGAGCCCCTAATGCTTATAAGTCACTCAAGCGGGCGCTAGGCTCCTTCGTTTTTCACCCATCGATGATGACATCATACACTCTCATGGTGAAGTCTGACGTAAAGCCGAAATTGGACAATACGCCTTTGTCTAAATACGTCACAGGGCAGAACATTGTTTATCATGATAGGTGTGTTACTGCGCTTTTTTCTTGTGTTTTTACAGCTTGCGTAGAACGCTTAAAGTACGTAGTTAGCGATAAATGGTTGTTCTACCATGGGATGGACACTAAAGATTTGGCAAGAAAATTGAAAAACGATCTGGGTGATATTCGTCAGTACTACACCTATGAGTTGGATATAAGTAAGTATGACAAATCTCAGAGCGCCTTAATGAAGCAGGTGGAGGAGTTGATACTCTTGACGCTTGGTGTTGATAGGGAGATTCTGTCTACCTTCTTTTGCGGTGAGTACGATAGTGTGGTGAGGACGATGACCAAAGAGTTAGTGTTGTCCGTCGGCTCTCAGAGACGTAGTGGTGGAGCCAATACTTGGTTGGGGAACAGCATAGTTTTATGTACTCTTTTAAGCGTAGTACTTAGGGGTCTAGATTACGATTACGTCGTCGTTAGCGGCGACGATAGTCTTATTTTTAGTAAGCGACCGTTGGATATAGATACCGTGGTTCTAAGTGACAATTTCGGTTTCGACGTGAAGGTATTCAACCAAGCGGCGCCATATTTTTGTTCTAAGTTTTTAGTTCAAGTAGACGATGACCTGTATTTCGTTCCAGACCCTCTGAAACTATTCGTTAAGTTCGGGGCTTCAAAGACATCTGATATCGACCTGCTGCATGAGATCTTTCAGTCTTTTGTGGATTTGTCGAGGGGTTTCAACAGGGAGGATGTTATACAGGCTTTAGTTCACCTAGTGACTAGAAAGTATAAACATTCAGGGTGGACTTATGCTGCTCTCTGCGTTCTGCATGTTTTGAGCGCAAATTTCTCTCAATTTTGTAGGTTGTATTATCATAACAGTGTTAGTTTGGATGTACGCCCAGTTCAAAGGTCGGAGTCGCTTTCTCTTTTGGCTTTGAAGTTGCGCATTATGAGATGGAAAGCAGCTCGCTTCACCTTTGCTCTTGGTAAAGCCAAAGCTAGTCATCGTTAA-----CACTGTTTTACTGTGCCTTGGTTGTCCGTGAGGATAATACCGGACGATCAACGTACCTTCTAGTCAT--------------------GGTTTCTTTAATACGTGTGCCATCCGTGAAGCTAATACCGGTGGCCCTTCTGGTTCTTAGTCTTGTTTGTTTTGATGTGTCTTTCCTACCAAGTAACTTGCGCGTTACTGAGGTGCTTCGGTAACGCGCACTCAAACGTTTTTCTTTTCTTTGATTTA--------------------------------------------------------------------------------------------------------------------------------------------------------------------------------------------------------------------------------------CGCGTGCCGTCCGTGAGGTTAATACCGGCGGCTTTTGTACATATTCTAACCGTCTGATGGCGTTTTTATTTTTAGGATGGTTATCCCATTTTCACTTCCACTGGTTTTACAGGATGAAGATGTTCTCTTCATTTTCTTTCGAGTGGATGGAACTCATGTTGATAGCACGTCAAGTGTCGTGTCTTTTCAGTGAGGGCCGAGGTGTGAATGGGGCCAACAGGTGACTAACAGCCTGCCCTTTGAGGGCGCTGGAAGTGTTAGGCTCGGCGAGTGTATATGTTAGGGTGCCGTGCATCTGTT--AGAAATGTACAGTCTAACGTAGTTTAGGGTGTCTTTGGTGGACGACGGGAGTGCGTAGTGTTAGGTCCATAGGCCTTTCTACTATAGAGTGTAGTAGCTCAGCGTGAGTAACCATGTTGCTCGCGGAGAGGTGTTGTGGACAAG---------GGTGTTCGGCAGCCAGCTCGAAAACGGAGCGCTGAAAGTGCCGGGTCCTGGAGGTACATATGGGTTAAGACAGGACATAGTTAGAAGCGTTGCTAGTTGGGACCTGCGAGTGCAACGCGTGCCGTCGCAACGCT--GGGCTGTGGGAGGCTCGGTGGTCTTTGTTCATTGGCGGCAGGTTT---AGGCGCCATAAAGTAGGGCCGTAAATGTGGGGGTCGGGCAAAGCAACCTACTGCTTAGCGGCACCAGCCTAAGAGAGGCAGGGCAGGCCGTATCCCCATGAAG-GGTGGGTAAATATGTCGCTAAGCGGCGCGGCGTCGTCCGTGACGCCAGTCCTTAGTTAGGTGGCTCGCTTTTTCATAGAGCCTTTTTGTTTTGTATAGGTTTTATTTTGTGTATATCTTATTCGTTTATTTTTAGTTACTTGTAAATATAGGGAAGATTTAGTATTTTCTTTTGATTTTT-TCGTTTGTTAGTTTTAGTAGTCGTAGTATAGTCTTA-GTAGGTTTTCCTCGTTGGGCATTGTAGTGACTCAACGTATTTTCTTTTTGTTT-------------------------------------------------TTCTTTATTTTCCTTTCGTGCTCCAT-----------------GCGTGTTTTGCGTAACGCGCGT-------------------GTAGTTTTCCTTGACGTATATTAAATAGTGTAACGC-GCGT---ACGTGTGGTTTTTCCTCCTCG----CCTTTCTACGTTCGCAT-TCAGAAC-----------------------GCGC-ACTTATTTTCCTTATT-------GGCGGGGTTGGAA-----ATTACCTCTTTTATTTACGTATTTTACTGTATTTTAAGCACGTATGGTTAACGTGCTTTTCCGTACTGTGCGGTGCTTAGCTAATATTTGGTTCTTTGAGTAGGGAGAGTGGTGTATGGACGATTTCAGACAAACTATACTAATTCTAGTCGTCGACTTTGTTTTCGTTATTATCCTTCTGCTTGTTATTTCTTTTATAGTCCCAAGGTTGCAACAGGGTGTAGCCTTTAATACCGGTATTAGGACCGTATAATCAAGTGAAAAGGTTACAATGGAGGTGGGTATAGACTTTGGTACGACTTTCAGCACTATCTGCTTTTCTCCTACGGGGATAGCGGGGTGTACACCGGTGGCGGGGAGCGTTTTCGTCGAAACCCAGATTTTTATACCACATGGAAGTTCGACTTACTTTATAGGTAAAGCGGCCGGAAAGGCGTTTCGTGAAGGTGTGTCCGGCAGGTTGTACGTTAACCCAAAAAGGTGGGTAGGAGTTACAAGGGACAATATCGAGCGCTTCGTTGAGAAACTAAAGCCCACATATACAGTTAAAATCGATAGTGGAGGAGCTCTGTTAATGGGGGGTTTAGGTTCCGGACCTGATGTTTTACTACGGGTGGTAGATGTGATATGTTTATTCTTAAAGGCGTTAATACTAGAGTGTGAAAGACAGACGTCGTCGACAGTGGCCGCCGCCGTTGTAACTGTACCGGCAGATTATAACTCCTTCAAGCGGAATTTCGTTGTTGAAGCCCTTAAGGGGCTGGGAATACCGGTAAGAGGCGTCGTCAACGAGCCGACAGCAGCAGCTTTGTTTTCCTTAGCTAAGTCGAAGGTGGAAGACTTGCTATTGGCAGTTTTCGACTTCGGGGGTGGAACTTTCGACGTCTCCTTCGTGAAGAAAAAGGGTAACGTATTATGCGTTATTTTCTCCGTTGGTGATAACTTTTTGGGCGGTAGGGATATAGATAGAGCTATAGTTGAAGTTGTTAAACAAAAGGTCAAAGGAAAAGTGTCGGACGCGAAATTGGGGATATTCGTTTCCTCAATAAAGGAAGATTTGTCCGATAACAACGCTATAACGCAACACCTTGTGCCAGTGGAAGGCGGCGTTGAGATCGTGGATCTGACCTCAGAAGAATTGGACGCCATAGTCGCTCCATTTAGCGAAAGGGCGGTGGAAGTGTTCAAAACGGGTTTAAGCAATTTTTACCCCGATCCAGTTATCGCGGTGATGACTGGCGGTTCGAGTGCTCTCTCGAAAGTGCGTAAAGACGTGGCGGCGTTGCCTCAGATATCTAAGGTGGTGTTCGACAACTCCGATTTTAGATGTTCTGTAGCGTGCGGTGCGAAAGTTTACTGCGATATTTTAGCTGGTAGCAGCGATTTACGACTAGTAGACACTTTGACGAACACACTTACGGATGAGGTGTCAGATTTCACACCAGTCGTAATTTTCCCGAAGGGCAGTCCAATACCCTGTACTTATACACATACGTACGACGTACATGGTGGTGATGTCGTTTATGGTATTTTTGAGGGAGAGCACAATAGGGCCTTTTTGAATGAGCCTACCTTCCGCGGTTTATCGACGCACAGAGGAGACCCTAAAGAAAAGGACGTAGCTCAGTTTAAATTGTCGACTGATGGTACTGTGTCTTTAATAGTGAACGGGGTGGAAATAAAAAATGAGTACCTGGTGCCGGGTACCACTGACGTCCTAAATTCACTAACATACAAATCAGGAAGAGACGAATTGGAAGCTAAAGCAATACCTGAGTATTTGACCACGCTGAATGTTTTACACACAAAGAGTTTCACGAGGAAGAATTTGGACGTAAAAGATAAAGAATTTTCTAATTTGCGCGTAGAAGATAATTTTATTAAATCGAAGATTAATCCGCAATCGCTTCTAGATGGATAAGTATTGTTACGTTACCGGTATCCTTGATCCTAGCGCCGCTAGGTCGGAAGTGTTTAAGGTCGTTAACAAGGAATACATAGGACCGAGTGGTCGATCATTTTCAAAGGGCACAAGTAAGTACACCGTATTATGGGACGGTAGCGCCGCGAGAGTGAGTGGCTTTACTTCTGCCACGCAAGCTGTAATAGATGCTTTCGCGTACTTCTTGTTAAAGGGTGGTTTAACGACGACCCTCTCGTACCCAAGTAATTGTGAGAGGTACATTAGGACGTCGGCAGATTTAACTAGCCTATTCAAGAGGTTAGAACGGGGAAAGATTTACGCGTCGCGATCCATAGACAGTGGCCTTCCATATGAGGATAGGAAGAAGATCGAGGAGGCGTCGCGTCGTTTATCACCGTCGGACGCAGCTTTCTGCAAGGCCGTCTCCGTTCAGGTTGGGAGGTTTGTAGACCCAACGAAACAGTTGGAGGTTGCCGAAATACCGTTGCGAGTAATGAAGCTAAACAAAAGAGTCGGGTCGAGTCAGGTATCTTTACCTAAAGTGGTTTCTGCGTTTGTCGACTTCTTTACCGATTTACAGGAGCTTTTGTCCGATGAGGTGTTGAAGGCCAGAACAGACACTGTGTCCGCTTATGCAACGGAATCCATGGAGTTCATGGTTAAAATGCTGCCGTTAACTTCTAAAGAACAATGGTTGAGAGATCTACTTGGATACCTCTTAGTTAGGAGGCGTCCCGTAAACTTTTCCTATGACTCCAGAGTTTCTTGGGTCTACGACGTAGTGGCCACGATTAAGACTGCTTTGAAACTTTTCTTTAATAAGGACATGTTGGGTGGCATTAAAGAGTTAAAACCCTACGTACCAATCGAGTCATTCGATCCTTTCCATGAGCTATCGTCTTATTTTTCGAGGTTAAGTTACCAACTAAGTGCCGGAAAAGGTGCTAAAATCTGCCCTGAGCTCGCAGAGAAATTGGTTCGCCGTCTTATGGAAGATAATCACAGATTGAGACTAACTCCGGTGGCCTCGTTGATTATAATATTGGTTTATTATTCCATCTACGGGACCAACACCACTAGGATAATGAGACGCCCGTGCCGCATAAAAGTCGCTATAAGGGGTAAGCTTGAAGAAGTTTCGCTGTTAGGAGTCGAAGATCGAGCTCACAGATTATCGGAGAAGCGCGGAGTAAATGCTCAGCGAATCGTATGTAGGTATTATAGCGATTTGACGTACTTAGCCCGACGTCGTTATAACATTCACAGAAACAACTGGAAGACGTTAAACTACGTTGACGGTAGGTTAGCGTACGACACCGCCGACTGTATAACGTCTAGGGTGAAGAATATGGTGGATCTGGCTGATCACGCTAGAATCATACAGTATATAAAGACGAATGACAATCAAGTCACTGGGACTACGATGCCACATCAGCAATAATACTGCATTAGTGATGGTACGATGGTTCTCGTATTTATTTTATAAAGAAGTTTTAACTATTTTGTTAGCGAACACATTGCTTTGAGCGATACTGATGGCTTTCGATTTGAAATTAGGGCAGATATATGAGGTGATTCCCGAGAACAACTTGAGAGTAAGGGTGGGCGATGCCGCTCAAGGGAAGTTCAGCAAACCAGAACTCTTAAAGTATGTTAAGGACGGTACTCAAGCAGAACTGGCGACCATACCGGTGGTACCGGAAAAGTACGCGTTTGCTACGGCCGCCTTAGCTGCCGCGGCAGTGGTACCAGCAAGACCAGCACCAGCACCAGTGGTAGAGGCGCCTGAAACGGAGGTGGGAGTAGTACCGGAGTCGGAAACTCTAACACCAAATAAGCTCGTTTTCGAAAAGGATCCAGACAAGTTTTTGAAGACAATGGGTAAGGGTATAGCATTGGATCTAACCGGGATCACACATAAACCAAAAGTTATTAACGAACCAGGGAAAGTGTCCGTGGAGGTGGCTATGAAGATAAACGCCGCTCTTATGGAACTGTGTAAAAAGGTTATGGGTAACGACGATGCGACAACCAAGACCAAATTCTTCTTGTATGTGATGCAGATAGCGTGTACGTTCTTCACATCGTCTTCTTCAGAATTTAAAGAATTTGATTACGTAGAAACGGACGATGGGAAGAAGATATACGCAGTGTGGGTTTATGATTGCATAAAGCAAGCGGCAGCATCAACGGGTTATGAAAACCCAGTTAGGCAGTACCTGGCGTACTTTACGCCAACGTTCATTACGGCAACGCTAAACGGCAAATTAGCTATGAACGAGAAGGTTATGGCGCAGCATGGAGTACCTCCAAAATTCTTTCCGTACACGATCGATTGCGTTCGACCGTCATACGACTTGTTTAACAATGACGCTATACTAGCATGGAACTTAGCTAGACAACAAGCGTTTAGGAATAAGTCAGTGACCGCCGATAGTACTCTACATAACGTTTTTCAACTTTTGCAAAAGAAGTAGAGGCGATCTATGTCGACGGCTATATAAAATAGTAGTGAGAGTTTTAACTTAATTTTTCTTGAATGAGTGCTTATACGCACGTAGATTTTCATGAATCGGGGCTACTTGCGGACAAGCAAGCGTACTTAACGTTCAAGTCCGCTAACGAAGCACCACCGGATCCGCCCGGGTACGTTCGTACTGATGGGTACACTAGAGCCTATTTAATAGAAAGAGCTGATTTTCCCGCTACTGGGAATTTAACAGTGACAATGTCTATAGCCAGTAATAAGCTAGCATCTGGACTTATGGGTAGTGACGCGGTTTCGTCGTCGTTTATGCTAATGAATGCGAAGGGTGACTACTACGAATGCGGCGTGTGTCATAACAAACCGTACTTAGGGAGGGAGGTCATTTTCGCTAAGAAGTATATCGATAAACGAGGTGTCGAGGTTACGACGGGAAAGAACTACACGTCCAACAATTGGAATGAGTCGTCGTATTTAATTAAAGTGGAAATCCGCGACGGGTTAGCTCAGACCACTGTTAATTCGTCCTACACTCAGACAGATGTCACAGGGCTACCTAAAGACTGGAGTCGTATATATAAGATAACTAAGATAGTTTCAGTTGAAATAAATCTTTACCCGGGTTGCTTCACCGCGGCTAAGTTGAACGTAATGTCTATAAGGTCGGTTTTCTTACAAGACCGAAATCCAAACTTTAGAAAGATTATATTAAAACCGATGAGGAAATCTTTCCTCGCTAGACTAGAGGACGTAGCGAGTGTAGACGACTCTTCATTGCTAGCACCGACATCGGCGACAGCTTCACCCGTAGACTCTTCCAACGTACCAGATCAGTTAGACACGGTGGAACTAACGTCTGATATAGCGGAATTAATAAATGCTAGAGGCCAAGGTAGAGTGGGTTTTCCAGACTCAGTTTTGTCTATCGATGAGAAGGAAATCTACGATGAACGTTACTTACCAATCACGGAAGCCCTACAAATAAACGCTAGGTTGCGTAGGTTGGTTCTTAGTAAAGGTGGAAGTCAGTCACCACAGGATATGGGAAACTTTATTGTAGCTATGATTCAGCTCTTCTTGCTTTATTCCACGGTAAAGAATATAAGCGTTAAAGAAGGTTATAGGGTGGAGACAGAGCTTGGCGGTAAACGAGTCTCGATAAGTTATTCAGAAGTGAGAGAAGCCATATTAGGGGGGAAACTTGATGCGTCTCCAACAAATACGGTAAGATCGTTCATGAGGTACTTCACGCATACAGCCATAACGCTCCTAATTGAAAAGAAGGTCCAACCAGCGTATACCGCTTTGGCTAAACACGGCGTACCCAAAAGATTTACCGCTTATTGCTTCGACTTTGCGCTGTTAGATAACAGATATTACCCAACAGACGTTCTGAAAGCGAATTCAATGGCTTGTGCGATAGCGATTAAGTCGGCGAATTTGAGACGTAAGGGTTCGGAGACGTATAACATTTTAGAAAATATATAAAGGTAAAAGA-----------------------------------------------------------ATGGAGTTTAGGCCAGTTTCGATAACGGTGTGTTATGAACCAAATGCGACTGCGGGTAGTCTGAAGGTTTTAGCCTACGATTTACATTATGATAGTATTTTCGATAACTGCGAAGTGAAAACCTTTCGCGATACTGAAAGTGGATTCACCGTCGTAAAAGAGTACACGACTAACTCAGCATTCATTTTAAGTCCGTACAAGATCTTTTCTGCGGTATTTAATAAGGATGGCGAGGAAGTGAGTAATGATGTAGGGTCTAGTTTCAGGGTTTATAATATTTTTCCCGAAATGCGTAGAGACGTATTTGGGATTTATGAAATACAACGTGCCGGTTATATAGAAACCTACTTGGGAGACGGACAAGCTAACGTCGACATTTTCTTCGACGTCTTGACAAGAAATAAGTCGAAGGTGAGGTGGTTCGTTAGTAAGGACCATACCGCGTGGTCGGGGTTGTTGAATGATATGAAGTGGGAAGAAACGAATAAAGAGAAATTTAAGGGGAGAGATATACTCGATACTTACATTTTGTCCTCGGACTACCCAGGGTTCAA----------------ATGAAGTTGTATTCACTGCACTTTCTCATCCTGAAATTATCGAAGTCGATTAAGACTAACGCCCACGTAGACCTTATACTTATAAAGGAAGCGTTAATAAATTACTACAACCAATCATTTGTAAGCGGAGATGCGGTATCCGTAGACGCTAAAGAAAGCATCGCGAGGTTCTTGGTCGAGAGGACTAGAAATCAAAAGTCATGCGGAATATTGAAGGCTTTAATCAACCACACATTTAGAACTATGACAGTGGAGACGGTTAGGGCTTTCGTCGGCGATTTAATACTCGTCGCCGATGCTTCGATAGAGGCGCTGGAGGAGGTCAAGGGTATTGAAACCTCCCGTCGCCTTTTGAAAAAGAAAGGGGGTTATTACTACAGTGGTAGTTGTGGTTCCGACATTGCGAAAGTTGGGTATACGTTGATTGGAGTATCTCAGAGTAAAGATTGCGGACACTCCTTGAAGTTACACAGCGAAGGGAAAATCTCAGACGGGTGTTTACTGCAGTATATCGTCGTTTCTTCTCTTGGTTAAATCGCT---------------------------------------------------------------------------------------------ATGGATCTATCGTTTATCATTATCCAAATACTTTCCGCACTGTACAACAATGATTTATCAGCGCTGTACCTCTTAATCAATAGTTATAAGAATATTATTGACACAGTTGGCGAAGGGGGGTTGAATGATCCACAAGCGCAAGTGAATGTTTTAAAATCTTACGTTGCCTCGTGTTCAACGACGGAAATGCACAGGTCGATATTAACCCAGAGCATAGATCTATCGGCTAGCTACGACGCAGTAGGGTGTTTGGTAAATGTGGCTAAGAACCTATCTAAGCACTCCGAGGCCGTGATGGAAATCATTAAAGAGATGGAATTGTTCGAGGTGTGTAACGGAAAGAAGGCGAGCAAAAGATATCTTAAACGTTTGGGCGAACTTTGCTCTAGCAAACACATGCTTATAACTCAAGCTGGGCTAAATGCCATTGATGAAGCAGACTTACTACGCACGCACTATTTCGTGAGTGAGAATGGGTACGTGAGTCATTGCGGGTTAGCTAGAATGTTAATACTTACGTTGTGTAACGGAGCACTTTAGGGATGTTGTGTTGCGCTTACGTGAAAGAGCACCTTAACGGTGGGGCGATCGCTACTATAGTCGTGGTGAGTGCAATATTAATTTTTCTGCTTTGCGTCTGTCGAAGGAGATAAA-----------------------ATGAGGCACCTTGAGAAACCTATAAGAGTAGCAATACACTACTGTATAGCGAGGAGCGAGGTGTGCGACCCAATGGACGTGTTTATAGGAATAACCATTGTGGGTATGTTTGTAACCTTTTATTTAGCGATTTTAGTCGGCCTATGCAGGCAGAGACGATCCTAAGTAGAGGAA------------AGTTTCAAACGTACGAAAAAGACAAAAATA----------------------------TTTTGTTGGTTAAATTTTT----TAAC-TTTTTGTAATTAAGGTCATAATTCGAGGTAAGATGACATAAACTCTACCTCACGGTTTAATACTCTGATATTTGTAAAT-AAGTCCGTAAAGTCGATAGT-ATAGTTATTATGTAGAGATAATATAATAAACGCCAAAATCCAA-CTGAAGTTGGGACCTAGGCGGGCCTCTTTCGAGGCTAACCCATCGACAATAAGGTTAGGTCTTTATATTT
	JQ655296_isol_GH30                   ATAAATGCTCTAGTAGGTATCGAACACAGCATTTTTCAATTTATTTCACCAGAACTTTCCTCCTTGTACCTTGCTTTAACTTGTTTTAA-TCTCGTTAAGTTTCGTTGTTCTGTTTTTGCCTTTCCTAAAAAATAACAAAAAATCTTCCTTTCTTTTCTCCTCTTTTCGTCTTCGTTTTGGTTTTATTTCCTAAGTTAAAAAGAAAAATATAAGTTCTCTTTTTCTTTTTCTTTTGTGCGTAGTGTTGGGCTTTCCTAATTTGAAAAGATAAATATAAGTTTCTTTCTTCTTTTTCTTTTGTGCGTAGTGTCGGTC---TTTCCTTTAAGTAGCAGTAAGTTCTCTTCTTTTCTTTTGCACTTTTCTTGTGTGTGGCGTTAGTTTTTCCTAAAAATTAAAAATCAAAAATATTTCTTTTTTAGATTTCGTTTGATTTGCCTCCTTAATTTTTCCTTTTTTAAATAGTTAAGTTAACGCTTGTTTT-AATTGTCGGTAGTGGTTGTAGTGCCGTCTTTTCCTAATTTTAAGTTACAGAGTCCACTTTTCTTTTATTTAATTTCATTAGTATTT-----------------------------------------------------------------TCTTTGTCTTTCCTTTC-TTCACGTAGGGTCCTTTTCTTCC-----------------------------------------------------------------------------------------------TCCTTTCCTAAGTACTTTTCTTTTTACCTAAGGTCATGGATTACATTCGCCCATTGCGCGTGTTTTCCTTTCCTCATGTTAACTCCACTTTGGAGTTCTTTAGGTACAATAAGAGTAATAGTGACGTCAACGCCTTCCTCTCAGCTTTTAAGTTCACCGGTAATGTTAAAGTTACCGAATTTTCTCCTAAAGGCGCAGTACTGATCTATGTAGGTAAGCTCACCAAGGGTGTGAAGCGGACCTTTGTCCCCCCACCTATTAAGGGTTTTGGTCGGCAGTACGCCGTTGTAAGCGGTAGCGTGGCCGTTACACGCGGCGATGGTAAGAAGGTACTTTTAGAGGCGCGCACGTCCTCTTCGGTTTGTTCCGATTCTTCTGAATTCAAGGCCGATTTTGAGGCACTCACCAATGCTTTAATCGTGGTGCACTACTATAGAGTAGTGCCATTTGTGCCA---AAGCGA---ACCTCAAATGCTGTTAGTGAGGTTAAGAGCCAAAAGACGAGCGATGTCTCGGTG---AAGAAAGGCTGGGCTCTAAAACCAACATCTGTGGGGGTGCATACCCCACTTCCGAAGAAGGCGGAGGTGGTAACTCCAACTGTTGCTGAACCGGTCTTGCCGGTGGAGGAAAGGGCGAAGATCACGTTCGGGTTGTTCTTCGCTAAAGGTGGCGGAGATGAAACCGACGCAGTGATACTTAGGAAAGGTGCACTTTTTAATAGAGCTCTTAATGTTCCGATTATAGTGCGAAATACCTTTGTTTGGGCAAGGATTTGGGATGAAACCACGCGTAGGAGAAGCTACTTCTACGTTAAAGATGGGGTTGTTCACCATTTCCCCATTATACGGGGTAGAGCCACCATAGAGGATTTTATTGTGAACACTACCCCAGGCAGTCAGGTTGCCTTGCCCGATATTTATTTGTGGTCAATGCGGGAGAAGGCGTACGTCCACACCTCAAGAGGGTGGTGCTGGTTCAACAACGAGCGCATCAGGGCGGAGATTTATAGGCGCCGTTGTTTCTCTTCTTCCTTCTCCGTAGGGTTTTTAATGCATTTGGGTTTTCGCATGATCAGAGCGGTAAGATTTAAGGGCACTAACGTTCTGCACATCCCATCCTTCAATGAAGAGCGAATCTATGGCTGGAAGACGGGAGACGTATATCTCCCCAATGTGCCTAAAGATGTCGTCATCGCTGGCGACAGAACGCGGGTTGGAGGGGAGATCTTAGCGTCGGTCGCTAACGCTCTCAATCAAGAGGAGGTATATTCTTCAGTGGTATCGAGCATAACGAATAGGTTGGTTTTAAGGGACCAATCTGCGCTGCTTTCCCACCTCGATACTAAGCTGTGCGATATGTTCTCTCAGAGGGACGCCATGATCAGGGAGAAGCCATCACATAAATGCGACGTATTTCTGAAACCGAGTGAAAAGGAGAGATTGAGGGAGCTTTTTCCTGAATTGTCTTTGGTTTTCTCCGATTCGGTGAGGAGCAGTCACCCGTTTGCCAACGCTATACGTGGCTGTTTCAATGGGATTTTTTCCAGGAGGTGCGGCGGCGTTAACTTCTTCGACATTGGAGGAAGTTTTACTTACCATGTTAAAGCCGGGCACGTTAATTGTCACGTCTGTAATCCGGTTTTAGACGTTAAGGATGTGAAGCGGAGGATTAATGAAATCCTCTTTCTTTCCACTGCAGGCGGCGAATCGTTTGTATCTAGCGACCTCCTTACTGAAGCTGCTTCGAAATCCGTGTCTTATTGTTCTATGGAATCGCAGAGATGTAAGCATAGAGCCGACGCTGGGTTTATGGTGGACGTCTACGATATGTCTCCCAGACAGGTTGCTGAAGCGATGGATCTTAAGGGGTGTTTGGTTTTCGATTTAGCTCTTATGTTCCCAATTGAACTTCTGTATGGGAATGGCGAGGTCTGTTTGGAGGAGCTAGATACTTTAGTGAAGAGGGAAGGTGAACGTCTGACGTATAACGTGGGCCAGTGTGGGGAAGTCTACGAACATTCCTATACCAAAGTGAGTGGTTTCTTTACGAACGCATACATCCGCGTCTCATCTGGTGCGGCATATAAACTGGAGTACGAAGGTTATAGATGCGGTTATCACCATTTCACAATGTGCAGGGCCCAGAAGGCGCAAGGATCGGAAACAACCCAGAGGTCTTTGGTCCCAACGTTCGTAGGTAAGTCGGTGGTTTTCTTACCAATTGTTGAGGGGACTAGCGTCAGCTTTAAATCGATCGTCCTAGATTCGGATTTTGTCGATAGGGTTTATTCGTATGCTCTCAACACAATTGGTACTTTCGAAAACAGAACTTTTGAGTACGCTGTGGGAGCGGTAAGGTCGCAGAAAACGCATGTTATCACGGGAAGTCGCGTTGTACATAATAAAGTCGAAGTTTCTCCCGATGACATGTGGGCGTTAGTCGTCTCCATCATGGCTCAAGCCATAAAGGATAGGGCGAAGAGTATTCGCTCTTACAATTTTATAAGAGCTAGTGATGGTGATTTGGCAAACATCTTCAGGCTGTTCTTTCAAGCGCTGGGCGATTGTTTTTCGGGTGTGGTCTCGAGTTATGCGAAAAGTATCGTGCACGATAATTTCAATATTCTTGAGACATTGATAGCCATGCCTAAGTCCTTTATCGTTAAAGTGCCAAGTTCTGTGTTGGTCACAATTCATACTTCCGGGGCTTCCGAGAAGCTAGAACTGAGTGGAGCTTTCAATGTTTCTAGGGCAAATTTCAACAAGAGATTGCGTTCTAGTCGCTTGCGGGTCTTCTCTAGAGCAATCGTCGAAGATTCGATAAAGGTCATGAAGAGTATGAAAACGGAGGATGGGAAACCGCTCCCAATAACTGAAGATTCTGTGTACGCCTTTATAACGTCGAACATGTCGAACGTGCACTGCACCAGGGCTGGTTTGCTTGGAGGTTCTAAGGCCACCGCTGCCTCTTTAGCTATGAAAGGTGCTGCCTCACGTACCTTCGGGACGAAGGCCTTTTCTGGTTTAACCTCCTTTCTTTCCGCTGGCAGCCTTTTTTATGATGAAGACCTGACGCCAGATGAGAGGCTTGAAGCATTAGCCAGACGTGAACATGTTGTGAATTCACCGATGGGTCTTTTGGAGTCCAAGTCGCCAGTGGTTAAAAAGGTTGTTTCCGGCTCAAAAACCTTTCTTTCGGAATTGTCTATGGAAGATTTTACCACGTTCGTCTTGAGAAATAAGAAAGTTATTGGTTTCTTCGCTTTAAGCATGGCTCTTGCTCCCGTCGCTTGGAAGTATAGAAGGAACATTCAGCGGGTA---AGCCGGGAAGTTTCTTCACGGTTTTGTCCGGGGGTTGGGGATGTTGGTTTGCAGTGTCTCGTGGCTGGAAGAACGATAGCCGGTAACGCGATCGGTTGTGGTATGGCTGTAACCCGTGGTGGGTTATCTTCAGCGGTAGCGGTAACTAGGGCAACAGTAGCTAAGCGTCAAGTGCCGTTAGCACTCCTCTCCTTTTCTACGTCTTATGTAGTGAGTGGCTGTACGTTGTTGGGAATTTGGGCCCATGCTCTCCCCAGGCATTTGATGTTTTTCTTTGGATTGGGGACGCTGTTCGGGGTTAAGGCAAGCACTCACTCTTGGACGCTCGGGGGTTTCTCTAACGGCTTATTTTCCGTGCCCGAGGTGATGTGGGAAGGGAGAAGTTATAAATCTATGTTACCCCAAGTAGCTCTGGGTATATCGCTAATCATTCGGGGCTTGATGAGTGAAACCGTACCACAGTTGACGTATGTACCGCCGATTGAGGGTCGCAACGTTTATGACCAAGCGTTGAACTTTTATCGTGATTTTGATTATGATGATGGCGCTGGTCCTTTTGAGACAGGTGGTTTAGGGGAAAACGAGACCAGTACTGCAGACGCTTCTTCGGATTTCTCTGACGATGGCTTACCAGTTGAAGGTAGTGGT---GTTGGGACGCGCGTCGAAGCTGATCCC------CATTCCACCGTTGAGGAAGCATCGCAGCATAGCGTCGAGTTTGTTTATCATGAGGAACAAGAAGCGCAG---------GTGGTTAAGGACAAAGCTGAACCAGCGGTGGAACACGCAGCTCCGTTGGAAACGTCTGAGGACATTTTGCCGAAAGTCAATCTTGCTACAGAAGGAGTGAAGGAAGACGAGTGTGAGGGTTCGGGGACAAGTGCTGAGGTAAAAGACGAAACAGTTTCTGATCTTCCTAGCTCTACATCACAAGTACGAGAATCCAAAAACTCCGCAGATGTCGTTGAAACCGTACGCGTAGAAGAGAATGAGGAGGAAAAACAAGGTAAGGCTGAAGCTATTGGACAAGAGGTCGCACAGCAGGAGGTTCCTAACCGGGAGTTGGCGAGGGAGGCGTGTGTACAGGCTGTTGAAGGCGTTGTCGTGGGACAACCGCAAACCCAAATCCCGAGCGTTAAAGAAAGA---CTTACTGTGCCT---------------------------------------------------------------GAAGAAAAAGGGCAAGTCAAACGGTTTATGGATAAGGGTAAAGCGGTTATGCGTTCTGAAGAGGTCAAACAGCCCAAGGTCATGCAACCACAACAAAAGGTCTTGAGAATTAACGAGAACGTGGTGCACAAAGAACTGTGCATGTTTAGGAAGTGTTCCTGTGGTGTTCAGCTAGATGTCTTCAACGACTCGACAATCTCTCCGCGGTTCTCGGAATCTTTTCATTTTGTCGATAAGTTAAGAGGGCGCCGCGCTGTTTTCTTTTCGAAGCTGGGTGAAGGCTATACGTATACTGGTGGTAGCCATAGTTCTGCTGGTTGGCCGCGCATTTTGGACGACATTTTGTCGGTCTTGAAATTCCCAAGTGTTTTCGATCACTGTCTCGTCCAGAAGTATACGCAAGGTGGGGCAGTACCATTTCACGCCGATGACGAAGAATGTTATCCCCACGATAATCCAATATTGACGGTGAACCTTGTTGGGAAGGCCAGCTTTTCAATTAGGTGTAGGAAAGGGGGTAAGGTTATGACCTTTAACTTAGCTTCGGGAGATTATTTTCTCATGCCTTGTGGTTATCAACGGACGCATCTCCACTCAGTCACGGCCATAGATGAAGGGCGCATAAGTTTGACGTTTCGGGCGACGCGGCGTGTTTCTGGCGTGGGAAGGTCTCTATCGCTAATAGGGGGTGTCCAAGACAATAAACCGGCCGACGTTCCAAAGCAACAAGGTGCGACTACCGACGTGAGTCAAGTGCCAGTCACTAAGCCCCAGCCCAAAGCTCTTTCAGAGGGTAGCGCCAGGGAAATCAGAGGCAAGACGACTTACGCTATCTGGTGCGAACAGGATTATGTTAAGAAGTGCGCATGGCTCAGATCTGAAAACCCCGTCATGGCTCTGAAACCGGACTACACTCCAATGTCGTTCGAAGTGGTGAAAACAGGGACTAGTGAAGATGCAGTGGTAGAATACATGAAGTATCTAGCAATTGGAATTGAGAGGACGTATAGGGCTCTATTGATGGCTAGGAATATAGCCGTACCGACCGCAGAAGGCGTCCTAAAAGTCCCAAATCAAGTTTATGAATCGCTACCAGGCTTTCACGTGTATAAGACCGCCAATGATCTTATCTATCACACTACGGTTGATGGTTTGCGCGTGAGGGATTTACCATATGTTTTCATCGCTGAAAGGGGCATATTCGTGAAGGGCAAGGATGTCGACGTCGTCACTTCTCCATGTGATAATCTGTTTGTATGCGACGATATTATTGTTTTCCATGACGCCATCAATTTAATCGGCGCGTTGAAAGTTTCTCGGTGCGGAATGGTTGGGGAGTCGTTTAAGTCTTTTGAGTATAAATGTTATAACGCCCCCCCAGGTGGTGGTAAGACGACGATGCTGGTGGATGAGTTCGTTAGGGCGCCCAATAGTACCGCGGTGATAACGGCGAATGTAGGAAGTTCAGAGGACATCAACGCAGCCGTGAAGAAGCGTGATCCCAATTTGGAGGGTGTCAACAGTGCTACCACAGTAAATTCTAAAGTTGTCAATTTCATTGTTAGAGGTATGTACAAAAGAATTCTGGTCGATGAAGTGTACATGATGCACCAAGGGCTTCTTCAGTTGGGTGTCTTCGCGACCGGCGCTTCAGAAGGTCTTCTTTTCGGGGATATCAATCAAATTCCATTCATAAACAGGGAAAAGGTGTTCAGAATGGATTGTGCCGTATTTACCCCAAAGAAGGAGAACATTATCTTCACGTCTAAGTCTTATAGGTGTCCATTGGACGTCTGTTACCTGCTTTCCTCAATGACTTCGAAGGGGACGGAGAAGTGTTACCCAGAGAAGGTTATTAGTGGTAAAGATAGGCCAGTGGTCAGGTCTTTGTCTAAGAGACCGATAGGTACGACCGATGACGTGGCGGATATCGACGCGGAAATCTATTTGTGCATGACCCAATTGGAGAAATCCGATATGAAGAGGACGCTTAGAGGGAGGGGAAGGGAAACGCCAGTAATGACGGTCCATGAAGCTCAAGGTAAAACCTTTGGGGACGTCGTGTTGTTCAGGACAAAAAAGGCGGACGATACGTTGTTTACCAAGCAACCCCACATTCTCGTCGGCTTATCAAGGCATACCCGTTCGTTAGTTTACGCAGCTTTGAGCTCGAAGCTGGATGACAAGATTGGGTCATATATTAGTGATGTGTCGTCTCAGTCCGTCTCGGACGCTCTACTACATACTTTCGCGCCATCTGGTTGCTTTCGAGGTATATGAGCGTGTAGATTTTGGACCTGCCTTTGAAGGGGAACTAGTCCGAAAGTTACCCACTAGCCATTTCGTTGCTGTGAACGGTTTTCTGGAAGATCTGTTAGATGGGTGCCCAGCTTTCGATTACGACTTCTTCGAGGATGATTTTGAAACGTCTGATCAATCTTTCCTCGTCGAAGACGCGCGCATTTCGGACAATTTTTCTCATTTTACTTCTAGAATAGAAGATAAGTATTACAGTTTTATTAGGTCTAGTGTAGGTTTACCGAAGCGCAACACCTTGAAGTGCAACCTCGTCACCTTTGAGAACAGGAATTTCAATGCCGATCGCGGGTGTAACGTTGGATGTGATGATGTGGCGGCCGAAGAGTTGAAAGAAATTTTCTTTGAGGAGGTCGTTAACAAAGCTCGCTTAGCTGAGGTGTCGGAAAGTCGTTTGTCCAGTAACTCAATGTTACTTTCTGATTGGCTGGACAAGAGAGCTCCTAATGCTTATAAGTCCCTCAAGCGGGCGCTAGGCTCCTTCGTTTTTCACCCGTCAATGATGACATCTTACACTCTCATGGTGAAGTCTGACGTAAAGCCGAAATTGGACAATACGCCTTTGTCGAAATACGTCACAGGGCAGAATATTGTTTATCATGATAGGTGTGTTACTGCGCTCTTTTCTTGCGTTTTTACGGCTTGTGTAGAACGTTTAAAGTACGTAGTTAGTGATAAATGGCTATTCTACCATGGGATGGACACTAATGATTTGGCAAGAAAATTGAAAAATGTTCTGGGCGATATTCGTCAGTACTACACCTACGAGTTGGACATCAGTAAGTACGACAAATCTCAGAGTGCCTTAATGAAGCAGGTGGAGGAGTTGATACTCTTGACGCTTGGTGTTGATAGGGAGATTCTGTCTACCTTCTTTTGTGGTGAGTACGATAGCGTGGTAAGGACAATGACCAAAGAGCTAGTGTTGTCCGTCGGCTCTCAGAGACGTAGTGGTGGAGCCAATACTTGGTTGGGGAACAGCATAGTTTTGTGCACTCTTTTAAGCGTAGTACTTAGGGGTCTAGATTACGATTACGTCGTCGTTAGTGGCGACGATAGCCTTATTTTTAGCAAGCGACCGTTGGATATAGATACCGTGGTTCTAAGTGACAATTTCGGTTTCGATGTGAAGGTATTTAATCAAGCGGCGCCGTATTTCTGTTCTAAGTTTTTAGTTCAAGTGGGTGATGACCTGTATTTCGTTCCAGACCCTCTGAAGTTATTTGTTAAGTTCGGGGCTTCTAAAACGTCCGATATCGATCTGCTGCACGAGATTTTTCAATCTTTTGTGGATTTGTCGAAGGGTTTTAATAGGGAAGATGTTATACAGGCTTTAGTTCACCTAGTGACTAGGAAGTATAAGCATTCAGGGTGGACTTACGCTGCTCTCTGCGTTCTGCACGTTTTGAGCGCAAATTTTTCTCAATTTTGTAGATTGTACTATCATAACAGTGTTAGTTTGGACGTGCGCCCAGTTCAAAGGTCGGAGTCGCCTTCTCTTTTGGCATTGAAGTTGCGCATTATGAGATGGAAAGCAGCTCGCTTCACCTTTGCTCTTGGTAATACTAAAGCTAGCCGTCGTTAA-----CACTGTTTTTCTGTGCCTTGGTTGTCCGTGAGGATAATACCGGACGATCAACGTACCTTCCAGTTAT--------------------GGTTTCTTTCATACGCGTGCCATCCGTGAAGTTAATACCGGTGGCTCTCTCGCT-CTTAACCTTGTTTGTTTTAGTATGTCTTTCCTACCAAGTACGTTGCGTGTTGCCAAGGTGGTTTGGCAACGCGCACTTAAATTCTTTTCTTTTCTTTGACTAA--------------------------------------------------------------------------------------------------------------------------------------------------------------------------------------------------------------------------------------CGCGTGCCGTCCGTGAGGCTAATACCGGCGGCTTCTGTGCATATTCTAACCATTTAACAGCGTTTTTATTTTTAGGATGGTTTTCCCATTTACACTTCCACTGGTTTTACAGGATGAAGATTTTTTCTTCATTTTCTTTCGAGTGGATGGAACTCATGTCGATAGCACGTCTAGGGTCGTGTCTTTTCGGTGAGGGCCGAGGTGTGAATGGGGCCTACAGGTGACTAACAGCCTGCCCTTTAAGGGCGCTGGAAGTGTTAGGTTCGGCAAGTGTACATGTTAGGGAGCCGAGCATCTGTT--AGTAATGTACAGTCTAACGTAGTTTAGGGTGTCTTTGGTGGACGACGGGAGTGTGTAGTGTTAGGTCCATAGGCCTTTCAACTATAGAGTATAGTAGCTCAGTGCGAGTCACCATGTGGCTCGTAGAGAGGTGTTGTGGACAAG---------GGTGTTCGGCAGCCAGCTCGAAAACGGAGCGCTAGAAGTGTCGAGTCCTGGAGGTATATATGGGTTAAGACAGGACATGGTCAGAAGCGTTGCCAGTTGGGACCTGAGAGTGCAACGCGTGCCGTCGCAACGCT--GAGCTTTGGGAGGCTCAGTGGTCTTCTCGCATTGGCGGCAGGTTT---AGGCGCCACAAAGTAGGGCCGTAAACGTGGGGGTCGGGCAAAGCAACCTACTGCTTAGCGGCACCAGCCTAAGAGAGGCAGGGCAGGCCGTATCCCCAAGCAG-GGTGGGTAAATGTGTCGCTAAGCGGCGCGGCGTCGTTAGAGGCGCCAGTCCTTAGTTAGGTGGCTCGCTTTTTCATAGAGCCTTTTTGTTTTGTATAGGTTTTAATTTGTGCATATTTTATTCATTTATTTTTTGTCCCTTGTAAATATAGGGAAGATTTAGTATTTTCTTTTAATTCTT-TTATTTGTTGGTTTTAGTAGTCGTAGTATAGTCTTA-GTAGGTTTTCCTCGTTGGGTGTAGTAGCAACTCAACGTGTTTTCTTTTTGTTTTTCTTTATTTTCTTTTCGTGTTTCATACGCGTTTTTCGTGGCGCGTGTGTTGCTTTCCTTAACGTATATTAAGTAGTGTAACGCGCGTACGCGGGGTTTTTCCTCCTCGCTATTCCACATTTGTATTCAGAACGCGCGTTTGTTTTCCTTATTGGCGGGGTTGAAATTGTCCCCTTTTGTTTACATGTTTTACTTTCACTCAGTTTCAACGAGCTAGTTAGTCATCGCATCGTCGTCGTATGTACCAAACGACGTTACGCTGATAGTCTTTCCGTTCGAAGGGAGTTCGACGTAAGAGTGTCTTGTTGCGATGGTTGTTACGATCAGGAGTTAGCACGTATGGTTGACGTGCCTTTCCGTGCTGTGCGGTGCTTAGCTAATATTTGAATTTTTGAGTAGAGAGAGTGGTGCATGGACGATTTCAGACAAGCTATACTGATACTAGTGGTCGACTTCGTTTTCGTTATTATCCTTCTGTTTGTTATTTCCTTTGTAGTCCCAAGGTTACAACAGGGCGTAGCCTTTAATACCGGTATTAGGACCGTATAGTTAAGTGAAAAGGTCGCGATGGAGGTGGGTATAGACTTTGGTACGACTTTCAGTACTATCTGCTTTTCACCTACGGGTGTAGCGGGGTGTACGCCGGTAGCAGGTAGCGTTTTCGTCGAAACCCAGATTTTTATACCACATGGAAGTTCGACTTACTTCATAGGTAAAGCGGCCGGAAAGGCGTTTCGTGAAGGCACGTCCGGCAGGTTGTACGTTAACCCAAAAAGGTGGGTAGGAGTGACGAGGGACAATATTGAGCGTTTCGTTGAGAAACTAAAACCCACTTACACAGTGAAAATCGACAGTGGAGGAGCTTTACTAATGGGGGGTTTAGGTTCCGGACCAGATGTTTTGCTACGGGTAGTAGATGTTATATGTTTATTCTTAAAGGCGTTAATACTAGAGTGTGAAAGACAGACGTCGTCGACCGTGGCCGCCGCCGTTGTAACGGTACCAGCAGATTACAACTCCTTCAAGCGGAATTTCGTTGTGGAGGCACTTAAGGGGCTGGGGATACCGGTAAGAGGTGTCGTTAACGAACCGACAGCAGCAGCTTTGTTTTCCTTAGCTAAGTCGAAGGTGGAAGACTTGCTGATGGCAGTTTTCGACTTCGGGGGTGGAACTTTCGACGTCTCCTTCGTGAAGAAAAGGGGTAACGTATTATGCGTTATTTTTTCCGTTGGTGATAATTTTTTAGGCGGTAGGGATATAGATAGAGCTATAGTTGAAGTCATTAAACAAAAGATTAAAGGAAAAGTGTCGGACGCGAAATTGGGGATATTTGTATCTTCAATAAAGGAGGACTTGTCCAATAACAACGCTATAACGCAACACCTCGTGCCAGTGGAAGGTGGCGTTGAGGTCGTGGATCTGACCTCAGAGGAATTGGACGCCATAGTCGCACCATTTAGTGAAAGGGCGGTGGACGTATTCAAAACGGGTTTAAGCATTTTTTACCCTGATCCAGTTATCGCTGTGATGACCGGTGGTTCGAGCGCTCTCTCGAAAGTGCGTAAGGACGTGGCAGCGTTGCCTCAGATATCTAAGGTGGTGTTTGACAGCTCCGATTTTAGATGTTCTGTAGCGTGTGGCGCAAAAGTTTACTGCGATATTTTAGCTGGTAGCAGCGATTTACGACTAGTAGACACTTTGACAAACACACTTACAGATGAGGTGTCAGACTTCACACCAGTCGTGATTTTCCCAAAGGGCAGTCCAATACCCTGTTCTTACACGCATACGTACGACGTGCAAGGTGGTGACGTTGTTTATGGTATATTTGAAGGAGAGTACAATAGGGCCTTTTTGAATGAACCGACTTTCCGCGGCTTGTCGACGCACAGAGGAGATCCTAAAGAAAAGGACGTAGCTCAGTTTAATTTGTCGACTGATGGTACTGTGTCTTTAATAGTGAATGGGGTGGAAATTAAGAACGAGTACCTGGTGCCGGGTACCACCGACGTCCTAAACTCGCTAACATACAAATCAGGAAGAGACGGATTGGAAGCTAAAGCAATACCTGAGTATTTGACCACGCTGAATGTTTTACACACAAAGAATTTCACAAGGAAGAATTTGGACGTAAAGGATAAAGAATTTTCTGATTTGCGCATTGAAGATAATTTTATTAAATCGAAGATTAATCCGCAATCGCTTCTAGATGGATAAGTATTGTTATATAACCGGTATTCTAGATCCTAACGCTGCTAGGTCGGAAGTATTTAAAGTTGTAAACAAGGAATATATAGGACCGAGTGGTCGATCATTTTCAAAGGGCACAAGTAAGTACACCGTATTATGGGACGGTAGCGCCGCGAGAGTGAGTGGTTTCGCTTCTGCCGCGCAGGCTACGGTGGATGCTTTCGCGTACTTCTTGTTAAAGGGTGGTTTAACGACAACCCTCTCGCACCCAGGTAATTGTGAGAGGTACATTAGGACGTCGGCAGATTTAACTAGCCTATTTAAGAGGTTAGAACGGGGAAAGATTTACGCGTCGCGATCTATAGATAGCGGTCTTCCATATGAGGATAGGAAGAAAATCGAGGAAGCATCGCGTAATTTATCGCCGTCGGACGCCGCTTTCTGCAAGGCCGTCTCCGTTCAGGTTGGAAGGTTTGTAGACCCGACGAAACAGTTAGAGGTTGCCGAAATACCGTTACGAATAATGAAGCTAAACAAAAGAGTCGGGTCAAATCAGGCGTCTTTACCTAAGGTGGCTTCTGCGTTTGTCGACTTTTATACCGATTTACAGGAACTTTTGTCTGATGAGGTATTAAAGGCCAGAACCGACACTGTGTCCGCTTATGCGACGGAATCCATGGAGTTCATGGTTAGGATGTTGCCCTTAACCTCTAAAGAACAATGGTTGAGGGATCTACTTGGATACCTCTTGGTTCGGAGGCGTCCTGTTAACTTTTCCTACGATTCCAGAGTTTCTTGGGTCTACGACGTCGTGGCCACGATTAAGGTCGCTTTGAAACTTTTCTTTAATAAGGACATGTTAGGTGGCATCAAAGAGTTAAAACCCTATGTACCAATCGAGTCATTTGATCCATTCCATGAGCTATCGTCTTATTTTTCGAGGTTAAGCTACCAACTAAGCGCCGGGAAAGGCGCTAAGATATGCCCTGAGCTCGCAGAGAAATTAGTTCGCCGTCTTATGGAAGATAATCACAGGTTGAGATTAACTCCAGTGGTCTCGTTGATTATAATATTAGTTTATTATTCCATTTACGGGACAAACGCCACTAGGATAATGAGACGCCCGTGCCGCTTGAAGGTCACTATAAGGGGTAAGCTCGAGGAAGTTTCGCTGTTAGGAGTCGAAGATCGAGCTCACAGATTGTCGGAGAAGCGCGGAATAAACGCTCAGCGTATCGTATGTAGGTACTATAGCGATTTGGCGTACTTAGCCCGACGTCGTTATGACATTCACAGAAACAACTGGAAGACGTTAAACTATGTCGACGGTAGGTTAGCGTATGACACCGCCGACTGCATAACGTCTAGGGTGAAGAACATGGTGGATCTAGCTGATCACGCTAGGATTATACAGTACATAAAGACGAACGACAATCAAGTCACTGGGACTACGATGCCACATCAGCAATAATGCCGTATTAGCGATGGTACGATGGTTCTCGTATTTAATTTATAAAGAAGTTTTAATTATTTTGTTAGTAAACGCATTGCTTTGAGTTACACTAATGGCTTTCGATTTAAAGTTGGGGCAGATATATGAGGTGATTCCCGAGAACAATTTGAGAGTAAGGATAGGCGATGCCGCACAAGGGAAGTTCAGCAAACCAGAACTCTTAAAGTATGTTAAGGACGGTACTCAAGCAGAATTGACGACCATACCGGTGGTGCCGGAAAAGTACGTGTTCGCTACAGCCGCTTTGGCAACTGCGGCACCGGTACCAGTTAGACCGACACCAGCACCAGTAGTGGAAACGCCCGAAACGGAAGTGGGAGTAGTACCGGAGTCGGAAACTCTAACCCCAAATAAGCTCGTTTTTGAAAAGGATCCTGACAAGTTTTTGAAGACAATGGGTAAGGGCATAGCGTTGGATCTAACCGGGATCACTCATAAACCAAAAGTTATTAATGAACCAGGAAAAGTGTCCGTGGAGGTGGCCATGAGAATAAACGCCGCTCTTATGGAACTGTGTAAGAAGGTTATGGGTAGTGACGACGCAACGACTAAGACTGAATTCTTCTTGTACGTAATGCAGATAGCGTGTACGTTCTTCACGTCGTCTTCTACTGAATTTAAAGAATTTGATTACATAAAGACGGATGATGGGAAGAAGATATACGCAGTGTGGGTTTACGATTGCATAAAGCAAGCAGCGGCATCAACGGGTTATGAAAACCCAGTGAGGCAGTACCTGGCGTACTTTACGCCAACATTTATAACAGCAACGCTGAACGGTAAGTTAGCTATGAACGAGAAAGTTATGGCGCAGCATGGAGTACCTCCAAAATTCTTTCCGTACACGATCGATTGTGTTCGACCGTCATATGACTTGTTTAACAACGACGCTATACTAGCATGGAACTTAGCTAGGCAACAAGCGTTTAGGAACAAGTCAGTGACCGCCGATAATACCCTACATAACGTTTTTCAACTTTTGCAAAAGAAGTAGAGGCGATCTATGTCGACGGCTATATGAAATAGCAGTGAAAGTTTTTGCTTTATATTTCTTGAATGGGTGCTTATACGCACGTAGACTTTCATGAATCGGGGTTACTTGCGGACAAGCAAGCTTACTTTACGTTTAAGTCCGCTAATGAAGCCCCACCGGACCCACCCGGGTATATTCGTACTGATGGGTACACTAGAGCCTATTTAATAGGAAGAGCGGATTTTCCTGCTACTGGGAATTTAACCGTGACAACGTCCGTAGCCAGTAATAAGCTAGCGTCTGGACTCATGGGTAGCGACGCAGTTTCGTCGTCGTTTATGCTAATGAATGCGAGGGGTGACTACTACGAATGCGGCGTGTGTCACAACAAACCGTATTTGGGGAGGGAAGTTATTTTTGCTAAGAAGTATATCAATAAGCAAGGTATCGAGATTACGACAGGTAAGAACTACACGTCCAACAATTGGAATGAGTCGTCGTATTTAATTAAAGTGGAAATCAACAACGGATTGGCTCAAACTACTGTCAATTCATCCTACACTCAGACAGATGTCACAGGGTTGCCTAAGGACTGGACTCGTATATATAAGATAACTAAGATAGTTTCAGTAGATATAAATCTCTACCCGGGCTGCTTTTCTGCGGCTAAATTGAACGTAATGTCTATAAGGTCGATTTTCTTACAGGGCAGAGATATAGACTTTAGAAAGATTATATTAAAACCGATGAGGAAATCTTTCCTTGCTAGACTAGAAGACGTAATGAGCGTAGACGACTCTTCGTTGCTAACGCCAACATCGACGACGGCTTCACCTGCGGACTCATCCAATATACCAGATCAGTTAGACACGGTAGAATTGACGTCCGATATAGCGGAGTTAATAAATGCTAGGGGCCAAGGTAGAGTGGGCTTTCCAGACTCAATTTTGTCTATTAATGAGAAGGATATCTACGATGAACGTTACTTACCGATTACGGAAGCCCTACAAATAAATGCTAGGTTGCGTAGGTTGGTTCTTTCAAAAGGTGGAAGTCAATCGCCACAGGATATGGGAAACTTTATTGTGGCTATGATTCAGCTCTTCTTGCTTTATTCTACGGTGAAGAATATAAGCGTTAAAGAAGGTTATAGGGTGGACACAGAGCTTGGCGGTAAACGAGTCTCGATAAGCTATTCAGAAGTGAGAGAAGCTATATTAGGTGGAAAACTTGATGCGTCTCCAACGAATACGGTAAGATCATTTATGAGATACTTTACGCATACCGCCGTAACGCTTCTAATTGAAAAGAAGGTCCAACCAGCGTATACTGCTTTAGCTAAACACGGAGTACCCAAAAGGTTTACCGCTTATTGCTTCGACTTTGCGCTGTTAGATAACAGGTTTTACCCAACAGACGTTTTGAAAGCAAATTCGATGGCTTGTGCGATAGCGATTAAGTCGGCGAATTTGAGACGTAAGGGTTCGGAGACGTATAACATTTTAGAAAATATATAAAGGTAAAAGG-----------------------------------------------------------ATGGAGTTTAGGCCAGTTCTGATAACGGTGTGTTATGAACCAAACGCAACTGCGGGTAATTTGAAAGTTTTAGCCTACGATTTACAATATGATAGTATTTTCGACAACTGCGAAGTGAAATCCTTTCGTGATGCTGAAAGTGGATTCACTGTCGTAAAAGAGTACACTACCAATTCAGCGTTTATTTTAAGTCCGTATAAAATATTTTCCGCGGTTTTTAATAAGGAAGGCGAGGAAATAAGTAATGATGTGGGGTCTAGTTTCAGGGTTTATAACATTTTTTCCGAAATGCGTAGAGACGTATTCGGGATTTGTGAGATACAACGTGCCGGTTACGTAGAAACATACCTGGGAGACGGACAGGCCAATGTTGACATTTTCTTTGATGTCTTGACAAGAAACAAGTCGAAGGTGAGATGGTTCGTTAGTAGGGACCATACTGCGTGGTCGGGGTTGTTGAATGACATGAAGTGGGAAGAAACGAACAAAGAGAAGTTTAAGGGGAGAGATATACTCGATACTTACGTTTTGTCCTCGGACTACCCAGGGTTCAA----------------ATGAAGTTGTATTCACTGCACTTTCTCATCTTAAAGTCATCGAAGTCAATTAAGACTAACGCCCACGTAGACCTCATACTTACGAAGGAAGCGTTAATAAATTACTACAACCAATCGTTTGTGAGTGGAGACGCGATATCCGTAGATGCCAAAGAAAGTATCGCGAGGTTTTTGGTTGAGAGGGTTAGGGATCAAAAGTCATGCGGGATACTGAAGGCTATAATCAACCACACGTTTAGAACGATGACAGTGGAGACGGTTAGAGCTTTCGTCGGCGATTTAATACTCGTAGCCGATGCTTCGATAACGGCGTTGGAGGAGGTCAAGGGTATCGAAACCTCTCGACGCCTTTTGAAAAAGAAAGGAGGTTATTACTACAGTGGTAGATGTGGTTCCGACGTTGCGGAAGTTGGGTATACGTTGGTTGGAGTATCTCGAGGTAAGGATTACGGACACTCCTTGAAATTACACTGCGAAGGGAAAACTTCAGACGGGTGTTTACTGCAGTATATTGTCTTTTCTTCTCTCGGTTAAATCGCT---------------------------------------------------------------------------------------------ATGGATCTATCATTCATAATCGTCCAAATACTTTCCGCTTTGTTCAACAATGATCTATCGGCACTGTATCTCTTAATTAATAGTTATAAGAATATAGTTGATACAGTCGGCGAAGGGGGTTTGGATGATCCACAAGCGCAAGTAAATGTTTTAAAGTCGTACGTAGCTTCGTGCTCAACAACGGAACTACATAAGTCGATATTAATCCAGAGCATAGATATATCAGCTAACTATGACGCGGTGGGGTGTTTAGCAAATATAGCTAAGAACCTAACTAAGCACTCTGAGGCCGTGATAGAAATCATTAAAGAGATGGAATTGTTCGAGGTGTGCAACGGAAAAAGGGCGAGCAAAAGATATCTCAAACATTTGAGCGATCTTTGCTCTAGCAAGCGTATGATTATAACCCAAGCTGGACTAAGTGCCATTGAAGAAGCGGACCTATTACGCACGCACTATTTCGTGAGTGAGAATGGGTACGTAAGTAGTTGTGGGTTAGCGAGGATGCTGATGCTTACATTGTGTAACGGAGCACTTTAAGAATGTTGTGTTGCGCTTACGTGAAGGAGAATATTAACGGTGAGGCGATCGCTGCTATAGTAACGGTGAGCGTAATACTAATTTTTCTGCTCTGTATCTGCCGAAAAAGATAAA-----------------------ATGAGACACCTCGAAAAGCCTATAAGAGTAGCAATACACTACTGTATAGCGAGGAGCGAAGTGTGCGACCCAATGGACGTGTTCATAGGAATAACCATTGTGAGCATGTTAATAACCTTTTATTTAGCGATTTTAGTTGGGCTATGCAAGCAGGGACGATCCTAAGTAGAGGGC------------AGTTTCAAACACATGAAAAAGACAAAAATA----------------------------TTTTGTTGGTTAAAAATT-----TAAC-TTTTTGTAATTTAGGTCATAATTCGAGGTAAGATGACATAAACTCTACCTCACGGTTTAATACTCTGATATTTGTAAAT-AAGTCCGTAAAGTCGATAGT-ATAGTTATTATGTAGAGATAATATAATAAACGCCAAAATCCAA-CTGAAGTTGGGACCTAGGCGGGCCTCTTTCGAGGCTAACCTATCGACAATAAGGTTAGGTC?????????
	JQ655295_isol_GH11                   ATAAATGCTCTAGTAGGTATCGAACACAGCATTTTTCAATTTATTTCACCAGAACTTTCCTCCTTGTACCTTGCTTTAACTTGTTTTAA-TCTCGTTAAGTTTCGTTGTTCTGTTTTTGCCTTTCCTAAAAAATAACAAAAAATCTTCCTTTCTTTTCTCTTCTTTTCGTCTTCGTTTTGGTTTTATTTCCTAAGTTAAAAAGAAAAATATAAGTTCTCTTTTTCTTTTTCTTTTGTGCGTAGTGTTGGGCTTTCCTAATTTGAAAAGATAAATATAAGTTTCTTTCTTCTTTTTCTTTTGTGCGTAGTGTCGGTC---TTTCCTTTAAGTAGCAGTAAGTTCTCTTCTTTTCTTTTGCACTTTTCTTGTGTGTGGCGTTAGTTTTTCCTAAAAATTAAAAATCAAAAATATTTCTTTTTTAGATTTCGTTTGATTTGCCTCCTTAATTTTTCCTTTTTTAAATAGTTAAGTTAACGCTTGTTTT-AATTGTCGGTAGTGGTTGTAGTGCCGTCTTTTCCTAATTTTAAGTTACAGAGTCTACTTTTCTTTTATTTAATTTCATTAGTATTT-----------------------------------------------------------------TCTTTGTCTTTCCTTTC-TTCACGTAGGGTCCTTTTCTTCCCCTTTCGTTTGAGTAAGTTGCTCTAACGGAATTGTTCCTTACCTAAGGTTTAAGTCTAATTTTTGTGTTTACTTACATACGCGGTTTAGTTCTTTTCTTTTCCTAAGTACTTTTCTTTTTACCTAAGGTCATGGATTACATTCGCCCATTGCGCGTGTTTTCCTTTCCTCACGTTAACTCCACTTTGGAGTTCTTTAGGTACAATAAGAGTAATAGTGACGTCAACGCCTTCCTCTCAGCTTTTAAGTTCACCGGTAATGTTAAAGTTACCGAATTTTCTCCTAAAGGCGCAGTACTGATCTATGTAGGTAAGCTCACCAAGGGTGTGAAGCGGACCTTTGTCCCCCCACCTATTAAGGGTTTTGGTCGGCAGTACGCCGTTGTAAGCGGTAGCGTGGCCGTTACACGCGGCGATGGTAAGAAGGTACTTTTAGAGGCGCGCACGTCCTCTTCGGTCTGTTCCGATTCTTCTGAATTCAAGGCCGATTTTGAGGCACTCACCAATGCTTTAATCGTGGTGCACTACTATAGAGTAGTGCCATTTGTGCCA---AAGCGA---ACCTCAAATGCTGTTAGTGAGGTTAAGAGCCAAAAGACGAGCGATGTCTCGGTG---AAGAAAGGCTGGGCTCTAAAACCAACATCTGTGGGGGTGCATACCCCACTTCCGAAGAAGGCGGAGGTGGTAACTCCAACTGTTGCTGAACCGGTCTTGCCGGTGGAGGAAAGGGCGAAGATCACGTTCGGGTTGTTCTTCGCTAAAGGTGGCGGAGATGAAACCGACGCAGTGATACTTAGGAAAGGTGCACTTTTTAATAGAGCTCTTAATGTTCCGATTATAGTGCGAAATACCTTTGTTTGGGCAAGGATTTGGGATGAAACCACGCGTAGGAGAAGCTACTTCTACGTTAAAGATGGGATTGTTCACCATTTCCCCATTATACGGGGTAGAGCCACCATAGAGGATTTTATTGCGAACACTACCCCAGGCAGTCAGGTTGCCTTGCCCGATATTTATTTGTGGTCAATGCGGGAGAAGGCGTACGTCCACACCTCAAGAGGGTGGTGCTGGTTCAACAACGAGCGCATCAGGGCGGAGATTTATAGGCGCCGTTGTTTCTCTTCTTCCTTCTCCGTAGGGTTTTTAATGCATTTGGGTTTTCGCATGATCAGAGCGGTAAGATTTAAGGGCACTAACGTTCTGCACATCCCATCCTTCAATGAAGAGCGAATCTATGGCTGGAAGACGGGAGACGTATATCTCCCCAATGTGCCTAAAGATGTCGTCATCGCTGGCGACAGAACGCGGGTTGGAGGGGAGATCTTAGCGTCGGTCGCTAACGCTCTCAATCAAGAGGAGGTATATTCTTCAGTGGTATCGAGCATAACGAATAGGTTGGTTTTAAGGGACCAATCTGCGCTGCTTTCCCACCTCGATACTAAGCTGTGCGATATGTTCTCTCAGAGGGACGCCATGATCAGGGAGAAGCCATCACATAAATGCGACGTATTTCTGAAACCGAGTGAAAAGGAGAGATTGAGGGAGCTTTTTCCTGAATTGTCTTTGGTTTTCTCCGATTCGGTGAGGAGCAGTCACCCGTTTGCCAACGCTATACGTGGCTGTTTCAATGGGATTTTTTCCAGGAGGTGCGGCGGCGTTAACTTCTTCGACATTGGAGGAAGTTTTACTTACCATGTCAAAGCCGGGCACGTTAATTGTCACGTCTGTAATCCGGTTTTAGACGTTAAGGATGTGAAGCGGAGGATTAATGAAATCCTCTTTCTTTCCACTGCAGGCGGCGAATCGTTTGTATCTAGCGACCTCCTTACTGAAGCTGCTTCGAAATCCGTGTCTTATTGTTCTATGGAATCGCAGAGATGTAAGCATAGAGCCGACGCTGGGTTTATGGTGGACGTCTACGATATGTCTCCCAGACAGGTTGCTGAAGCGATGGATCTTAAGGGGTGTTTGGTTTTCGATTTAGCTCTTATGTTCCCAATTGAACTTCTGTATGGGAATGGCGAGGTCTGTTTGGAGGAGCTAGATACTTTAGTGAAGAGGGAAGGTGAACGTCTGACGTATAACGTGGGCCAGTGTGGGGAAGTCTACGAACATTCCTATACCAAAGTGAGTGGTTTCTTTACGAACGCATACATCCGCGTCTCATCTGGTGCGGCATATAAACTAGAGTACGAAGGTTATAGATGCGGTTATCACCATTTCACAATGTGCAGGGCCCAGAAGGCGCAAGGATCGGAAACAACCCAGAGGTCTTTGGTCCCAACGTTCGTAGGTAAGTCGGTGGTTTTCTTACCAATTGTTGAGGGGACTAGCGTCAGCTTTAAATCGATCGTCCTAGATTCGGATTTTGTCGATAGGGTTTATTCGTATGCTCTCAACACAATTGGTACTTTCGAAAACAGAACTTTTGAGTACGCTGTGGGAGCGGTAAGGTCGCAGAAAACGCATGTTATCACGGGAAGTCGCGTTGTACATAATAAAGTCGAAGTTTCTCCCGATGACATGTGGGCGTTAGTCGTCTCCATCATGGCTCAAGCCATAAAGGATAGGGCGAAGAGTATTCGCTCTTACAATTTTATAAGAGCTAGTGATGGTGGTTTGGCAAACATCTTCAGGCTGTTCTTTCAAGCGCTGGGCGATTGTTTTTCGGGTGTGGTCTCGAGTTATGCGAAAAGTATCGTGCATGATAATTTCAATATTCTTGAGACATTGATAGCCATGCCTAAGTCCTTTATCGTTAAAGTGCCAAGTTCTGTGTTGGTCACAATTCATACTTCCGGGGTTTCCGAGAAGCTAGAACTGAGTGGAGCTTTCAATGTTTCTAGGGCAAATTTCAACAAGAGATTGCGTTCTAGTCGCTTGCGGGTCTTCTCTAGAGCAATCGTCGAAGATTCGATAAAGGTCATGAAGAGTATGAAAACGGAGGATGGGAAACCGCTCCCAATAACTGAAGATTCTGTGTACGCCTTTATAACGTCGAACATGTCGAACGTGCACTGCACCAGGGCTGGTTTGCTTGGAGGTTCTAAGGCCACCGCTGCCTCTTTAGCTATGAAAGGTGCTGCCTCACGTACCTTCGGGACGAAGGCCTTTTCTGGTTTAACCTCCTTTCTTTCCGCTGGCAGCCTTTTTTATGATGAAGACCTGACGCCAGATGAGAGGCTTGAAGCATTAGCCAGACGTGAACATGTTGTGAATTCACCGATGGGTCTTTTGGAGTCCAAGTCGCCAGTGGTTAAAAAGGTTGTTTCCGGCTCAAAAACCTTTCTTTCGGAATTGTCTATGGAAGCTTTTACCACGTTCGTCTTGAGAAATAAGAAAGTTATTTATTTCTTCGCTTTAAGCATGGCTCTTGCTCCCGTCGCTTGGAAGTATAGAAGGAACATTCAGCGGGTA---AGCCGGGAAGTTTCTTCACGGTTTTGTTCGGGGGTTGGGGATGTTGGTTTGCAGTGTCTCGTGGCTGGAAGAACGATAGCCGGTAACGCGATCGGTTGTGGTATGGCTGTAACCCGTGGTGGGTTATCTTCAGCGGTAGCGGTAACTAGGGCAACAGTAGCTAAGCGTCAAGTGCCGTTAGCACTCCTCTCCTTTTCTACGTCTTATGTAGTGAGTGGCTGTACGTTGTTGGGAATTTGGGCCCATGCTCTCCCCAGGCATTTGATGTTTTTCTTTGGATTGGGGACGCTGTTCGGGGTTAAGGCAAGCACTCACTCTTGGACGCTCGGGGGTTTCTCTAACGGCTTATTTTCCGTGCCCGAGGTGATGTGGGAAGGGAGAAGTTATAAATCTATGTTACCCCAAGTAGCTCTGGGTATATCGCTAATCATTCGGGGCTTGATGAGTGAAACCGTACCACAGTTGACGTATGTACCGCCGATTGAGGGTCGCAACGTTTATGACCAAGCGTTGAACTTTTATCGTGATTTTGATTATGATGATGGCGCTGGTCCTTCTGAGACAGGTGGTTTAGGGGAAAACGAGACCAGTACTGCAGACGCTTCTTCGGATTTCTCTGACGATGGCTTACCAGTTGAAGGTAGTGGT---GTTGGGACGCGCGTCGAAGCTGATCCT------CATTCCACCGTTGAGGAAGCATCGCAGCATAGCGTCGAGTTTGTTTATCATGAGGAACAAGAAGCGCAG---------GTGGTTAAGGACAAAGCTGAACCAGCGGTGGAACACGCAGCTCCGTTGGAAACGTCTGAGGACATTTTGCCGAAAGTCAATCTTGCTACAGAAGGAGTGAAGGAAGACGAGTGTGAGGGTTCGGGGACAAGTGCTGAGGTAAAAGACGAAACAGTTTCTGATCTTCCTAGCTCTACATCACAAGTACGAGAATCCAAAAACTCCGCAGATGTCGTTGAAACCGTACGCGTAGAAGAGAATGAGGAGGAAAAACAAGGTAAGGCTGAAGCTATTGGACAAGAGGTCGCACAGCAGGAGGTTCCTAACCGGGAGTTGGCGAGGGAGGCGTGTGTACAGGTTGTTGAAGGCGTTGTCGTGGGACAACCGCAAACCCAAATCCCGAGCGTTAAAGAAAGA---CTTACTGTGCCT---------------------------------------------------------------GAAGAAAAAGGGCAAGTCAAACGGTTTATGGATAAGGGTAAAGCGGTTATGCGTTCTGAAGAGGTCAAACAGCCCAAGGTCATGCAACCACAACAAAAGGTCTTGAGAATTAACGAGAACGTGGTGCACAAAGAACTGTGCATGTTTAGGAAGTGTTCCTGTGGTGTTCAGCTAGATGTCTTCAACGACTCGACAATCTCTCCGCGGTTCTCGGAATCTTTTCATTTTGTCGATAAGTTAAGAGGGCGCCGCGCTGTTTTCTTTTCGAAGCTGGGTGAAGGCTATACGTATACTGGTGGTAGCCATAGTTCTGCTGGTTGGCCGCGCATTTTGGACGACATTTTGTCGGTCTTGAAATTCCCAAGTGTTTTCGATCACTGTCTCGTCCAGAAGTATACGCAAGGTGGGGCAGTACCATTTCACGCCGATGACGAAGAATGTTATCCCCACGATAATCCAATATTGACGGTGAACCTTGTTGGGAAGGCCAGCTTTTCAATTAGGTGTAGGAAAGGGGGCAAGGTTATGACCTTTAACTTAGCTTCGGGAGATTATTTTCTCATGCCTTGTGGTTATCAACGGACGCATCTCCACTCAGTCACGGCCATAGATGAAGGGCGCATAAGTTTGACGTTTCGGGCGACGCGGCGTGTTTCTGGCGTGGGAAGGTCTCTATCGCTAATAGGGGGTGTCCAAGACAATAAACCGGCCGACGTTCCAAAGCAACAAGGTGCGACTACCGACGTGAGTCAAGTGCCAGTCACTAAGCCCCAGCCCAAAGCTCTTTCAGAGGGTAGCGCCAGGGAAATCAGAGGCAAGACGACTTACGCTATCTGGTGCGAACAGGATTATGTTAAGAAGTGCGCATGGCTCAGATCTGAAAACCCCGTCATGGCTCTGAAACCGGACTACACTCCAATGTCGTTCGAAGTGGTGAAAACAGGGACTAGTGAAGATGCAGTGGTAGAATACATGAAGTATCTAGCAATTGGAATTGAGAGGACGTATAGGGCTCTATTGATGGCTAGGAATATAGCCGTACCGACCGCAGAAGGCGTCCTAAAAGTCCCAAATCAAGTTTATGAATCGCTACCAGGCTTTCACGTGTATAAGACCGCCAATGATCTTATCTATCACACTACGGTTGATGGTTTGCGCGTGAGGGATTTACCATATGTTTTCATCGCTGAAAGGGGTATATTCGTGAAGGGCAAGGATGTCGACGTCGTCACTTCTCCATGTGATAATCTGTTTGTATGCGACGATATTATTGTTTTCCATGACGCCATCAATTTAATCGGCGCGTTGAAAGTTTCTCGGTGCGGAATGGTTGGGGAGTCGTTTAAGTCTTTTGAGTATAAATGTTATAATGCCCCCCCAGGTGGTGGTAAGACGACGATGCTGGTGGATGAGTTCGTTAGGGCGCCCAATAGTACCGCGGTGATAACGGCGAATGTAGGAAGTTCAGAGGACATCAACACAGCCGTGAAGAAGCGTGATCCCAATTTGGAGGGTGTCAACAGTGCTACCACAGTAAATTCTAAAGTTGTCAATTTCATTGTTAGAGGTATGTACAAAAGAATTCTGATCGATGAAGTGTACATGATGCACCAAGGGCTTCTTCAGTTGGGTGTCTTCGCGACCGGCGCTTCAGAAGGTCTTCTTTTCGGGGATATCAATCAAATTCCATTCATAAACAGGGAAAAGGTGTTCAGAATGGATTGTGCCGTATTTACCCCAAAGAAGGAGAACATTATCTTCACGTCTAAGTCTTATAGGTGTCCATTGGACGTCTGTTACCTGCTTTCCTCAATGACTTCGAAGGGGACGGAGAAGTGTTACCCAGAGAAGGTTATTAGTGGTAAAGATAGGCCAGTGGTCAGGTCTTTGTCTAAGAGACCGATAGGTACGACCGATGACGTGGCGGATATCGACGCGGAAATCTATTTGTGCATGACCCAATTGGAGAAATCCGATATGAAGAGGACGCTTAGAGGGAGGGGAAGGGAAACGCCAGTAATGACGGTCCATGAAGCTCAAGGTAAAACCTTTGGGGACGTCGTGTTGTTCAGGACAAAAAAGGCGGACGATACGTTGTTTACCAAGCAACCCCACATTCTCGTCGGCTTATCAAGGCATACCCGTTCGTTAGTTTACGCAGCTTTGAGCTCGAAGCTGGATGACAAGATTGGGTCATATATTAGTGATGTGTCGTCTCAGTCCGTCTCGGACGCTCTACTACATACTTTTGCGCCATCTGGTTGCTTTCGAGGTATATGAGCGTGTAGATTTTGGACCTGCCTTTGAAGGGGAACTAGTCCGAAAGTTACCCACTAGCCATTTCGTTGCTGTAAACGGTTTTCTGGAAGATCTGTTAGATGGGTGCCCAGCTTTCGATTACGACTTCTTCGAGGATGATTTTGAAACGTCTGATCAATCTTTCCTCGTCGAAGACGCGCGCTTTTCGGACAATTTTTCTCATTTTACTTCTAGAATAGAAGATAAGTATTACAGTTTGATTAGGTCTAGTGTAGGTTTACCGAAGCGCAACACCTTGAAGTGCAACCTCGTCACCTTTGAGAACAGGAATTTCAATGCCGATCGCGGGTGTAACGTTGGATGTGATGATGTGGCGGCCGAAGAGTTGAAAGAAATTTTCTTTGAGGAGGTCGTTAACAAAGCTCGCTTAGCTGAGGTGTCGGAAAGTCGTTTGTCCAGTAACTCAATGTTACTTTCTGATTGGCTGGACAAGAGAGCTCCTAATGCTTATAAGTCCCTCAAGCGGGCGCTAGGCTCCTTCGTTTTTCACCCGTCAATGATGACATCTTACACTCTCATGGTGAAGTCTGACGTAAAGCCGAAATTGGACAATACGCCTTTGTCGAAATACGTCACAGGGCAGAATATTGTTTATCATGATAGGTGTGTTACTGCGCTCTTTTCTTGCGTTTTTACGGCTTGTGTAGAACGTTTAAAGTACGTAGTTAGTGATAAATGGCTGTTCTACCATGGGATGGACACTAATGATTTGGCAAGAAAATTGAAAAATGATCTGGGCGATATTCGTCAGTACTACACCTACGAGTTGGACATCAGTAAGTACGACAAATCTCAGAGTGCCTTAATGAAGCAGGTGGAGGAGTTGATACTCTTGACGCTTGGTGTTGATAGGGAGATTCTGTCTACCTTCTTTTGTGGTGAGTACGATAGCGTGGTAAGGACAATGACCAAAGAGCTAGTGTTGTCCGTCGGCTCTCAGAGACGTAGTGGTGGAGCCAATACTTGGTTGGGGAATAGCATAGTTTTGTGCACTCTTTTAAGCGTAGTACTTAGGGGTCTAGATTACGATTACGTCGTCGTTAGTGGCGACGATAGCCTTATTTTTAGCAAGCGACCGTTGGATATAGATACCGTGGTTCTAAGTGACAATTTCGGTTTCGATGTGAAGGTATTTAATCAAGCGGCGCCGTATTTCTGTTCTAAGTTTTTAGTTCAAGTAGATGATGACCTGTATTTCGTTCCAGACCCTCTGAAGTTATTTGTTAAGTTCGGGGCTTCTAAAACGTCCGATATCGATCTGCTGCACGAGATTTTTCAATCTTTTGTGGATTTGTCGAAGGGTTTTAATAGGGAAGATGTTATACAGGCTTTAGTTCACCTAGTGACTAGGAAGTATAAGCATTCAGGGTGGACTTACGCTGCTCTCTGCGTTCTGCACGTTTTGAGCGCAAATTTTTCTCAATTTTGTAGATTGTACTATCATAACAGTGTTAGTTTGGACATGCGCCCAGTTCAAAGGTCGGAGTCGCTTTCTCTTTTGGCATTGAAGTTGCGCATTATGAGATGGAAAGCAGCTCGCTTCACCTTTGCTCTTGGTAATACTAAAGCTAGCCGTCGTTAA-----CACTGTTTTTCTGTGCCTTGGTTGTCCGTGAGGATAATACCGGACGATCAACGTACCTTCCAGTTAT--------------------GGTTTCTTTCATACGCGTGCCATCCGTGAAGTTAATACCGGTGGCTCTCTCGCT-CTTAACCTTGTTTGTTTTAGTATGTCTTTCCTACCAAGTACGTTGCGTGTTGCCAAGGTGGTTTGGCAACGCGCACTTAAATTCTTTTCTTTTCTTTGACTAA--------------------------------------------------------------------------------------------------------------------------------------------------------------------------------------------------------------------------------------CGCGTGCCGTCCGTGAGGCTAATACCGGCGGCTTCTGTGCATATTCTAACCATTTAACAGCGTTTTTATTTTTAGGATGGTTTTCCCATTTACACTTCCACTGGTTTTACAGGATGAAGATTTTTTCTTCATTTTCTTTCGAGTGGATGGAACTCATGTCGATAGCACGTCTAGGGTCGTGTCTTTTCGGTGAGGGCCGAGGTGTGAATGGGGCCTACAGGTGACTAACAGCCTGCCCTTTAAGGGCGCTGGAAGTGTTAGGTTCGGCAAGTGTACATGTTAGGGAGCCGAGCATCTGTT--AGTAATGTACAGTCTAACGTAGTTTAGGGTGTCTTTGGTGGACGACGGGAGTGTGTAGTGTTAGGTCCATAGGCCTTTCAACTATAGAGTATAGTAGCTCAGTGCGAGTCACCATGTGGCTCGTAGAGAGGTGTTGTGGACAAG---------GGTGTTCGGCAGCCAGCTCGAAAACGGAGCGCTAGAAGTGTCGAGTCCTGGAGGTATATATGGGTTAAGACAGGACATGGTCAGAAGCGTTGCCAGTTGGGACCTGAGAGTGCAATGCGTGCCGTCGCAACGCT--GAGCTTTGGGAAGCTCAGTGGTCTTTTCGCATTGGCGGCAGGTTT---AGGCGCCACAATGTAGGGCCGTAAACGTGGGGGTCGGGCAAAGCAACCTACAGCTTAGCGGCACCAGCCTAAGAGAGGCAGGGCAGGCCGTATCCCCAAGCAG-GGTGGGTAAATGTGTCGCTAAGCGGCGCGGCGTCGTTAGAGGCGCCAGTCCTTAGTTAGGTGGCTCGCTTTTTCATAGAGCCTTTTTGTTTTGTATAGGTTTTAATTTGTGCATATTTTATTCATTTATTTTTTGTCCCTTGTAAATATAGGGAAGATTTAGTATTTTCTTTTAATTCTT-TTATTTTTTGGTTTTAGTAGTCGTAGTATAGTCTTA-GTAGGTTTTCCTCGTTGGGTGTAGTAGCAACTCAACGTGTTTTCTTTTTGTTTTTCTTTATTTTCTTTTCGTGTTTCATACGCGTTTTTCGTGGCGCGTGTGTTGCTTTCCTTAACGTATATTAAGTAGTGTAACGCGCGTACGCGGGGTTTTTCCTCCTCGCTATTCTACATTTGTATTCAGAACGCGCGTTTGTTTTCCTTATTGGCGGGGTTGAAATTGTCCCCTTTTGTTTACATGTTTTACTTTCACTCAGTTTCAACGAGCTAGTTAGTCATCGCATCGTCGTCGTATGTACCAAACGACGTTACGCTGATAGTCTTTCCGTTCGAAGGGAGTTCGACGTAAGAGTGTCTTGTTGCGATGGTTGTTACGATCAGGAGTTAGCACGTATGGTTGACGTGCCTTTCCGTGCTGTGCGGTGCTTAGCTAATATTTAAATTTTTGAGTAGAGAGAGTGGTGCATGGACGATTTCAGACAAGCTATACTGATACTAGTGGTCGACTTCGTTTTCGTTATTATCCTTCTGTTTGTTATTTCTTTTGTAGTCCCAAGGTTACAACAGGGCGTAGCCTTTAATACCGGTATTAGGACCGTATAGTTAAGTGAAAAGGTCGCGATGGAGGTGGGTATAGACTTTGGTACGACTTTCAGTACTATCTGCTTTTCACCTACGGGTGTAGCGGGGTGTACGCCGGTAGCAGGTAGCGTTTTCGTCGAACCCAGATTTTTTATACCACATGGAAGTTCGACTTACTTCATAGGTAAAGCGGCCGGAAAGGCGTTTCGTGAAGGTACGTCCGGCAGGTTGTACGTTAACCCAAAAAGGTGGGTAGGAGTGACGAGGGACAATATTGAGCGTTTCGTTGAGAAACTAAAACCCACTTACACAGTGAAAATCGACAGTGGAGGAGCTTTACTAATGGGGGGTTTAGGTTCCGGACCAGATGTTTTGCTACGGGTAGTAGATGTTATATGTTTATTCTTAAAGGCGTTAATACTAGAGTGTGAAAGACAGACGTCGTCGACCGTGGCCGCCGCCGTTGTAACGGTACCAGCAGATTACAACTCCTTCAAGCGGAATTTCGTTGTGGAGGCACTTAAGGGGCTGGGGATACCGGTAAGAGGTGTCGTTAACGAACCGACAGCAGCAGCTTTGTTTTCCTTAGCTAAGTCGAAGGTGGAAGACTTGCTGTTGGCAGTTTTCGACTTCGGGGGTGGAACTTTCGACGTCTCCTTCGTGAAGAAAAGGGGTAACGTATTATGCGTTATTTTTTCCGTTGGTGATAATTTTTTAGGCGGTAGGGATATAGATAGAGCTATAGTTGAAGTCATTAAACAAAAGATTAAAGGAAATGTGTCGGACGCGAAATTGGGGATATTTGTATCTTCAATAAAGGAGGACTTGTCCAATAACAACGCTATAACGCAACACCTCGTGCCAGTGGAAGGTGGCGTTGAGGTCGTGGATCTGACCTCAGAGGAATTAGACGCCATAGTCGCACCATTTAGTGAAAGGGCGGTGGACGTATTCAAAACGGGTTTAAGCAATTTTTACCCTGATCCAGTTATCGCTGTGATGACCGGTGGTTCGAGCGCTCTCTCGAAAGTGCGTAAGGACGTGGCAGCGTTGCCTCAGATATCTAAGGTGGTGTTTGACAGCTCCGATTTTAGATGTTCTGTAGCGTGTGGCGCAAAAGTTTACTGCGATATTTTAGCTGGTAGCAGCGATTTACGACTAGTAGACACTTTGACAAACACACTTACAGATGAGGTGTCAGACTTCACACCAGTCGTGATTTTCCCAAAGGGCAGTCCAATACCCTGTTCTTACACGCATACGTACGACGTGCAAGGTGGTGACGTTGTTTATGGTATATTTGAAGGAGAGTACAATAGGGCCTTTTTGAATGAACCGACTTTCCGCGGCTTGTCGACGCACAGAGGAGATCCTAAAGAAAAGGACGTAGCTCAGTTTAATTTGTCGACTGATGGTACTGTGTCTTTAATAGTGAATGGGGTGGAAATTAAGAACGAGTACCTGGTGCCGGGTACCACCGACGTCCTAAACTCGCTAACATACAAATCAGGAAGAGACGGATTGGAAGCTAAAGCAATACCTGAGTATTTGACCACGCTGAATGTTTTACACACAAAGAATTTCACAAGGAAGAATTTGGACGTAAAGGATAAAGAATTTTCTGATTTGCGCATTGAAGATAATTTTATTAAATCGAAGATTAATCCGCAATCGCTTCTAGATGGATAAGTATTGTTATATAACCGGTATTCTAGATCCTAACGCTGCTAGGTCGGAAGTATTTAAAGTTGTAAACAAGGAATATATAGGACCGAGTGGTCGATCATTTTCAAAGGGCACAAGTAAGTACACCGTATTATGGGACGGTAGCGCCGCGAGAGTGAGTGGTTTCGCTTCTGCCGCGCAGGCTACGGTGGATGCTTTCGCGTACTTCTTGTTAAAGGGTGGTTTAACGACAACCCTCTCGTACTCAGGTAATTGTGAGAGGTACATTAGGACGTCGGCAGATTTAACTAGCCTATTTAAGAGGTTAGAACGGGGAAAGATTTACGCGTCGCGATCTATAGATAGCGGTCTTCCATATGAGGATAGGAAGAAAATCGAGGAAGCATCGCGTAATTTATCGCCGTCGGACGCCGCTTTCTGCAAGGCCGTCTCCGTTCAGGTTGGAAGGTTTGTAGACCCGACGAAACAGTTAGAGGTTGCCGAAATACCGTTACGAATAATGAAGCTAAACAAAAGAGTCGGGTCAAATCAGGCGTTTTTACCTAAGGTGGCTTCTGCGTTTGTCGACTTTTATACCGATTTACAGGAACTTTTGTCTGATGAGGTATTAAAGGCCAGAACCGACACTGTGTCCGCTTATGTGACGGAATCCATGGAGTTCATGGTTAGGATGTTGCCCTTAACCTCTAAAGAACAATGGTTGAGGGATCTACTTGGATACCTCTTGGTTCGGAGGCGTCCTGTTAACTTTTCCTACGATTCCAGAGTTTCTTGGGTCTACGACGTCGTGGCCACGATTAAGGTCGCTTTGAAACTTTTCTTTAATAAGGACATGTTAGGTGGCATCAAAGAGTTAAAACCCTATGTACCAATCGAGTCATTTGATCCATTCCATGAGCTATCGTCTTATTTTTCGAGGTTAAGCTACCAACTAAGCGCCGGGAAAGGCGCTAAGATATGCCCTGAGCTCGCAGAGAAATTAGTTCGCCGTCTTATGGAAGATAATCACAGGTTGAGATTAACTCCAGTGGTCTCGTTGATTATAATATTAGTTTATTATTCCATTTACGGGACAAACGCCACTAGGATAATGAGACGCCCGTGCCGCTTGAAGGTCACTATAAGGGGTAAGCTCGAGGAAGTTTCGCTGTTAGGAGTCGAAGATCGAGCTCACAGATTGTCGGAGAAGCGCGGAATAAACGTTCAGCGTATCGTATGTAGGTACTATAGCGATTTGGCGTACTTAGCCCGACGTCGTTATGACATTCACAGAAACAACTGGAAGACGTTAAACTATGTCGACGGTAGGTTAGCGTATGACACCGCCGACTGCATAACGTCTAGGGTGAAGAACATGGTGGATCTAGCTGATCACGCTAGGATTATACAGTACATAAAGACGAACGACAATCAAGTCGCTGGGACTACGATGCCACATCAGCAATAATGCCGTATTAGCGATGGTACGATGGTTCTCGTATTTAATTTATAAAGAAGTTTTAATTATTTTGTTAGTAAACGCATTGCTTTGAGTTACACTAATGGCTTTCGATTTAAAGTTGGGGCAGATATATGAGGTAATTCCCGAGAACAATTTGAGAGTAAGGATAGGCGATGCCGCACAAGGGAAGTTCAGCAAACCAGAACTCTTAAAGTATGTTAAGGACGGTACTCAAGCAGAATTGACGACCATACCGGTGGTGCCGGAAAAGTACGTGTTCGCTACGGCCGCTTTGGCAACTGCGGCACCGGTACCAGTTAGACCGACACCAGCACCAGTAGTGGAAACGCCCGAAACGGAAGTGGGAGTAGTACCGGAGTCGGAAACTCTAACCCCAAATAAGCTCGTTTTTGAAAAGGATCCTGACAAGTTTTTGAAGACAATGGGTAAGGGCATAGCGTTGGATCTAACCGGGATCACTCATAAACCAAAAGTTATTAATGAACCAGGAAAAGTGTCCGTGGAGGTGGCCATGAAAATAAACGCCGCTCTTATGGAACTGTGTAAGAAGGTTATGGGTAGTGACGACGCAACGACTAAGACTAAATTCTTCTTGTACGTAATGCAGATAGCGTGTACGTTCTTCACATCGTCTTCTACTGAATTTAAAGAATTTGATTACATAGAGACGGATGATGGGAAGAAGATATACGCAGTGTGGGTTTACGATTGCATAAAGCAAGCAGCGGCATCAACGGGTTATGAAAACCCAGTGAGGCAGTACCTGGCGTACTTTACGCCAACATTTATAACAGCAACGCTGAACGGTAAGTTAGCTATGAACGAGAAAGTTATGGCGCAGCATGGAGTACCTCCAAAATTCTTTCCGTACACGATCGATTGTGTTCGACCGTCGTATGACTTGTTTAACAACGACGCTATACTAGCATGGAACTTAGCTAGACAACAAGCGTTTAGGAACAAGTCAGTGACCGCCGATAATACCCTACATAACGTTTTTCAACTTTTGCAAAAGAAGTAGAGGCGATCTATGTCGACGGCTAAATGAAATAGCAGTGAGAGTTTTTGCTTTATATTTCTTGAATGGGTGCTTATACGCACGTAGACTTTCATGAATCGGGGTTACTTGCGGACAAGCAAGCTTACTTTGCGTTTAAGTCCGCTAATGAAGCCCCACCGGACCCACCCGGATATATTCGTACTGATGGGTACACTAGAGCCTATTTAATAGGAAGAGCGGATTTTCCTGCTACTGGGAATTTAACCGTGACAATGTCCGTAGCCAGTAATAAGCTAGCGTCTGGACTCATGGGTAGCGACGCAGTTTCGTCGTCGTTTATGCTAATGAATGCGAGGGGTGACTACTACGAATGCGGCGTGTGTCACAACAAACCGTATTTGGGGAGGGAAGTTATTTTTGCTAAGAAGTATATCAATAAGCAAGGTATCGAGATTACGACAGGTAAGAACTACACGTCCAACAATTGGAATGAGTCGTCGTATTTAATTAGAGTGGAAATCAACAACGGATTGGCTCAAACTACTGTCAATTCATCCTACACTCAGACAGATGTCACAGGGTTGCCTAAGGACTGGACTCGTATATATAAGATAACTAAGATAGTTTCAGTAGATATAAATCTCTACCCGGGCTGTTTTTCTGCGGCTAAATTGAACGTAATGTCTATAAGGTCGATTTTCTTACAAGGCAGAGATATAGACTTTAGAAAGATTATATTAAAACCGATGAGGAAATCTTTCCTTGCTAGACTAGAAGACGTAATGAGCGTAGACGACTCTTCGTTGCTAACGCCAACATCGACGACGGCTTCACCTGCGGACTCATCCAATATACCAGATCAGTTAGACACGGTAGAATTGACGTCCGATATAGCGGAGTTAATAAATGCTAGGGGCCAAGGTAGAGTGGGCTTTCCAGACTCAATTTTGTCTATTAATGAGAAGGATATCTACGATGAACGTTACTTACCGATTACGGAAGCCCTACAAATAAATGCTAGGTTGCGTAGGTTGGTTCTTTCAAAAGGTGGAAGTCAATCGCCACAGGATATGGGAAACTTTATTGTGGCTATGATTCAGCTCTTCTTGCTTTATTCTACGGTGAAGAATATAAGCGTTAAAGAAGGTTATAGGGTGGACACAGAGCTTGGCGGTAAACGAGTCTCGATAAGCTATTCAGAAGTGAGAGAAGCTATATTAGGTGGAAAACTTGATGCGTCTCCAACGAATACGGTAAGATCATTTATGAGATACTTTACGCATACCGCCGTAACGCTTCTAATTGAAAAGAAGGTCCAACCAGCGTATACTGCTTTAGCTAAACACGGAGTACCCAAAAGGTTTACCGCTTATTGTTTCGACTTTGCGCTGTTAGATAACAGGTTTTACCCAACAGACGTTTTGAAAGCAAATTCGATGGCTTGTGCGATAGCGATTAAGTCGGCGAATTTGAGACGTAAGGGTTCGGAGACGTATAACATTTTAGAAAATATATAAAGGTAAAAGG-----------------------------------------------------------ATGGAGTTTAGGCCAGTTCTGATAACGGTGTGTTATGAACCAAACGCAACTGCGGGTAATTTGAAAGTTTTAGCCTACGATTTACAATATGATAGTATTTTCGACAACTGCGAAGTGAAATCCTTTCGTGATGCTGAAAGTGGATTCACTGTCGTAAAAGAGTACACTACCAATTCAGCGTTTATTTTAAGTCCGTATAAAATATTTTCCGCGGTTTTTAATAAGGAAGGCGAGGAAATAAGTAATGATGTGGGGTCTAGTTTCAGGGTTTATAACATTTTTTCCGAAATGCGTAGAGACGTATTCGGGATTTGTGAGATACAACGTGCCGGTTACGTAGAAACATACCTGGGAGACGGACAAGCCAATGTTGACATTTTCTTTGATGTCTTGACAAGAAACAAGTCGAAGGTGAGATGGTTCGTTAGTAGGGACCATACTGCGTGGTCGGGGTTGTTGAATGACATGAAGTGGGAAGAAACGAACAAAGAGAAGTTTAAGGGGAGAGATATACTCGATACTTACGTTTTGTCCTCGGACTACCCAGGGTTCAA----------------ATGAAGTTGTATTCACTGCACTTTCTCATCTTAAAGTTATCGAAGTCAATTAAGACTAACGCCCACGTAGACCTCATACTTACGAAGGAAGCGTTAATAAATTACTACAACCAATCGTTTGTGAGTGGAGACGCGATATCCGTAGATGCCAAAGAAAGTATCGCGAGGTTTTTGGTTGAGAGGGTTAGGGATCAAAAGTCATGCGGGATACTGAAGGCTATAATCAACCACACGTTTAGAACGATGACAGTGGAGACGGTTAGAGCTTTCGTCGGCGATTTAATACTCGTAGCCGATGCTTCGATAACGGCGTTGGAGGAGGTCAAGGGTATCGAAACCTCTCGACGCCTTTTGAAAAAGAAAGGAGGTTATTACTACAGTGGTAGATGTGGTTCCGACGTTGCGGAAGTTGGGTATACGTTGGTTGGAGTATCTCGAGGTAAGGATTACGGACACTCCTTGAAATTACACTGCGAAGGGAAAACTTCAGACGGGTGTTTACTGCAGTATATTGTCTTTTCTTCTCTCGGTTAAATCGCT---------------------------------------------------------------------------------------------ATGGATCTATCATTCATAATCGTCCAAATACTTTCCGCTTTGTTCAACAATGATCTATCGGCACTGTATCTCTTAATTAATAGTTATAAGAATATAGTTGATACAGGCGGCGAAGGGGGTTTGGATGATCCACAAGCGCAAGTAAATGTTTTAAAGTCGTACGTAGCTTCGTGCTCAACAACGGAACTACATAAGTCGATATTAATCCAGAGCATAGATATATCAGCTAACTATGACGCGGTGGGGTGTTTAGCAAATATAGCTAAGAACCTAACTAAGCACTCTGAGGCCGTGATAGAAATCATTAAAGAGATGGAATTGTTCGAGGTGTGCAACGGAAAAAGGGCGAGCAGAAGATATCTCAAACATTTGAGCGATCTTTGCTCTAGCAAGCATATGATTATAACCCAAGCTGGACTAAGTGCCATTGAAGAAGCGGACCTATTACGCACGCACTATTTCGTGAGTGAGAATGGGTACGTAAGTAGTTGTGGGTTAGCGAGGATGCTGATGCTTACATTGTGTAACGGAGCACTTTAAGAATGTTGTGTTGCGCTTACGTGAAGGAGAATATTAACGGTGAGGCGATCGCTGCTATAGTAACGGTGAGCGTAATACTAATTTTTCTGCTCTGTATCTGCCGAAAAAGATAAA-----------------------ATGAGACACCTCGAAAAGCCTATAAGAGTAGCAATACACTACTGTATAGCGAGGAGCGAAGTGTGCGACCCAATGGACGTGTTCATAGGAATAACCATTGTGAGCATGTTAATAACCTTTTATTTAGCGATTTTAGTTGGGCTATGCAAGCAGGGACGATCCTAAGTAGAGGGC------------AGTTTCAAACACATGAAAAAGACAAAAATA----------------------------TTTTGTTGGTTAAAAATT-----TAAC-TTTTTGTAATTTAGGTCATAATTCGAGGTAAGATGACATAAACTCTACCTCACGGTTTAATACTCTGATATTTGTAAAT-AAGTCCGTAAAGTCGATAGT-ATAGTTATTATGTAGAGATAATATAATAAACGCCAAAATCCAA-CTGAAGTTGGGACCTAGGCGGGCCTCTTTCGAGGCTAACCTATCGACAATAAGGTTAGGTC?????????
	JX220899_isol_NZ2	        		 ???????????????????????????????????????????????????????????????????????????????????????????????????????????????????????????????????????????????????????????????????????????????????????????????????????????????????????????????????????????????????????????????????????????????????????????????????????????????????????????????????????????????????????????????????????????????????????????????????????????????????????????????????????????????????????????????????????????????????????????????????????????????????????????????????????????????????????????????????????????????????????????????????????????????????????????????????????????????????????????????????????????????????????????????????????????????????????????????????????????????????????????????????????????????????????????????????????????????????????????????????????????????????????????????????????????????????????????????????????????????????????????????????????????????????????????????????????????????????????????????????????????????????????????????????????????????????????????????????????????????????????????????????????????????????????????????????????????????????????????????????????????????????????????????????????????????????????????????????????????????????????????????????????????????????????????????????????????????????????????????????????????????????????????????????????????????????????????????????????????????????????????????????????????????????????????????????????????????????????????????????????????????????????????????????????????????????????????????????????????????????????????????????????????????????????????????????????????????????????????????????????????????????????????????????????????????????????????????????????????????????????????????????????????????????????????????????????????????????????????????????????????????????????????????????????????????????????????????????????????????????????????????????????????????????????????????????????????????????????????????????????????????????????????????????????????????????????????????????????????????????????????????????????????????????????????????????????????????????????????????????????????????????????????????????????????????????????????????????????????????????????????????????????????????????????????????????????????????????????????????????????????????????????????????????????????????????????????????????????????????????????????????????????????????????????????????????????????????????????????????????????????????????????????????????????????????????????????????????????????????????????????????????????????????????????????????????????????????????????????????????????????????????????????????????????????????????????????????????????????????????????????????????????????????????????????????????????????????????????????????????????????????????????????????????????????????????????????????????????????????????????????????????????????????????????????????????????????????????????????????????????????????????????????????????????????????????????????????????????????????????????????????????????????????????????????????????????????????????????????????????????????????????????????????????????????????????????????????????????????????????????????????????????????????????????????????????????????????????????????????????????????????????????????????????????????????????????????????????????????????????????????????????????????????????????????????????????????????????????????????????????????????????????????????????????????????????????????????????????????????????????????????????????????????????????????????????????????????????????????????????????????????????????????????????????????????????????????????????????????????????????????????????????????????????????????????????????????????????????????????????????????????????????????????????????????????????????????????????????????????????????????????????????????????????????????????????????????????????????????????????????????????????????????????????????????????????????????????????????????????????????????????????????????????????????????????????????????????????????????????????????????????????????????????????????????????????????????????????????????????????????????????????????????????????????????????????????????????????????????????????????????????????????????????????????????????????????????????????????????????????????????????????????????????????????????????????????????????????????????????????????????????????????????????????????????????????????????????????????????????????????????????????????????????????????????????????????????????????????????????????????????????????????????????????????????????????????????????????????????????????????????????????????????????????????????????????????????????????????????????????????????????????????????????????????????????????????????????????????????????????????????????????????????????????????????????????????????????????????????????????????????????????????????????????????????????????????????????????????????????????????????????????????????????????????????????????????????????????????????????????????????????????????????????????????????????????????????????????????????????????????????????????????????????????????????????????????????????????????????????????????????????????????????????????????????????????????????????????????????????????????????????????????????????????????????????????????????????????????????????????????????????????????????????????????????????????????????????????????????????????????????????????????????????????????????????????????????????????????????????????????????????????????????????????????????????????????????????????????????????????????????????????????????????????????????????????????????????????????????????????????????????????????????????????????????????????????????????????????????????????????????????????????????????????????????????????????????????????????????????????????????????????????????????????????????????????????????????????????????????????????????????????????????????????????????????????????????????????????????????????????????????????????????????????????????????????????????????????????????????????????????????????????????????????????????????????????????????????????????????????????????????????????????????????????????????????????????????????????????????????????????????????????????????????????????????????????????????????????????????????????????????????????????????????????????????????????????????????????????????????????????????????????????????????????????????????????????????????????????????????????????????????????????????????????????????????????????????????????????????????????????????????????????????????????????????????????????????????????????????????????????????????????????????????????????????????????????????????????????????????????????????????????????????????????????????????????????????????????????????????????????????????????????????????????????????????????????????????????????????????????????????????????????????????????????????????????????????????????????????????????????????????????????????????????????????????????????????????????????????????????????????????????????????????????????????????????????????????????????????????????????????????????????????????????????????????????????????????????????????????????????????????????????????????????????????????????????????????????????????????????????????????????????????????????????????????????????????????????????????????????????????????????????????????????????????????????????????????????????????????????????????????????????????????????????????????????????????????????????????????????????????????????????????????????????????????????????????????????????????????????????????????????????????????????????????????????????????????????????????????????????????????????????????????????????????????????????????????????????????????????????????????????????????????????????????????????????????????????????????????????????????????????????????????????????????????????????????????????????????????????????????????????????????????????????????????????????????????????????????????????????????????????????????????????????????????????????????????????????????????????????????????????????????????????????????????????????????????????????????????????????????????????????????????????????????????????????????????????????????????????????????????????????????????????????????????????????????????????????????????????????????????????????????????????????????????????????????????????????????????????????????????????????????????????????????????????????????????????????????????????????????????????????????????????????????????????????????????????????????????????????????????????????????????????????????????????????????????????????????????????????????????????????????????????????????????????????????????????????????????????????????????????????????????????????????????????????????????????????????????????????????????????????????????????????????????????????????????????????????????????????????????????????????????????????????????????????????????????????????????????????????????????????????????????????????????????????????????????????????????????????????????????????????????????????????????????????????????????????????????????????????????????????????????????????????????????????????????????????????????????????????????????????????????????????????????????????????????????????????????????????????????????????????????????????????????????????????????????????????????????????????????????????????????????????????????????????????????????????????????????????????????????????????????????????????????????????????????????????????????????????????????????????????????????????????????????????????????????????????????????????????????????????????????????????????????????????????????????????????????????????????????????????????????????????????????????????????????????????????????????????????????????????????????????????????????????????????????????????????????????????????????????????????????????????????????????????????????????????????????????????????????????????????????????????????????????????????????????????????????????????????????????????????????????????????????????????????????????????????????????????????????????????????????????????????????????????????????????????????????????????????????????????????????????????????????????????????????????????????????????????????????????????????????????????????????????????????????????????????????????????????????????????????????????????????????????????????????????????????????????????????????????????????????????????????????????????????????????????????????????????????????????????????????????????????????????????????????????????????????????????????????????????????????????????????????????????????????????????????????????????????????????????????????????????????????????????????????????????????????????????????????????????????????????????????????????????????????????????????????????????????????????????????????????????????????????????????????????????????????????????????????????????????????????????????????????????????????????????????????????????????????????????????????????????????????????????????????????????????????????????????????????????????????????????????????????????????????????????????????????????????????????????????????????????????????????????????????????????????????????????????????????????????????????????????????????????????????????????????????????????????????????????????????????????????????????????????????????????????????????????????????????????????????????????????????????????????????????????????????????????????????????????????????????????????????????????????????????????????????????????????????????????????????????????????????????????????????????????????????????????????????????????????????????????????????????????????????????????????????????????????????????????????????????????????????????????????????????????????????????????????????????????????????????????????????????????????????????????????????????????????????????????????????????????????????????????????????????????????????????????????????????????????????????????????????????????????????????????????????????????????????????????????????????????????????????????????????????????????????????????????????????????????????????????????????????????????????????????????????????????????????????????????????????????????????????????????????????????????????????????????????????????????????????????????????????????????????????????????????????????????????????????????????????????????????????????????????????????????????????????????????????????????????????????????????????????????????????????????????????????????????????????????????????????????????????????????????????????????????????????????????????????????????????????????????????????????????????????????????????????????????????????????????????????????????????????????????????????????????????????????????????????????????????????????????????????????????????????????????????????????????????????????????????????????????????????????????????????????????????????????????????????????????????????????????????????????????????????????????????????????????????????????????????????????????????????????????????????????????????????????????????????????????????????????????????????????????????????????????????????????????????????????????????????????????????????????????????????????????????????????????????????????????????????????????????????????????????????????????????????????????????????????????????????????????????????????????????????????????????????????????????????????????????????????????????????????????????????????????????????????????????????????????????????????????????????????????????????????????????????????????????????????????????????????????????????????????????????????????????????????????????????????????????????????????????????????????????????????????????????????????????????????????????????????????????????????????????????????????????????????????????????????????????????????????????????????????????????????????????????????????????????????????????????????????????????????????????????????????????????????????????????????????????????????????????????????????????????????????????????????????????????????????????????????????????????????????????????????????????????????????????????????????????????????????????????????????????????????????????????????????????????????????????????????????????????????????????????????????????????????????????????????????????????????????????????????????????????????????????????????????????????????????????????????????????????????????????????????????????????????????????????????????????????????GGGACTGCGATGCCACATCAGCAGTAATATTAAGTTTGTTGAGCAACGATGGTTCTCGTGGTTATTTTATATTGAATTAACAGTTGGCTTTGGAGCGAGTGATTTGTACTAAACAGTATCGATGGCTTTCGACCTGAAATTGGGACAAATATATGAGGTAGTCCCAGAGAATAATTTGAGAGTAAGAGTTGGCGACGCCGCACAAGGTAAATTTAGCAAACCAGAGTTTTTAAAATACGTCAAAGATGGTACACAGGCTGAGTTAACGACTGTACCGGTAGTACCCGATAAGTATGTTTTTGCTACTGCAGCCTTAGCCACCGCGGCGCCAGCACCAGCCAGGCCGGCACCAGCACCAGTGGTGGAAACGCCCGAAACAGACGTGGGTGTTGTACCGGAATCCGAAACCCTGACACCTAATAAACTTGTCTTTGAAAAGGATCCAGACAAGTTTTTGAAAACTATGGGTAAGGGCATTGCGTTGGACCTTACTGGGGTTACGCATAAACCGAAGATTATTAATGAACCGGGGAAGGTGTCCGTGGAAGTGGCTATGAAGATTAATGCAGCTCTAATGGAATTGTGCAAGAAGGTTATGGGCAGTGATGATGCCACGACCAAAACAAAGTTCTTTTTGTATGTAATGCAGATAGCGTGTACGTTCTTTACATCTTCCTCGACGGAATTCAAAGAGTTCGATTATATTGAAACGGACGATGGGAAGAAGATATACGCAAATTGGGTGTTTGATTGTATTAAGCAAGCTGCGGCCTCAACGGGTTACGAGAACCCAGTGAGGCAGTATCTGGCGTATTTTACACCAACATTTATTACCGCAACGTTGAATGGTAAGCTAGTCATGAATGAGAAGGTTATGGCACAGCATGGAGTGCCACCTAAATTCTTTCCATACACGATTGATTGTGTTCGACCATCATACGACCTATTCAACAATGACGCCATACTGGCCTGGAACTTGGCTAGACAACAAGCGTTTAGGAACAAGAACGTGACAGCCGACAGCACACTACACAATGTCTTCCAACTATTGCAAAAGAAGTAGGGGCGACCGGCGTCGATGATCATGTAAAATAATAGCGAAGTTAGTTTCTCAGTGTTTCTCGTATGGGTGCTTACACTCACGTAGATTTTAATGAGTCGAGGTTGCTTGAGGATAAGAAAGCTTACCTCACTTTCAAGTCAGCGAACGACGCCCCACCAGATCCACCGACGTACACCCGTACTGATGGGTACACGAGGGCCTATCTGATAGAAAGAGCGGATTTTCCAGAGATCGGCAACCTGACGGTAACCATATCGATAGCGAGTAACAAGCTAGCATCAGGTCTCATGGGTAGCGACGCTGTATTGTCGTCGTTTATATTAATGAATTCAAAAGGAGATTATTTTGAATGTGGTGTGTGTCACAACAAGCCGTACTTAGGGAGAGAGGTCGTGTTCTCAAAGAGGTATATAGGTGGAAGAGGAACCGAAATCACGACTGGAAAAAATTATGCGTCCAATAATTGGAACGAAAACTCGTACGTTTTGAAAGTGGATATTAATAACGGGTTAGCACAGACGACGGTGAATACGTCTTATACCCAAACGGACGTGTCCGGGTTACCCAAGGACTGGAATCGTATTTATAAAGTAACCAAGATCGTCTCTGCGGATACGAATCTTTACCCTGGTTGCTTTTCGGAGGCTAAGTTAAACGTAATGTTGATAAGGGCCGTCCTAATATCGACGATTGATCTGCGTTTTAGAAAAGTTTTGCTCAAACCATTGAGGAAATCTTTTCTCGCACGACCGCAAGATGCCAATAGTATCGACGATTCTTTATTAATTGAGTCTGCTTCGACAACAATAGCGACTACAGACGCGTCGAATGTACCAGACCAGCTAAACACGGTAGAATTGACATCGGACATAGCGGAGTTGATAAATACTAGAGGTCAAGGGAGGATAAGTTTTCCAGACTCTATTTTGTCCATAAATGAGAAAGACATCTACGATGAGCGTTACTTGCCAATAACAGAAGCTCTGCAAATAAACGCTAGATTACGTAGGTTAGTTATCTCTAAAGGTGGAAGCCAGTCACCTAAGGACATGGGAAATTTCATAGTAGCTATGATTCAACTTTTCGTGCTCTATTCTACCGTAAAGAATATAAGCGTTAAAGAAGGTTACAGAGTGGAAACTGAGCTTGGCGGCAAGCGCGTTTATATAAGTTACTCGGAAGTAAGGGAAGCTATATTAGGAGGGACTCTTGACGCATCGCCCACTAATACCATAAGGTCTTTCATGAGGTATTTTACGCACACGGCCATAACGCTTCTAATCGAAAAGAAAATCCAACCAGCGTACACCGCTCTAGCTAAGCACGGAGTACCAAAGAAATTTACCCCGTATTGCTTCGATTTCGCCTTGCTCGATAATAGATACTATCCGGCGGACGTGCTAAAGGCTAACTCGATGGCTTGTGCAGTGGCTATTAAATCGGCCAACTTAAGGCGTAAGGGTTCGGAGACATATAACATTTTAGAAAGTATATAAAGGCAAAGGA-----------------------------------------------------------ATGGAGTTTAGGCCAGTTTTGGTAACAGTTAGCTATGAGCCATGTTCGACCGTGGGCGGTATTAAGGTTCTAGCTTACGACTTGCAGTACGATAATATTTTTGATAACTGTGAGGCTAAGTCATTTAAAGATTCGGAAAGTGGGTACACTGTTGTGAAAGAGTACACGACCAATTCAGCTTTCATCCTGAGCCCGTACAAGCTATTTTCCGCAGTCTTCAACAAAGAAGGTGAAATGATAAGCAACGACGTAGGGTCTAGTTTCAGGGTGTACAATGTTTTTCCCCAGATGCGTAAGGATATTAATAGGGTATGTGAAATACACCGTGCCGGGTATTTAGAGACATATCTAGGGGATGGACAGGCTGATGTTGATATTTTCTTCGAAATATTAACAGACAACAGATCTAAAGTAAGATGGTTCGTCAGTAAAGACCATGCCGCGTGGTCGGGATTGTTGAATGATTTGAAGTGGGAGGAAAGTAACAAAGAAAAGTTTAAGGGGAGAGATATACTAGACACTTACATTTTATCTTCAGATTATCCGGGATTTAA----------------ATGAAGTTGTTCTCATTGCACCTGCTTATACTAAAGTTATCAAAATCAATCAAGACCAACGACCACTCGACGCTCATACTAGTGAAAGAAGCGTTGATAAATTATTACAATGGATCGTTCTTGAACAGCGAAGCAGTACTCGCGGAAACCAAAATCAGTATTTCGAAATTCTTGGTTGATAGGACCGCAACGCCAAAGTCTTGTGAAATCATGAAAGCTTTAATCAGTAATACGATCAGCACACTGACGATAGAAGGAGCTAGGCACTTCGTCGGCGACTTAATACTTGTTGCTGACGCTTCGATCTCAGCATTAGAGGAGGTTAAGCTCATTTGCGATACACGTCGCTTACTAAAAAGGCGAGGACGGTACTATTACAGTGGTCGTTCGGGTTCCGACATTGCGAAAGTTGGGTATACGTTGGGAGGTGAGTCTGGAAGAAAAGGAAGTGGAAGCTCGTCGAAGTTATACTGCGAAGGAAAGACTACTGACGGGTGTCTGCTACAATACGTGTTAGTTTCTTCCCTAGGTTAAGTCGTC---------------------------------------------------------------------------------------------ATGGATTTGTCGTTTGTGATCATCCAAATGCTTTCCGCTCTGTACAATAATGACTTATCGGCGTTATATTTATTGATTAACTGTTATAAAAACATTATTGAAACGACCGGTGAAGGAGGATTAAACGATCCGCAAGCGCAAGTTAACACTATAAAGTCATACGTAGCTACATGTTCAACTACCGATTTGCACCGGTCTGTACTAACCCAGAGCATTGATCTTGCGTCTAACTACGACGCCGTGGGGTGTCTTGTGAGTACGGCTAAGAATCTTTCCAAACACTCGGAAAGCGTTCTGGAGATAATCAAGGAAATGGAACTCTTTGAGGTGTGCGTCGGAAAAAGGGGAAGTAAAAGGTACCTTAAGCGCTTAAGCGACCTTTGCTCTAGTAAGAATATGATGTTGACTCAAGCTGGGTTGTGCGCTGTTGAAGAGGCCGATTTACTACGTGCACACTACTTCGTGAGTGAGAACGGTTATAGCAGCACTTGTGGGTTGACTAGAATGCTGTTATTGACTTTATGTAACGGAGCACTTTAATGGTAGTGTTTTGTTGTCACACGACAGGACACGTTGGTACTGGCGTAGTCGTCGCTGTCGTGGTCTTGAGTGTCGTACTTTTAGTTTTTCTCTGCGTTTGCCGAAGACGACAGG-----------------------ATGAGACATCTTGAAAAACCAATAAGAGTAGCAATACACTACTGCGTAGTAAGGAGTAGCGTGTGTGACTCTATGGATGTATTTATAGGACTAACCTTAGTAGGTATTCTCGTTACGTTCTATTTGTCGATACTTTTCGCGTTATGCACGAGGGTAAGATCTTCGGTATAGGTA-----------CGTCCTAGATGTAGTGAAAAAGACAAAAATA----------------------------TTTTGTTAGTTGATTTT------CAACCCTTTTGTAATTTAGGTCATATTTCGAGGTAAGATGAC-TAAACTCTACCTCACGGTTTAATACTCTGATATTTGTAAAATTAGTCCGTAAAGTCGATAGT-AG---TATTATGTAGAATTAACATAATAAACGCCAAAATCCAA-CTAG??????????????????????????????????????????????????????????????????
	JX220900_isol_NZ1_B        		   	 ???????????????????????????????????????????????????????????????????????????????????????????????????????????????????????????????????????????????????????????????????????????????????????????????????????????????????????????????????????????????????????????????????????????????????????????????????????????????????????????????????????????????????????????????????????????????????????????????????????????????????????????????????????????????????????????????????????????????????????????????????????????????????????????????????????????????????????????????????????????????????????????????????????????????????????????????????????????????????????????????????????????????????????????????????????????????????????????????????????????????????????????????????????????????????????????????????????????????????????????????????????????????????????????????????????????????????????????????????????????????????????????????????????????????????????????????????????????????????????????????????????????????????????????????????????????????????????????????????????????????????????????????????????????????????????????????????????????????????????????????????????????????????????????????????????????????????????????????????????????????????????????????????????????????????????????????????????????????????????????????????????????????????????????????????????????????????????????????????????????????????????????????????????????????????????????????????????????????????????????????????????????????????????????????????????????????????????????????????????????????????????????????????????????????????????????????????????????????????????????????????????????????????????????????????????????????????????????????????????????????????????????????????????????????????????????????????????????????????????????????????????????????????????????????????????????????????????????????????????????????????????????????????????????????????????????????????????????????????????????????????????????????????????????????????????????????????????????????????????????????????????????????????????????????????????????????????????????????????????????????????????????????????????????????????????????????????????????????????????????????????????????????????????????????????????????????????????????????????????????????????????????????????????????????????????????????????????????????????????????????????????????????????????????????????????????????????????????????????????????????????????????????????????????????????????????????????????????????????????????????????????????????????????????????????????????????????????????????????????????????????????????????????????????????????????????????????????????????????????????????????????????????????????????????????????????????????????????????????????????????????????????????????????????????????????????????????????????????????????????????????????????????????????????????????????????????????????????????????????????????????????????????????????????????????????????????????????????????????????????????????????????????????????????????????????????????????????????????????????????????????????????????????????????????????????????????????????????????????????????????????????????????????????????????????????????????????????????????????????????????????????????????????????????????????????????????????????????????????????????????????????????????????????????????????????????????????????????????????????????????????????????????????????????????????????????????????????????????????????????????????????????????????????????????????????????????????????????????????????????????????????????????????????????????????????????????????????????????????????????????????????????????????????????????????????????????????????????????????????????????????????????????????????????????????????????????????????????????????????????????????????????????????????????????????????????????????????????????????????????????????????????????????????????????????????????????????????????????????????????????????????????????????????????????????????????????????????????????????????????????????????????????????????????????????????????????????????????????????????????????????????????????????????????????????????????????????????????????????????????????????????????????????????????????????????????????????????????????????????????????????????????????????????????????????????????????????????????????????????????????????????????????????????????????????????????????????????????????????????????????????????????????????????????????????????????????????????????????????????????????????????????????????????????????????????????????????????????????????????????????????????????????????????????????????????????????????????????????????????????????????????????????????????????????????????????????????????????????????????????????????????????????????????????????????????????????????????????????????????????????????????????????????????????????????????????????????????????????????????????????????????????????????????????????????????????????????????????????????????????????????????????????????????????????????????????????????????????????????????????????????????????????????????????????????????????????????????????????????????????????????????????????????????????????????????????????????????????????????????????????????????????????????????????????????????????????????????????????????????????????????????????????????????????????????????????????????????????????????????????????????????????????????????????????????????????????????????????????????????????????????????????????????????????????????????????????????????????????????????????????????????????????????????????????????????????????????????????????????????????????????????????????????????????????????????????????????????????????????????????????????????????????????????????????????????????????????????????????????????????????????????????????????????????????????????????????????????????????????????????????????????????????????????????????????????????????????????????????????????????????????????????????????????????????????????????????????????????????????????????????????????????????????????????????????????????????????????????????????????????????????????????????????????????????????????????????????????????????????????????????????????????????????????????????????????????????????????????????????????????????????????????????????????????????????????????????????????????????????????????????????????????????????????????????????????????????????????????????????????????????????????????????????????????????????????????????????????????????????????????????????????????????????????????????????????????????????????????????????????????????????????????????????????????????????????????????????????????????????????????????????????????????????????????????????????????????????????????????????????????????????????????????????????????????????????????????????????????????????????????????????????????????????????????????????????????????????????????????????????????????????????????????????????????????????????????????????????????????????????????????????????????????????????????????????????????????????????????????????????????????????????????????????????????????????????????????????????????????????????????????????????????????????????????????????????????????????????????????????????????????????????????????????????????????????????????????????????????????????????????????????????????????????????????????????????????????????????????????????????????????????????????????????????????????????????????????????????????????????????????????????????????????????????????????????????????????????????????????????????????????????????????????????????????????????????????????????????????????????????????????????????????????????????????????????????????????????????????????????????????????????????????????????????????????????????????????????????????????????????????????????????????????????????????????????????????????????????????????????????????????????????????????????????????????????????????????????????????????????????????????????????????????????????????????????????????????????????????????????????????????????????????????????????????????????????????????????????????????????????????????????????????????????????????????????????????????????????????????????????????????????????????????????????????????????????????????????????????????????????????????????????????????????????????????????????????????????????????????????????????????????????????????????????????????????????????????????????????????????????????????????????????????????????????????????????????????????????????????????????????????????????????????????????????????????????????????????????????????????????????????????????????????????????????????????????????????????????????????????????????????????????????????????????????????????????????????????????????????????????????????????????????????????????????????????????????????????????????????????????????????????????????????????????????????????????????????????????????????????????????????????????????????????????????????????????????????????????????????????????????????????????????????????????????????????????????????????????????????????????????????????????????????????????????????????????????????????????????????????????????????????????????????????????????????????????????????????????????????????????????????????????????????????????????????????????????????????????????????????????????????????????????????????????????????????????????????????????????????????????????????????????????????????????????????????????????????????????????????????????????????????????????????????????????????????????????????????????????????????????????????????????????????????????????????????????????????????????????????????????????????????????????????????????????????????????????????????????????????????????????????????????????????????????????????????????????????????????????????????????????????????????????????????????????????????????????????????????????????????????????????????????????????????????????????????????????????????????????????????????????????????????????????????????????????????????????????????????????????????????????????????????????????????????????????????????????????????????????????????????????????????????????????????????????????????????????????????????????????????????????????????????????????????????????????????????????????????????????????????????????????????????????????????????????????????????????????????????????????????????????????????????????????????????????????????????????????????????????????????????????????????????????????????????????????????????????????????????????????????????????????????????????????????????????????????????????????????????????????????????????????????????????????????????????????????????????????????????????????????????????????????????????????????????????????????????????????????????????????????????????????????????????????????????????????????????????????????????????????????????????????????????????????????????????????????????????????????????????????????????????????????????????????????????????????????????????????????????????????????????????????????????????????????????????????????????????????????????????????????????????????????????????????????????????????????????????????????????????????????????????????????????????????????????????????????????????????????????????????????????????????????????????????????????????????????????????????????????????????????????????????????????????????????????????????????????????????????????????????????????????????????????????????????????????????????????????????????????????????????????????????????????????????????????????????????????????????????????????????????????????????????????????????????????????????????????????????????????????????????????????????????????????????????????????????????????????????????????????????????????????????????????????????????????????????????????????????????????????????????????????????????????????????????????????????????????????????????????????????????????????????????????????????????????????????????????????????????????????????????????????????????????????????????????????????????????????????????????????????????????????????????????????????????????????????????????????????????????????????????????????????????????????????????????????????????????????????????????????????????????????????????????????????????????????????????????????????????????????????????????????????????????????????????????????????????????????????????????????????????????????????????????????????????????????????????????????????????????????????????????????????????????????????????????????????????????????????????????????????????????????????????????????????????????????????????????????????????????????????????????????????????????????????????????????????????????????????????????????????????????????????????????????????????????????????????????????????????????????????????????????????????????????????????????????????????????????????????????????????????????????????????????????????????????????????????????????????????????????????????????????????????????????????????????????????????????????????????????????????????????????????????????????????????????????????????????????????????????????????????????????????????????????????????????????????????????????????????????????????????????????????????????????????????????????????????????????????????????????????????????????????????????????????????????????????????????????????????????????????????????????????????????????????????????????????????????????????????????????????????????????????????????????????????????????????????????????????????????????????????????????????????????????????????????????????????????????????????????????????????????????????????????????????????????????????????????????????????????????????????????????????????????????????????????????????????????????????????????????????????????????????????????????????????????????????????????????????????????????????????????????????????????????????????????????????????????????????????????????????????????????????????????????????????????????????????????????????????????????????????????????????????????????????????????????????????????????????????????????????????????????????????????????????????????????????????????????????????????????????????????????????????????????????????????????????????????????????????????????????????????????????????????????????????????????????????????????????????????????????????????????????????????????????????????????????????????????????????????????????????????????????????????????????????????????????????????????????GGGACTACGATGCCACATCAGCAATAATGCTGTATTAGCGGTGGTACGATGGTTCTCGTATTTATTTTATAAAGAAGTTTTAATTATTTTGTCAGTAAACGCATTGCTTTGAGTAACACTGATGGCTTTTGATTTAAAATTGGGGCAGATATATGAAGCAATTCCCGAGAATAACTTAAGAGTAAGGGTAGGCGATGCCGCACAAGGGAAGTTCAGCAAACCAGAACTCTTAAAGTATGTTAAAGACGGTACTCAAACTGAATTGACGACTATACCGGTGGTGCCGGATAAGTACGTGTTTGCTACGGCCGCTCTAGCGGCAGCGGCGGCGGTACCGGCTAGACCGGCACCAGCACCAGTGGTGGAGACGCCCGAAACGGAAGTAGGTGTAGTACCGGAGTCGGAGACTCTAACACCAAATAAGCTCGTTTTCGAGAAAGATCCGGACAAACTTTTGAAGACGATGGGTAAGGGTATAGCATTGGATCTAACCGGGGTCACTCATAAACCAAAAGTTATTAATGAACCAGGAAAAGTGTCCGTGGAGGTGGCCATGAAAATAAACGCCGCTCTTATGGAACTGTGTAAGAAGGTTATGGGTAGCGACGATGCAACGACTAAGACTAAATTCTTCTTGTACGTTATGCAGATAGCGTGTACGTTCTTCACGTCGTCTTCTACTGAATTTAAAGAATTTGATTACGTAGAGACGGACGATGGGAAGAAGATATACGCAGTGTGGGTTTATGATTGCATAAAGCAAGCAGCAGCATCAACAGGTTATGAAAACCCAGTGAGGCAATACCTGGCTTACTTTACGCCAACATTCATTACTGCCACGCTGAACGGTAAGTTGGCTATGAACGAGAAAGTTATGGCGCAACACGGAGTACCCCCCAAATTCTTTCCGTATACGATCGATTGTGTTCGACCGTCGTACGACTTATTTAACAATGACGCTATACTAGCATGGAACTTGGCTAGACAACAAGCGTTTAGGAACAAGTCGGTGACCGCCGATAATACCCTACATAATGTTTTTCAACTTTTGCAAAAGAAGTAGAGGCGATCTATGTCGACGGCTATATAAAATAGCAGTGAGAATTTAAATTTTATATCTCTTGAATGGGTGCTTATACGCACATAGACTTTCATGAATCGGTGTTACTTGCGGATAAGCAAGCATACTTAACATTTAAGTCTGCTAACGAAGCCCCTCCGGATCCTCCCGGATATGCTCGTACTGACGGGTACACTAGAGCCTATTTAATTGAAAGAGCGGATTTTCCACCGACTGGAAATTTAACTGTGACAATATCTATAGCCAGTAATAAACTAGCATCTGGACTCATGGGTAGTGATGCGGTTTCGTCGTCGTTCATGCTAATGAACGCGAGGGGTGACTATTACGAATGCGGTGTGTGTCACAACAGACCGTATTTAGGGAGGGAGGTTATTTTTTCTAAGAAGTACGTTAATGAGCGAGGTGTCGAGATTACGACAGGTAAGAACTACACGTCCAACAATTGGAATGAGTCGTCGTATTTGATTGGAGTGGAAATCCGCAACGGATTGGCTCAGACTACTGTCAATTCATCCTACACTCAGACGGACGTTACGGGTTTACCTAAGGACTGGAGTCGTATATATAAGATAACTAAGATAGTTTCAATAGACTTAAATCTCTACCCGGGCTGCTTCTCTGCAGGAAAGTTGAACGTAATGTTTATAAGGTCAATTTTCTTACAAGGCATAAATATAAGCTTTAGAAAGATTATACTGAAACCGATGAGAAAGTCTTTCCTCGCTAGACTAGAAGACGCGATGAGCGTAGGCGACTCTTCGTTACTAACGCCGACGTCGTCAACGGCTTCACCCGCAGACTCTTCCAACATACCGGATCAGTTAGACACGGTGGAATTAACGTCTGACATAGCGGAATTAATAAATTCTAGGGGCCAAGGTAGAGTGGGATTTCCAGACTCAATTTTGTCCATCGACGAGAAGGATATCTACGACGAACGTTACTTGCCGATTACGGAAGCCCTACAGATAAATGCTAGGTTGCGTAGGTTGGTTCTTTCTAAAGGTGGAAATCAATCGCCACAGGATATGGGAAACTTCATCGTGGCGATGATTCAGCTCTTTTTGCTTTATTCTACGGTGAAGAATATAAGCGTTAAAGAAGGTTACAGGGTGGAAACTGAGCTTGGCGGTAAACGGGTCTCGATAAGTTATTCAGAAGTGAGAGAAGCTATATTAGGGGGAAAACTTGATGCGTCTCCAACAAATACGGTAAGGTCGTTTATGAGATATTTCACGCACACCGCCGTAACGCTTCTAATTGAAAAGAAGGTCCAACCAGCGTATACTGCTTTGGCTAAACACGGCGTACCAAAAAGATTTACCGCTTATTGCTTCGACTTTGCGTTGTTGGATAATAGGTATTACCCAACAGACGTTTTGAAAGCAAATTCGATGGCATGTGCGATAGCGATTAAGTCAGCGAATTTGAGACGTAAAGGTTCGGAGACGTATAACATTTTAGAAAATATATAAGGTTAAAGGA-----------------------------------------------------------ATGGAGTTTAGGCCTGTTTTGATAACGGTGGGTTATGAACCAAACTCAACTGCGGGTAACTTGAAAGTTTTAGCCTATGATTTACAATACGATAGTATCTTCGATAACTGCGAAGTAAAATCTTTTCGAGATCCTGAAAGTGGGTACACCGTAGTGAAAGAGTATACGACTAATTCAGCATTCATTTTAAGTCCGTATAAAATCTTTTCCGCGGTTTTTAATAAAGAAGGAGAGGAAATAAGTAATGATGTGGGGTCTAGTTTCAGGGTTTACAACATTTTTCCGGAAATGCGTAGGGACGTATTTGGAATTTGTGAGATACAACGTGCCGGTTATATAGAATCCTACCTGGGAGACGGACAAGCTAATGTCGACATTTTCTTTGACGTTTTGACAAGAAATAAGTCGAAGGTGAGATGGTTCGTTAGTAAGGACCATACTGCGTGGTCTGGGTTGTTGAATGATATGAAGTGGGAAGAAACGAACAAAGAGAAGTTTAAGGGGAGAGATATACTCGATACTTACGTTTTGTCCTCAGACTACCCGGGGTTCAA----------------ATGAAGTTATATCCGCTACACTTTCTCATCTTAAAATTATCGAAGTCGATTAAGACTAACGCCCACGTAGACCTCATACTTACGAAGGAAGCGTTAGTAAACTACTACAACCAATCGTTCGTGAGCGAAGATGCGGTAACCGTAGACGCCAAAGAAAGTATCGCGAGGTTCTTGGTAGAGAGGGCTAGAGATCAAAAGTCATGCGGAATATTGAAGGCTTTAATCAACCACACATTTAGGACTATGACGGTGGAGACGGTTAGAGCATTCGTCGGCGATTTAATACTTATTGCTGATGCTTCGATAACGGCGCTGGAGGAGGTCAAGGGTATTGAAACCTCCCGTCGCCTTTTGAAAAGGAAAGGGAGTTATTACTACAGTGGTAGATGTGGTTCCGACATTGCGAAAGTTGGGTATACGTTAATTGGAGTATCTCGAGGTAAGGATAGCGGACGCTCCTTGAAGTTGCACTGCGAAGAGAATACTTCAAACGGGGGTTTACTGCAGTATATTATCGCTTCTTCTCTAGGTTAAATCGCT---------------------------------------------------------------------------------------------ATGGATTTTTCGTTTATCATCGTGCAAATACTTTCCGCTTTGTACAACAACGATCTATCAGCGCTGTATCTCTTAATTAATAGTTATAAGAACATCGTCGACACGGTTGGGGAAGGGGGGTTAGACGACCCACAAGCGCAAATAAACGCTTTAAAGTCGTATGTGGCCTCATGTTCAACAACTGAACTACACAAGTCGATTTTAACCCAAAGCATAGACTTATCCGCTAACTACGACGCGGTGGGGTGTTTAATAAGTTTGGCTAGGAACCTAACAAAGCACTCTGAGGCCGTTTTAGAAATCATTAAAGAGATGGAATTGTTCGAGGTGTGTAACGGAAAAAGAGCGAGCAAAAGATATCTTAAACATTTGAGTGATCTTTGCTCCAACAAACACATGATTATAACTCAAGCTGGACTAACTGCCATTGAGGAAGCGGACCTACTACGCACACACTATTTTGTGAGTGAGAATGGGTATGTAACCAATTGCGGGCTGGCTAGGATGTTGATGCTTACATTGTGTAACGGAGCACTTTAAGGATGTTGTGTTGCGCTTACGTGAAAGAGCACGTTAACGGTGAGGCGGTTGCTGCCATAGTCGCGGTGAGCGCAATACTAATTTTTCTGCTTTGTATCTGCCGAAGAAGATAAG-----------------------ATGAGACACTTCGAAAAACCTATAAGAGTAGCGATACACTACTGTGTAGTGAGGAGTGAAGTATGCGACCCAATGGACGTGTTTATAGGAATAACCGTTGTGAGCATTTTAATAACCTTTTATTTAGCGATTTTAGTTGGGCTATGCAGGCAGGGACGGTCCTAAGTAGAGGTT------------AGTTTCAAACATATGAAAAAGACAAAA-TA----------------------------TTTTGTTGGTTAAAAATTT----TAACTTTTT-GTAATTAAGGTCATAATTCGAGGTAAGATGACATAAACTCTACCTCACGGTTTAATACTCTGATATTTGTAAA-TAAGTCCGTAAAGTCGATAGT-ATAGTTATTATGTAGAAATAATATAATAAACGCCAAAATCCAA-CCAA??????????????????????????????????????????????????????????????????
	isol_GH24_KM058745                   ATAAATGCTCTAGTAGGTATCGAACACAGCATTTTTCAATTTAAATCACAGTACCTTTCCTCCTTGTACCTTGCACCTTTTTTCTTTCTATTTGGGTTGTTTTTGGGTTTAGTTACT-GTCTTTCCTATATTTTAAAAACCAAAAAATATTTTCTTCCAGTCGTGTTTTGTTTAGCCGTGTTTATTTTTCCTTATTAGTCAGAAAAACAAAAAATTTTTCTTCCTTTGTGTGGAGTAGCGTCGTGTTAAGTTTTCC---TTCAAGTAAGTATAGTGTGTTTTTGGGTTTTTATTTTTCGTACGTATTTTCGTATTTAGTTTTCCTAGTTATAAGCATAGCGCGTTTTCTATTTTTGTTTTTTCGTGTTCTTCGTTTTTCCAGTTTTTCCTAGTTCTAAGTGTGGTAAGTTGCCTTTTAGTGTTTTTATTTAAGTTTAATCGTTTTAGGTTTTCCTTCTATTTAAGTTAAATTCGTGTTTGTCTTT-TAATTTTGAATTGGTATTGGTAATATATCCTTCCTTTTCTTGAAGATAACTTCTTCTTTTCTCGTTTTTTCTTTTGTGGTGTTGGTAGTATTTCTTTCCTTTTCTTAAAGTCAG--------------------------------------CACTTTCTCTTCTAAC-TTTATTTAGGGTCGTGTTTGTAAAACC--TTTTTCCTTATTTTTTAGCTATTTCTT-TCTCTTCTATTTTTATTTAGTGTGGTCC------------------------TATTTGCTTACCTTTCCTTCGTCTTAGTTTTTAAATAGTTTATTATGGATTACGTCCGTGTTTTGCGTCAGTTCTCCTTTCCTCACGTTAACTCCACTTTGGAGTTTTACCGGTTTAATAAGGGAAATAGTGACGTTAATAAGTTCATAGTTAACCTTAAACCGGCCGGCGGCGCTAAAGTAGTCGATTTTTCTCCGAAGTGCGCCGCTTACGTTTATATTGGTAAGCTCACCCAAGGGGTGAAGCGTGTATTTGCCCCATCACCCGTTAACGGCTATACTAGGCAATTCGCCTTAGTTAGCGGCAATGGTGTGGCAGTTAGGGCGGACGGCGAGAAAGTCAAGTTAGTGGCTAGGTCAAACTCGTCTGACGTTTCCGATAGTACGAATCAGGCCGTTACGTTTGAAGCGGTCTCTCATTCTCTCCTCGTCGTCCATTATTATAGGACGACACCCTTCGTT------AAGCCC---ACGGTTAGAGAGGCCGTACGAGCGGCGCCTGAGCCCCAGAAGAAACCTGTCTCGCTTGATCGCCGTTGGCGTGTTAAGCCGACCGATGTAGGTGTTCATGCCCAACTTCCCGCGAAAACGCAGACTGTTCCAGTTAAACAAGCGGTTAGGACACCACCGACTGAAGAACAGGTGTTGGCGACGTTTGGTCTCTTCTTTTCGAAAGGGGGGGGTGATGAGAGCGACGCCATAATCTTAAGGCGGGGTGTACTTTTTAACAGAGCGCTCAATGTTCCAATTAAAATCCGCAATACTTTTGTTTGGGCGAAGATTTGGGACGAGGCTTCTCGCAGGAGGGGCTTCTTCTATGTTAAGGATAGTGTAGTTGTTTTCTTTCCCATTATGCGTGGGAGAGCGGCCATAGAGGACTTTATTGTCCACACACTTCCAGGTAGTAACGTTGCATTACCCAGTATTGATTTATGGTGCATGCGCACGAAAGCTTTCGTGCACACATCTAGAGGCTGGTGTTGGTACAATAATGAGCGCCTTCGGGAGGCCGTGCTCAAGCGCCGCTGTTTCTCTTCTTCCTTCACAGTAGGTTTTATTATGTTTTTAGGTTTTAGGTCCTTGAGGTTAGTTAGGTATAAGGAAAATAATGTTTTGCACATACCCTCCCTCTGGGATGAGCGTAATCATGGGCACAAACCAGTCGACGTATATCTGCCGAATCTCCCTAGAGCGGCTGTAGTCGCTGGGGATAGAGCGAGGGTTGGGGGGGAGATTTTGGCTTCTGTGGCCAATGCCCTGAATCAGGAGGAAGTGTATTCTTCCGTTGTGTCGAGCATAACGAACAGGCTGGTCCTTAGGGATCAATCCGCGCTGCTTTCCCATCTGGATACTAAGTTGTGCGATATGTTTTCGCAGCGCGATGCCATGATACGGGAGAAACCATCGCACAAGTGTGACGTTTATTTGAAACCGCAGGAGAAGGAGAAGTTGAGGGAGTTATTTCCAGAGTTGTCGATTCTGTTCTCTGATTCTGTGAGGAGCAGCCATCCTTTTGCCAACGCCATACGGGGGTGTTTTAACGCCGTTTTTTCTCGGAGGTGTGGCGGTGTTCGCTTCTTCGATATCGGAGGGAGCTTCACGTATCACGTCAGAGCTGGTCATGTTAATTGCCATGTCTGCAATCCAGTTTTAGACGTTAAGGATGTTAAGCGTAGGATAAATGAGATCCTGTTCCTCACCACGGCCGGTGGCGATTCCTTTTCTTCTGGTGATCTTTTGACGGAAGCCGCTTCAAAATCGGTTTCTTATTGTTCTATGGAATCGGAACGTTGTACCCATGCCTCCGCTGCGGGTTTCATGGTTGATGTCTACGATATGTCCGTATTGCAAGTCGCCGAGGCTATGGATAAGAAGGGGTGTCTGGCCTTTGATATAGCCCTCATGTTCCCGATCGAATTGTTGTATGGAAATGGGGAGGTGTACCTAGAGGACGTCGACACGTTGGTAGTTCGGGAAGGGGATGCGTTAACTTACAATGTTGGCATGTGCGGAGAAGTTTATGTCCATTCCTTCGCCAACGTAAGCGGCTTCTTTACCAACGCCTACGTCCGTGCTTCTTCTAGAAATGTGTATAAGCTGGAGTACGAGGGTTGCCGGTGTGGGTACCATCACTTCACGATGTGCAGAGCTCAAAAGTTGCAGAGCGCGGAGGTTACGCAAAGGTCCATTGTCCCCACGTTTCTTGGTAAATCTATCGTGTTTTTGCCTGTTGTTGATGGGACCAAGGTGTGCTTTAAGTCTTTGGTTCTGGATTCGGATTTCGTTGACAGAATCTATTCTTACGCCCTCAACACGATAGGTACTTTTGAGAATAGGACTTTTGAGTATGCAGTAGGGGCGGTGAGGTCTCAGAAGACGCATGTTATAACTGGGAGCCGCGTTGTCCATAGTAAAGTTGAGATCTCTCCGGACGACATGTGGGCGTTAGTTGTCGCGATCATGGCTCAAGCTATAAAGGATAGGGCGAAGAGTATTCGCTCCTATAATTTTATAAAAGCCAGCGACGGTAACTTAGCTAATATTTTTAGTTTATTCTTTCAAGCTTTAGGCGATTGTTTTTCTAGTGTAGTTTCTAGCTACGCAAAGGGTGTCATGCGCGACAACTTCAATGTTTTGGAGACGCTGATAACTTTGCCTAAGTCTTTTATAGTAAAAGTGCCAGGGTCGGTGCTTGTCACAATCCATACATCCGGTCTTTCAGACAAATTGGAACTTCAAGGTGCTTTTAGTCTTTCTAGAGAGACTTTTGGAAGGAGGTTGCGCTCAAGTCGTTTACGCGTTTTCTCTAGGGCTATTGTTGAGGATTCTATAAAAGTCATGAAGAAAATGAAGACGGATGATGGCGAACCCATACCCATTACGGAGGACTCTGTGTATGCGTTCATCCAGGGTAATCTGTCGAACGTGCATTGTACAAGGGCTGGCTTGCTTGGGGGGTTTAAGGCTACCGCTGCTACCACAGCGGCGAAAGGTCTTGCTCAACGTGCGGTGGGGACGAAGGTCTTTGCGGGCGTCTCCTCGTTCCTTGCTTCTGGTGGTTTGTTTGTGGACAAGAACTTGACGCAAGAGGAAAGGGTCGGCGAATTGGTGGGGCTCGAGAACGCAGTGAATTCCCCTTTTGGGCTGTTGGATGCGCCAAGGACCGTCGTCAAGAAAGTTGTTTCCGGCTCTAAAACGTTTTATTCTCAGTTGTCAGCGGAAGATTTTTGCACGTTCGTTTCTAGGAACAAGGTGCTCGTAGGGGTGTTCGTTTTGTCCACCGCGTTGGCTCCTGTCGCTTGGAAATATAGAAGGCTAATA---GTGGAAAGGACAAAAGGTTTTTCCCAGAGGGCGTACTCGGGATGTAGTGCGGTGGGGCTTCAGTGTGTCTTACAAGGTTCAACCCTAGCAAGGAATGTGGGCGCCGGCAGTGCCGCTGTCGTGCGTGGGTGTTCATCATCAGCTCTTGCCGTGACTAGGGCAACCGTGGCCAAGCGTCAGGTACCATTGGCGCTGCTCTCTTTCTCCACGTCGTACGCTATTTCCGGGTGCTCTTTTTTGGGGATGTGGGCGCACGCACTTCCAAGGCACTTGATGTTCTTCTTCGGATTGGGGACACTTCTTGGCGTTAGGGCTAGCACTCGTTCGTGGGTACTTGGGGGCCTCTCAAATCAGTTCTTTAGCGTACCGCAATTAACATGGCAAGGCAGGAGCTACAAGTCGTTACTACCGCAGATCGCCTTGGGTGTTTCTTTGGTGGCCAGGGGGCTTATGCACGAATCTGTACCACAACTAACATATGTCCCACCGATAGAGGGCAGGAACGTTTACGATCAGGCATTGTCGTACTACCGCGATTTCGATTACGATGACGGTGCGGGTACTTCTGGGGCGAATGGTGGTGATGTTCCT------GACAGTGATGACTCGAGTTCTTTATCTGAATTGCCTGAGGGAACCACCGCGGTTAGCGAT---GTTGGGGCGACCGTGCGTATCGATGCGGGCCGGAATGTCGGTGCCGAAACCTCGTCTTTCGGTAGCTTGGAGTTCAAGTACGATGAGGAAGAAGTCGTGCCT---------GTGACTTTAGGCGACGTAAGAGAGGAGGTAGCGGAACCTATCTTAAATAAAGATGTTGGTGAGGGTGTAGCGGCTGAAGATATTATTGGCGAAGCGCAACCGCGCGTT------GGTGAT---AACGTTGTTGAGCTTGGCACGGAGGAAGTGCCTGAGGCTACCCGTGAAGTTCCTCATTTGTGCCAACAGGAAAAGGAAGAATTGCGCGAGACCGCCGCTGCACCGGTGACGGAGAGAGAGGAAGAACGCAGTCTGAAAGTTGAGGAAATTGGCTCGGTCAGTACACCACTGGTT------------------------------------------------GGGCCGGTAGGTTTGGTTCAGCAGCAGGTAGGCATCACCGTGGAAGGGCATGCGCTTAACGTCTCGGCACTACCTGAGCAACACGTCGCACCAGCGATCGAGCAGGAAAAGACTTCAATCGTTGAAGCTGAACGGAAGACTCAACACCCG---------GACAAAGGAAAAGCGGTGGTTACTATTGATGCACTTAAGGCGAAACCCACGGCAACGCCGGTAAGAAGGAGTTTGACCATAAACGAAAGCAAGGCGAATAAAGAGCTATGCATGTTTAGGAAATGTTCCTGTGGCGTGCAGCTCGATGTTTTTAACGACGCCTCTTTAGCACCAAGGTTCGCGGACTCATTTCAGTTTGTTGATAATCTAAAAGGAAGGAGTGCCGTGTTTTTCTCAAAGTTGGGGGAGGGCTACTCTTACGTTGGTGGTAGTCATAGATCGGCTGGGTGGCCGCGCGTGTTGGAGGACATTCTCTCAATTATACGCTTCCAGAGTGTATTCGATCACTGTTTAGTACAAAAGTACAAGCAAGGTGGAGGTGTCCCTTTTCACGCCGACGACGAAGATTGTTATCCGCAAGATAACCCTATCTTGACGATCAACCTTGTGGGAAAGGCCAACTTTTCAGTTCGGTGCAGGAGAGGCGGTAAAGTGATGACGATGAACGTGGCATCTGGGGATTACTTTTTAATGCCTTGTGGTTTTCAACGTACGCATATGCATTCAGTAGTGGCAATTGATGAAGGCCGCATAAGTTTAACTTTTAGGGCTACACGGCGCGTTTCGGGTGTGGGGAGGTCACTGTCGTTGTTAGGCGGTGTACAAGATACAACGTCAACCGACGTTCCAAAGGGAAAAGAGGCAAGCGTGAATGCTAAGCAAACACCGCCTACTAAGCCTCAACCAAAGGCCCTATCTGAAGGAAGCGCTAGGGACGTTAAGAAGAGAACTACCTACTCTATTTGGTGTGAGCAGGATTACGTCAAGAAGTGCGCATGGTTGAGGGCAGAGAATCCCGTTATGGATCTGAAACCGGATTACACGCCTATGACGTTCGAAGTGGTTAAAACTGGGACAACGGAAGATGCTGTCATCGAATACATGAAGTACTTGGCGATAGGCATTGAGAGGACATATAGAGCACTTTTGATGGCCAGAAACATTGCAGTAGTGACACAGGAAGGAGTACTAAAGGTGCCGAATCAGGTGTACGAATCATTGCCTGGTTTTCATGTATATAAATCAGCTTCCGATTTGATTTACCACACGACGGTTGATGGCCTACGCGTAAGGGATTTGCCTTACGTATTCTTGGCGGATAGGGGAATCTTTGTGAAAGGCAAGGAAGTCGATGTCGTCGCGACGTTGGGTGAAAACTTATTTGTGTGCGACGATATTATAGTTTTCCACGATGCCATTAATTTGATCGGTGCCTTAAAAGTTGCTCGGTGTGGCTTGATAGGCGACTCCTTCAAATCTTTTGAGTACAAGTGCTACAACGCCCCCCCAGGTGGTGGAAAAACTACCATGTTAGTGGACGAATTTGTGAAGGCACCGAACAGTACGGCTATGATAACGGCTAATGTTGGTAGCTCAGAAGACATTAACCTGGCGATTAAGCAACGCGATCCAAACTTGGAAGGGGTGAACAGCGCCACAACTGTTAACTCGAGAGTTGTAAACTTCTTCGTCAGGGGGATGTTTAAGAGAATCTTGGTCGACGAGGTTTATATGATGCATCAGGGTCTTTTACAATTAGGCGTCTTTGCTACTGGAGCAACCGAAGGTCTCTTCTTTGGGGATATTAACCAAATACCGTTCATAAACAGGGAAAAGGTGTTTAGGATGGATTGTGCGGTTTTTGTTCCTAGGAAGGATTGCGTTATTTACACGTCTAAGTCCTACAGGTGTCCTTTGGACGTTTGTTACCTGCTGTCGTCTATGAATTCTAAGGGAACGGAGAAGTGTTACCCGGGGAAGGTCGTTAGCGGCAGGGACAATCCAGTAGTGAGATCTTTATCAAAAAGGCCTATAGGTACTACCGACGATGTGGCTGAGATAGATGCTGATGTTTACTTGTGCATGACCCAGTTGGAGAAGTCGGACATGAAGAGGACGCTTAAAGGTAAGGGGAAGGATGTACCAGTTATGACAGTCCATGAAGCCCAGGGGAAGACTTTTGCGAACGTAGTGCTTTTCAGGACGAAGAAGGCTGACGACACGCTTTTCACGAAGCAACCCCATATTCTCGTCGGCTTATCAAGGCACACTCGTTCATTGGTGTATGCCGCGCTGAGTTCGAAGTTAGATGATAAGATCGGCACTTATATCAGCGATGTAACACCGCAGTCTGTCTCCGACGCTCTTCTCCACACCTTTGCCCCTTCTGGTTGCTTTCGAGGTTTATGAGCGCGTTGATTTTGGTCCGTCGTTGGAAGGAATCTTAGTAAGGAAGTTACCGACGAGCCACTTCGTTGCCGTTAATGGGTTTCTGGAGGATTTACTTGATGGTTGCCCAGCCTTCGATTATGACTTCTTTGAGGACGATTTTGAAACTTCGGATCAGTCTTTCCTTATTGAAGATGCGCGCATATCGGATAATTTCTCCACTTTTACTTCTAAGATAGATGATAGGTATTATAGTTTTATTAGGTCTAGTGTAGGTTTACCGAAGCGCAACACATTAAAGTGCAACCTGGTAACGTTTGAGAACAGGAACTTCAATTCCGATCGCGGTTGTAACGTTGGTTGTGATGACGCAGTGGCTTCTGAGCTGAAGGAAATCTTTTTTGAAGAAGTCGTTAATAAGGCTCGTTTAGCGGAGGTGTCGGAAAGTCGTCTGTCTAGCAACTCGATGTTGTTGTCAGATTGGCTGGATAAGAGGGCCCCAAATGCTTATAAATCGCTTAGACGGGCTTTAGGGTCATTCGTATTTCACCCATCCATGTTGACTTCTTATACTCTTATGGTGAAATCCGACGTTAAGCCTAAATTGGATAATACTCCGTTATCAAAGTATGTCACTGGGCAGAACATAGTTTATCATGATAGATGTGTCACTGCGCTTTTTTCGTGTATTTTTACTGCTTGTGTAGAGCGTCTAAAGTATGTAGTCAATGACAAGTGGCTGTTCTACCATGGTATGGATACGACAGAGTTGGCTCAAAAGATAAGCAACGACTTGGGAGACATCCGGCAGTACTACACGTATGAGCTAGACATCAGTAAGTACGACAAATCTCAAAGTGCGTTAATGAAACAAGTGGAAGAGTTGATACTCTTAACGCTTGGTGTTGATCGAGAGGTTTTGTCAACTTTCTTTTGTGGTGAGTACGACAGCGTTGTCAGGACCATGACGAAGGAGCTTGTGCTGTCTGTTGGATCGCAAAGGCGGAGTGGTGGAGCAAACACTTGGTTAGGTAATAGTATCGTTCTTTGTACTTTGCTGTCCGTTGTACTTAGGGGTCTAGATTACGATTATGTGGTCATAAGCGGCGATGATAGTCTTATTTTTAGCCGGCAGCCTTTAGACGTCGACACATCGGTTTTAAGTGATAATTTTGGCTTTGATGTGAAGATGTTTAATCAAGCTGCTCCATATTTTTGCTCTAAGTTTATGGTCCAGGTGGATGACGGTTTGTTTTTCGTTCCCGACCCGTTGAAACTCTTCGTGAAATTTGGAGCGTCAAAAACATCTGATATAGATCTTTTGCATGAGATTTTTCAGTCTTTTGTGGATCTGTCGAAGGGCCTTAATCGGGAGGACGTTATTCAAGCCCTTACCCATCTAGTCACAAGAAAATATAAGCATTCAGGATGGACCTACGCCGCTTTATGTGTTTTACATGTTCTTAGCGCAAATTTTTCGCAGTTTTGTAGGTTATATTATCATAACAGCGTCAGTGTTGACGTTCGCCCCATCCAGAGGAGCGAGTCGCTCTCCTTATTAGCTTTAAAAATGCGTTTGATGAGGTGGAGGGCTTCTCGGTATGCATTCCCTTTGCGGAAGGAGGCGAAGTCTCATGTTTGACG----TCTGT-TTTCTGTGCCTTAAACACCCGTGAGGCTAATACCGGGTGTTTATCGTACT----------ATAAATCATGAATCCCTTTGTTACGGTCTTCTAGGCGAGCCATCTGTGAGGTTAATACCAGTGGCGATCCTTCTTT----------------------------------------------------------------------------------------------------------------------------------------------------AGTTTTAGGTTTCAATTTTCTCTTCTACGCGTGCCATCTGTGAGGGCAATACCAGTGGCACTTCTTATTCTCGTCTTATTATTTTTTGTAGCTAGGTCTTTTCGTAGTTCTTTCCTTTCTTGGCGTCGATGTATTTTTTCGTTTAGTCTAGTCCGTGAGGTTAATACCGGCTTGACTTGTAC---------------------------------------------------------AGTAGAGAGTTTTTTCTTT-----TGGGGTACCCTTCCTACTTTCGTCGGTGCATAGATGGGGAGAAATTTTCTCCTATATCTTTGGGACGATTGGCGCTATTATGATAGCACACCATGTGTTGTGACTTTTCTCGTAGCGTCAGGGTAGGTTAGGGTCCAACAGGTGGCCAACAGCCTGCTCTTTTAGAGCGCTGGAAGTGTTGGGTTCGGTTCGTGTACATGTTAGTTGGCCGAACATTTGTTTAGGTCGTGTACAG-C-AGTAGAGTCTAGCGAGTCTTTGGGGGATGACGGAAGTGTTTAGGTTTAGCACCGTAGCTACCATGTAAGTCGCACAT-----------GCTGATTGCGTGAGCGCATTTGGGCGTTTGCCCTAGGGTAGCCTCGGTTAGGTGTCCAGCAGCCAGCTCAAA---AGGGCGCTGAAAGTGCTGGGCTCTGCAGGTATAGTGGGGTTAAGGCAGAGCAATGGTTTACGAGTTAACCGCGGGGACCTGCGGCGGTGACTCGGACCGTAGCCACGCCGGGCGCGGCAGGGCGCTGTCCGGTGTAACTAGGCGCGATACGGTTAGGAAAGGCACCATAATATGGAGCCCAAAACGTAGGGGTCGGGAATTATCTCC-ATAGCTTAGCGGCAGCAGCCTAAGATAGGCTGGGAGGCCCGTTCCCTGATGTAGTGGTGGGTTAGTGTGCCGCTAAGCGGTGCGGCGCGGCGAAACGCGCCAGTCCGTAGTTAGGTGACCCGCGTTTTAATAGGGTCCATTCTTTTAGGGTAGGATTTAATTTGTA----------------GGAATTTAATTTATTTG------------------------TTTTTATTCTTTGTAATT--------------------GTACAGGA----GTAGTTTAGTATAGT-------------------AGGTATAGTTTTTCTGCTC-------------------------------------------CGGAGATT-------TTTGGGTATGTGCTCCGG-------------------GCTTTTCCTTATTGTT-----------------------TATAGGTTATTTTTTGAGGAGTATGGTCT-----------------TAAAGACCTTTCCTCAGTGACGGGCGCGGTTAGTGCGCTT-CAATCGCTTATACAGCGCTTTC------CAGCGTTAAGTAACGAGTT-----------AGCGAATTTCGCTAACAGTTATTTGGC----GAGTGTAGTGCAGTGGCGATGTGTTGCGGAT-------------TTCCGTGCTGAGCGTTTTACTTTTAATAAAATTTTTTATACGTTTTTGTAATAGTTTATGGACGATTTTACGCAGGTTATATTGCTGCTAGTGGTCGATTTTGTATTCGTGATTCTACTTTTAATCGTTATATCGCTAGTTGTCCCGAAGTTGCAGCAGAGCACCACCTTTGGCGGTGGCATCAGAACTGTATAGTTCCGCTCTCTAGTGGTGATGGAGGTTGGTATCGATTTTGGCACGACGTTCAGCACGATCTGCTTCTCCCCTTCAGGGGTCAATGGGTGTACTCCTGTTGCAGGTAGCGTTTATGTTGAAACGCAAATTTTTGTACCCGTAGAGGGTAGTACTTACTTAATAGGTAAGGCAGCAGGTAAGGCCTATCGTGAGGGCGTAGTAGGTAGGTTGTACGTTAACCCAAAGAGATGGGTAGGAGTTACGAGGGATAACTTAGAACGTTACGTTGAAAAATTGAAACCAACTTACACGATAAAGTTCGATAGCGGGGGCGCTTTACTTATGGGGGGTTTGGGTTCCGGACCAGATACACTTCTGAGGGTTGTTGATATTATATGTCTCTTTTTAAGGGCCCTGGTTTTGGAGTGTGAGAGACAAACGTCATCTACGGTCTCAGCCGCTGTTGTTACGGTGCCCGCTGATTACAACTCCTTCAAGCGCAGTTTCGTCGTTCAAGCGCTTAAGGGACTTGGCATACCGGTTAGAGGCGTCGTTAATGAACCAACAGCCGCGGCCTTATTTTCCTTAGCTAAGTCGAAAGTAGAGGATTTGCTTTTAGCCGTATTTGATTTTGGTGGAGGGACTTTTGACGTTTCGTTCGTCAAAAAGAAAGGCGATGTGTTGTGCGTCATCTTCTCAGTCGGGGACAATTTCCTGGGTGGTAGAGACATAGATAGAGCTATAGTGGAGGTAATCAAGCAAAAGATTAAAGGGAAAGTATCGGATGCTAAACTCGGTATTTTCGTATCTTCCGTAAAGGAAGATTTATCCAATAATAAATCTATAACGCAACATTTAATTCCAGTGGAAGGTGGCGTGGAAGTCGTTGATCTGAATAGTCAAGAGCTCGACGCTATTGTAGAGCCTTTTAGTAAGAGGGCCACGGCAGTGTTTAGCACCGGTTTGGAAAATTTTTATCCAGATCCTGTGGTGGCCGTCATGACGGGGGGTTCTAGCGCGCTATCGAAAGTAAGAGAGGACGTAGCGAATTTGCCACAAGTGTCAAAGGTTATATTCGATAGTTCGGATTTTCGGTGTTCAGTGGCCTGTGGGGCGAAGGTATATTGCGACATACTTTCCGGTAGTAGCAATCTGCGCCTAGTGGACACACTAACTAACACTCTAACTGATGAAGTGTCTGATTTTCAGCCGGTGGTGATTTTTCCCAAAGGTAGTCCGATACCGTGTTCGTACACTCACAGGTACAACGTGAGTGGGGATGAAGTCGTCTACGGCATCTTTGAAGGCGAGAACAACAGAGCCTTTCTGAATGAACCGACGTTCCGGGGTATGTCCAAACGTAGAGGTGAGCCGAAGGAGATGGATATCGCAGTGTTTAAGTTATCTACAGATGGGACGGTAAGTGTGATCGTCAACGGAGAGGAAGTCGTGAACGAGTATCTAGTGCCAGGGACGACTAACATATTAGAATCTTTAGTCTACAGATCTGGTAGGGAAGAATTAGAAGCGAAAGCAATACCGGAGTACCTAAAGACACTGAATGTTTTACACGAAAAGAAATTGACGAAGAAGAACCTTAACAACAAGGATAAGGAGTTTTCGGATTTACGAATAGAAGAGAATTTCTTAAGGACAAACATAGATACAGAGGCGTTGTTAAATGGATAAGTATATATACATCACAGGTATCATGAATCCGAATGAAGCTCGAAATGAAGTGCGTACTGTCGTAAACAAGGATTATATTGGTCCAAATGGTCGTTCTTATTCACGCCAAGGAAGTAAGTACACTGTATTATGGGAAGGCGACGTGGCGAGAATTGTGGGTTTCGTTTCATCGTCACAAGCAACAATCGACGCATTCGCGTACTTTTTGTTAAAAGGAGGTCTAACGACGACCTTATCTCACCCCATGAGTTGTGAAAATTGGATTAGGACCTCAAGAGACCTAAGCAACCTTTTTAGAACATTGCAGAGAGGAAGAATTTATGCGTCACGTGCTATAGACAGTAACCTTCCTTCAGAAGATAGAGAAAGGATTAAGGAAGCGTCGACTCGATTGTCCCCATCGGATGCAGCGTTTTGTAAAGCGGTTTCAGTCCAAGCGGGGAGATATGTGGATGTCATGTCTAACATCGAACCCTCAACTATACCATTGCAGGTGGTGAAGTTTAACAAAAGACGCACAGCGACACTAGAGGTATTACCAAAAGTGATATCGGCGTACGTGGACTTCTACACTAGCCTGCAAGAACTCTTGTCAGACGAGGTAACGCGAGCGAAGACGGATACTGTATCGATATACGCAGCAGACTCGATGGCGTTTATAGTTAAAATGATGCCTCTAACGGCGCGCGAACATTGGATAAGAGATGTTTTAGGATACCTTTTAATTTCAAGGCGCCCGTTAAACTTTTCCTACGACGTCCGAGTGGCTTGGGTATACGACGTTGTGGTCACGGTAAAAACAATTTTGAAAGCTTTCTTCAATAAGGAAATGCCCGGGGGAATCAAAGAGTTGAAACCGTACGTGCCGATAGAATCATTCGACCCTTTTCATGAACTCTCGTCTTATTTTTCAAGACTGAGTTACGACTTAAGCGTAGGTAAAGGCAGTAAAATTTGCCCCACCCTCGCTGAAAAACTAGTTCGTCGTCTAATGGAGGAGAATTGTAGGTTGAGGTTGACCCCAGTAGCCGCGCTGATTATCATTTTGATTTATTACTCTATCTATGGGACCAACGCTACCCGTATAAAAAGGCGACCGTCGGTTTTAATGGTAAGAGTAAGGGGTGAGAAGAGAGAAGTATCCTTGCAAGGAGTGGAAGAACGCGCGTATAGGTTGTCGGAGAAGTATGGTATAAATGCGCAGAGAGTCGTGTGTAGGTACTACAGTGACCTCACATGTTTAGCTAGACGTTATTACGGCATTTACAGGAATAATTGGAAAACACTGTCTTATGTCGATGGTCGCTTAGCTTATGATACCGCTGATTGTATCACGTCGAAAATGAAGGGTGTAGTAGATCCTACGCATCACGCGCAAATTATACATTACATAAAGACGAATGATAATCAGGTTACTGGAACGACTCTACCGCATCAACATTGATGTTTGGTATTCTTCTTCGCGATGGTTCTCGC-----TTGTATTTAAATATTTAACTTTTTCTCTTTCTAACAGCAAAATTCTCATTATAACAAATGGCTTTCGAACTAAAGTTAGGGCAGATCTATGAAGTAATATCGGAAAATAATTTAAGGGTGAGGGTAGGCGATTCGGCTCAAGGAAAGTTCAGTAAACAAGAACTTTTAAAGTACGTTAAGGATGGAACTCAAGCTGAATTGACCGGTTTACCGGTGGTACCGGATAAGTATGTGTTTGCTACGGCGGCGTTGGCTACAGCTGCTACCGTACCAGCTAGACCGACACCCCCACCGGCGCAAGAGGTGCCGACGGCTGATATAGGGGTCGTGCCCGAGTCCGAAACGTTAACTCCAAATAAATTAGTTTTCGAAAAAGACCCAGATAAATTTTTGAAGACAATGGGAAAGGGTATAGCTCTAGACCTCACCGGCGTTACCCACAAGCCAAAGGTCATTAATGAGCCAGGGAAAGTGTCTGTAGAGGTGGCCATGAAAATTAATTCCGCACTTACAGATCTATGCAAGAAAGTAATGGGAGCGGACGACGCCGCAACAAAAACTAAGTTCTTTTTGTACGTCATGCAGATAGCCTGCACGTTCTTTACGTCGTCGTCAGCTGAGTTTAAAGAATTCGATTATGTGGAAACCGACGATGGAAAGAAAATATTCGCGGTGTGGGTGTACGACTGTATTAAGCAAGCTGCGGCGTCTACGGGTTACGAGAACCCAGTAAGACAATACTTAGCTTACTTCACACCGACGTTTATAACGGCTACGTTGAATGGTAAACTAGTCATGAACGAGAAAGTTATGGCCCAACACGGCGTTCCGCCGAAGTTTTTCCCATACACGATCGATTGTGTACGTCCTTCGTACGATTTATTTAATAACGATGCGATTCTGGCTTGGAATCTAGCTAGGCAACAAGCTTTCAGGAATAAGACCGTGACGGCGGATAACACGCTACACAATGTATTCCAGTTGTTGCAAAAGAAATAAGGCCGACCTTCGTCGTTTTCCTACCAAAGGTATTGCTTAGATAGTGCGATTGAATATAAACTATGAGCGCTTACACTCACGTCGATTTTTATGAGTCTAGGTTGATTGATGATAAGGAACGGTATGTATCGTTTATCTCGGCTGAAACAGCACCACCGGATCCGCCAGACTACGTACGCCCAGACGGTTACACTAGGGCTTACCGCATTCAAAGAGCAGATTTCTTGGTTACTGGTGATTTGGAGGTTACGATGTCCATACTCAGCAACAAGTTGGCTGCCGGTTTGATGGGAAGTGACGCGGTATCATCGTCGTTTATGCTCGTTAATAGTGAAGGCGACTATTTTGAATGCGGTTTATGCCACAACAAACCTTATGTGGGGAGAGAAGTGGTGTTTGCTAGGAAATATATCGGAGGTAGAGGAATAGAAGTCACCACGGGGAAGAATTACACCTCAAACAATTGGAACGAGTCGTCGTATGTAATCAATGTGACTATAAAGAACGGGATAGCGCGAACCGTGGTTAATTCATCTTATACTCAGACCGACGTAACAGGACTGCCTAAGGATTTTAATAGAATATACAAAATAACAAAAATAGTGTCAGTTGATTCGAACCTGTACCCAGGATGTTTTTCGGCAAGTAAATTGGACGTGATGAATATAAGGTCCGTCTCTATTCAAGGCAAGACGATATACTTTAGAGACGTGCTATTAAAGCCGCTGAAGAAAAGTTTCCTAGCCTTAAGGGAAACGGCTTTAGGTATAGACGACTCATCATTGTTGCGAAGTAGTACACCGGCTCAAACACAATCTAACGCAGATGGAGAACCCGATCATCTAGATGCAGTCGCGCTAACATCGGACATATCAGAGCTGATAAACGCTAGGGGACAAGGCAAAGTCGTTTTTCCTGACTCAGTAATTTCGTTTAACGAGAAGGATATATACGACGAGCGTTACTTGCCAATCACAGAAGCGTTGCAGATAAACACGAGGTTGCGTAGGTTGGTGTTATCGAAAGGGGGATCGATTACGCCCCAAGACATGGGGAATATGATAGTCTCTATGATTCAACTTTTCGTGCTATATTCTACGGTGAAGAACATAGACGTAAAGGATGGTTACAAAGTGGAAACAATCCTCGGCGGTAAACCTGTATATCTAAGCTATTCTGAGGTTAGAGAGGCGATATTGGGAGGAAAGTACGATGGTACATCGTCGAATGTAGTGCGTTCCTACATGAGATACTATACTCATACGGCGATCACACTACTAGTAGAGAAACGAATCCAACCAGCCTACACGGCCTTAGCGAAGCACGGAGTGCCTAAAAGATTTACTCCTTACTGCTTCGATTTCGCTTTGTTAGATAATAGGTATTACCCAGCGGATATACTGAAGGCCAATTCAATGGCGTGTGCCGTGGCCATCAAAGCGGCCAACTTGAGACGTAGAGGTTCGGAGACTTATAACATATTAGAAAATACATAGTGAATCAGCG-----------------------------------------------------------ATGGAATTTCGACCGGTCCTAGTTACAGTTGTAGACGAACAGAGGAATGGGTCAAAAGATCTGAAGGTTCAAACCTACGATCTTCACTATGACGAATTGTTCGAGAATTGTAAAGTCAGGACATTGCGAGACTCAGATAGTGGTTTTACTGAAGTAAGGGAGTACAGTACTAATTCAGCGTTTATACTGAGTCCTTACAAGTTGTTTTCCGCAGTCTTCGACAAGGAGGGCAACTTATTGAGTAACGATGTGGGATCCACTTTTAGGGTGTATAACGTCTACCCGCAAATGTGCAAATCTGTGCGGAATATCAGTGAGATAAAGCGGGCTGGTTACATCGAAACGTTTTTAGGGGACGGGCAAGCGAATACAGATATCTTCTTCGATCTAGCAACGAGCGATGGAGCTCAATTGCGTTGGATTTTACAAAGCGACCATAACGCGTGGCAAGGAATATTGAATGATTTAAAGTGGGAAGAAAGTAACAAGGAGAAGTTCAAAGGAAGGGACATCTTGGACACTTATATTCTGTCGTCGGATTATCCAGGGTTCAA----------------ATGAAGATTATTTCGCTTTACTTCTTACTGTTGCGGTTATCCAAGGCTTTAAGAAGTGTCAACCACTTAGACTTGATTTTCATTAAGGAAGCGCTAATAAACTATTATAACGAAACGGCCTCAGGAACGGAGAGTGTACGTATAGATTTTAAGAATAGTATAAATAGTTTTATAATTAACAGGAGCACGTCTAGCACTTCTTGCGCAGTGTTGAAAGCTTTGGTAACTCATTTAATCAACAAGATTTCGGATGACGATATGAGATCTATCATAGGAGATTTGATACTGATCGCCGACTCATCGATCTCCGCGTTGGAAGAAGCTAAAAGTCTTCGCGCTGCACATGATTTATGGCACGCGAGAGGCAAGTACTACTACAATGGGTCTTTAGGTTCCGACGTTGCGAAAGTTAGGTATTTGTTGATAGGTGAGTCTAGAGGCAAGAGTGCTAGCCACGCTTTGACCCTGACTTGCGAACCGAGAGTAGCGCAAGGGAACGTGATTGAATATCTCTTACCTTCTTTGTTCTAGTAAGTGGAA---------------------------------------------------------------------------------------------ATGGATGTTTCATCTATAATTATGCAAATTCTTTCCGCCATATATAGTAACGATCTATCAGCGATTTACATCTTGTCCAACGCCTTTAAGAACGTAAGCGATACGATAGGGGACGGTGTGGTTGTCGACCCATTGAATGAAGTGAATACGATAAAGGCGTTCGTCAATAGTTTCGTCACCAAACAAATGTACAAAGAAATAATCGTTCAGAGTATTGACTCAGCGTTCGAGTACGACCACGTCGGTTGCATAACACACATAGCTAGATGCTTAGTGCGGCATGCCGATAGCGTTTTAGCTGTGATTAAAGAGATGGAGATGTATGAAGTGTGCAACTCACCAAGAGGTTCCAGAAAATACCAAAGGCGCTTAAGCGATCTCTGTAACCAAAACCATCTTTTAATAACATCAGCGGGTTTGCAAGCAGTAGAAGATTCGGGAGAATTGAACGCGAATTTCTTCGTCAGCACTAATGGGTTCTTGACCAACTGTGGGATCGCGAGGATGTTGCTTATGGCTATGTGTAACGGAGCTCTTTAA---TGTTGTGTTGTTCTATCCACGATCATCCACTCACCGCTAAAGCGGCCGTGGGCGTAGTAATTGTGAGCGTGCTACTACTAGGGCTGGTTTGTATTTGCAGAAGGAGGTGAAACGTAAACAGCAACTAAACCAATATGAGAGAAATACAGAAGCCTATAAGAGTAGCGGTTCACTATTGTTTAGTTAAAAGTGATGTGTGCGATGGTTGGGATGTATTCATAGGGCTAACTCTCATTATAATGTTTGTCTCCTACTATGCTTATACTCTAGTAAAGTTATGTAGTGAAGCGAGGCGTAGTAATTAA-------------GA-----TGACATCGAAAAGGAAACAAAAACA----------------------------TTTTGTTAGTAGAAAAATAATGACTACTCTTTTGTAGTTTAGGTCGCAGTTCGAGGTAAGATGAC-TAAACTCTACCTCACGGTTTAACACTCTGATGTTTGTAAAATTAGTCCGTAAAGTCGATAGTAGTATTGTAGTAGCGTAGATAGTACAATAAACGCCAAAATCCAATGGTAAATTGGGACCTAGGCGGGCCTCTTATGAGGCTAACTTATCGACGATA-GGTTAGGTC?????????
	GQ352633_isol_PL_20                  ATAAATGCTCTAGTAGGATTCGAACACGGCATTTTTCAATTTATTTCATCTGAATTTTCCGCCACGTGCCATAAAACTGTATCTTTTATTTCTCGTGTTTTTGGGTGTTAAGTTTTAATTC-TTCCTAAAGAAAAACAAAAATAATTTTTTCCTTTTCAGCCGCCGTTAGTAATTTTCGTCGTAATTTTCCTTAAAAATAACAAAAATTTTTCTTTCTTTTTCAGCCGCCGTTAGTAATTTTCGTCGTAATTTTCC---TTAAAAATAACAAAAATTTTTCTTTCTCTTTCCAGTGTTTCGTGTTTCTTTGTTACAAACTTTCCTAGAGTCTCTTTAGGTTTGAGTCTAGTTTTCTTAGTGTTTTCGTGTCTTTAGTTTTGGCCTTTCCTAAGCGTTATTTAAGAGGGTTAGTTCTCTTTGTTGTGTTGGGTCAATTCTTGTTTCGAATTTTCCTATAAGAAAGATTAAAAACGTCATTTTCTTC-TAGTGTTTCGTTTTTCAATTTTTTGTAACTTTCCTTTACGAAATTAAAATTTTTTCTTTCAGTTTTCTTTAGTTGTAGCGTTTATTACTTTAACTTTCCTTTAGTGTTTTTGTGGTAGTTCTTCTTTTATTAGTGTGTTTAGTGTGT-----------------------------------------------------------------------------------------------------------------------------------CTTCTTTAGAAATTTCCTCCCCTTTTAGGTTTTTAAATCTCGCTATGGATTATATTCGTCCATTGCGTGTTTTCTCGTTTCCTCATGTCAACAACACCTTGGAGTACATTAGGTACAACAAGGCTAATAATGATGTTGGGGCTTTCCTCGCGGCCATGAAGTTTACGGGGAATGTGAAGTTGTCTGACTTCACACCTAAGAGTGCCGCATTGGTTTATATTGGAAAGCTCACCAAAGGGGTGAAGCGTACGTTTGTCCCCCCACCAGTTAAAGGTTTCGCTAGGCAGTATGCCGTAGTGAGCGGCTCTGTAAGCGCTTTGAGGGGGGATGGTGTGAAGGTCCAGTTGGAGGCAAGGACCAGGTCCTCTGCGGTTTCAGACGCGTCAGATTTTGACGTTACATTTGAAGCCGTTACGCATGCGCTAATTGTAGTACACTACCACCGGGTAGTGCCTTATACCCCTGTTAAGCGTGAGCAGCCTAAACCGGCTGCTAAAGAGGAT---GTGCAGAAGCCCACACGG---CAA---ATGTCGCACTGGGCCGTTAAGCCAACATCTGTTGGTGTCCATGCACCACTTCCGAAAAAGCAGGAAGTACCACCACCAACGCAATCTGTCCCACAAATGTCGCTGGAGGAGAAGGCCACCTTGACTTTTGGTCTTTTCTTTAATAAAGGTGGAGGTGACGAGAGTGATGCTGTCATCTTGCGGAAGGGGAGATTGTTCAATAGAGCCCTTAATGTTCCTATCAATGTTAAGAACACATTTGTTTGGGCTAAGATCTGGGATGAGGCCTCTCGTAGGAGAGGGTATTTCTATGTCAAGGATAGCGCAGTCAAGTTCTTCCCCATCGTGCGGGGTAGGGCTACGATCGAAGATTTCATCGTGAATACGGCCCCGGGGTGCGATGTTGCCTTACCACGCATAGAGCTGTGGAGCATGCGCGAAAGGGCGTATGTGAGCACTACCAAAGGGTGGTGCTGGTTCAACAACGAGAGATTGAGGGGAGAGGTCTATAGGCGCCGCTGCTTCTCATCTTCCTTTTCGGTGGGTTTCTTGATGCGTATGGGTTTTAGGATGTTGAAGGCCGTCAGGTTTGCGGGCACGGACATACTACACATACCGTCACTCAATGAAGAGCGCACCTTCGGGTGGAAGAGTGGTGATGTTTATCTCCCTAACGTCCCAAAAACCGCTATCGTCGCCGGCGATAGGACACGGTTGGGAGGGGAGATCTTGGCCTCCGTCGCCAACGCCCTTAACCAAGAGGAAGTCTACTCATCGGTCGTATCGAGTATCACCAATAGGCTGGTGTTGAGAGACCAATCGGCACTGCTTTCCCATTTGGACACGAAATTGTGTGATATGTTTTCTCAAAGGGACGCAATGATCCGTGAAAAACCCTCGCACAGGTGTGATGTGTTTCTGAAGCCACAGGAAAAGGAGAGGCTGAGAGAACTTTTTCCGGAACTATCGATACAGTTCTCCGACTCGGTCAGGAGTAGTCATCCATTCGCTAACGCCATGCGGAGCTGTTTTAACGGAATCTTCTCCCGAAGGTGTGGTGGCGTGTGCTTCTTTGATATTGGGGGGAGTTTCACGTATCATGTTAAAACAGGTCATGTGAACTGTCACGTATGCAATCCAGTCCTAGACGTTAAAGACGTGAAGCGGAGAATCAATGAGATTCTCTTTCTTTCCACAGCTGGGGGAGATTCATATGTGTCCAGCGACCTTTTAACCGAAGCGGCTTCAAAGTCTGTGTCTTATTGTAGTCGAGAGTCGCAGAATTGTAATTCTAGAGCCGACGCGGGCTTTATGGTGGACGTGTACGATATGTCTCCGCAGCAGGTCGCGGAGGCTATGGATAAGAAGGGTGCGCTGGTGTTTGATCTAGCTCTTATGTTCCCAGTGGAGTTGTTGTACGGCAACGGTGAAGTTTACCTGGAAGAGCTCGACACGTTGGTGAAGAGGGAAGGCGACTGCCTGGCCTACAATGTTGGCCAGTGTGGGGAGATGTATGAACATTCCTTCTCGAACGTAAGCGGGTTTTTCACCTTTTCTTATATACGCGCTTCTTCTGGGAATGTGTTTAAGATAGAATATGAGGGATACCGCTGCGGCTACCATCACCTCACCATATGTAGAGCGCAGAAGTCACCTGGAACCGAGGTTACGCATAGGTCTTTGGTCCCGACGTTCGTGGGCAAATCGCTGGTGTTCGTACCTGTTGTGGCTGGTTCTAACGTGTCCTTTAAGACAATAGTCCTTGATTCGGATTTTGTCGACAGGATCTATTCCTACGCGCTTAACACTATAGGGACGTTCGAGAATAGGACGTTCGAGTATGCCGTCGGGGCGGTCAGGTCACAAAAGACCCACGTTATCACGGGGAGTCGTGTCGTCCACAGCAAGGTTGATATTTCTCCGGACGATATGTGGGGTTTGGTCGTCTCCGTTATGGCTCAGGCAATCAAGGATAGGGCGAAGAGTATTCGCTCTTACAACTTTATAAAAGCCAGCGAAGGGAGTCTTGCCGGGGTCTTCAAACTCTTCTTTCAGACCGTGGGCGACTGTTTTTCGAATGTAGTCTCCGCCTACGCTAAGACAATGGTACACGATAACTTTAACGTTTTGGAAACGCTTATATCCATGCCCAAAGCGTTCATCTGTAAAGTACCCGGGTCTGTCGTGGTAACCATCTGTACTTCCGGAGCCTCAGACAGGTTGGAGCTCAGGGGTGCTTTTGATATTTCGAAAGAGACCTTTGGTAGGAAACTGAAGAATAGTCGCTTGCGCGTCTTTTCGAGGGCTATCGTGGAGGATTCAATCAAGGTCATGAAAGCAATGAAGACGGAAGATGGAAAACCCCTACCGGTCACCGAGGACTCCGTTTACGCGTTCATAATGGGGAATGTATCTAATGTCCACTGTACGAGAGCAGGCCTCCTTGGCGGCTCGAAAGCGGCCGTGATCTCGGGCGTTTCTAAGGGTTTTGCAACCCGTGGGGCCGCGACGAAGGCCTTTTCCGGCGTTGCGTCGTTCTTTTCCACGGGATCACTTTTCTATGACCGTGGTTTAACTGAGGAAGAGAGGCTTGATGCTCTAGTGCGTGTGGAGAATGCTGCTAACTCACCGTTGGGCATACTGGAGACATCGCGCGTAGCTGTGCGCAAGGTTGTGGTTGGAACGAAAGAATTCTGGAGTGAAGTTTCCTTGAACGACTTCACTGCTCTCGTGTTGCGGAATAAGGTGCTTATCGGGTTCTTTGTGGCGACTTTGGGTGCGGCCCCAATCGCATGGAAGTATAGGCGCGGACTT---GCGGCTAATGCTAGGAGATATGCGGGCAGTAGTTATGAAACTCTAAGTTCGTTGTCTTCACAAGCCGCTGGCGGTTTACGCGGCATAACCACTAGCACCGTATCCGGTGGATCTTTAGTTGTGCGAAGAGGGTTCTCATCGGCTGTGGCCGTCACTAGGGCGACCGTGGCTAAACGTCAAGTCCCCTTAGCACTGCTATCGTTTTCTACCTCATACGCCATTTCCGGCTGCAATATGTTAGGTATCTGGGCACATGCTCTCCCGCGGCACTTAATGTTTTTCTTTGGTCTGGGGACATTGCTTGGAGCGAGGGCCAGCGCGAACACTTGGAAGTTTGGAGGCTTCTCCAATAGTTGGTGCGCCGTACCCGAGGTTGTTTGGCAAGGGAGGAGCATTGGCTCGTTGCTACCACCAATTGCGTTAGGTGTTTCTCTGATCGTAAGGAGCTTACTTAACGACACCATACCTCAATTGGCTTATGTTCCACCAGTAGAGGGGAGAAATGTGTATGATGAAACGCTTAGGTACTACCGTGACTTTGACTATGACGAGGGTGCGGGTCCATCTGGGACTCAGCAAGAGGCTGTTCCCGGAGACGACAGCGATGGTTCCTCCTCTAGTATCTCAAGCTACAATGGTGTCACGGACGAGCGTGAT---GCGGAGATTGGTGCCAACAGGGAAGTT------GCTGGTGAAGAAGAGACCCATTCACCCCGAAGCGTACAATACACTTATGTTGAGGAAGAAGTAGCCCCGTCAGCGGCTGTGATGGAAAGACAAAGCGATCCGTCGGGGTCTAACGCCGCCGGCACAACGGCTTCTGATGAGAGCGTACAAAGAGGCGTCGATGGTGTCGTTCATCAGCAATCTAGT------GGGGAATTGGCTTGTGAAGTTAAGGCAGACGACGAGGGGTTGTGTCCGAAAAGCGACGTCGGTGAAGCACTGGTTCAGGAAAGGGGAAGAACCGTTGACGACAACGCAGCGCAAGCTGCGGTTAACGAAAGTGACGGGGAACCTGCTCAGTCTAGTTTTGAGAGTGCACCACCAGCAGATGTTCCGAAGGTCGCCCAGCCTGAAGTGCCTGCTCAGAAAGAAGTGAAAGAAGGAGTGCCACCGGTGACCGCTTCGAGTGCCACACCACTTGTCGAAGAGAAA---------------------------------CCCGCCCCG---------------------------------AGCGTTACAACTCGTGGTGTGAAG---ATAATGGACAAGGGTAAGGCCATCGCTCACGTGGTCGAGAAGAAACAAGTACAAGCCGAACCGCCCAAGCAGAGGAATTTGACGATCGATGAAAACAAGGCTAATAAACAGCTTTGTATGTTTAGGAAGTGTTCCTGCGGTGTGCAGCTGGATGTGTACAACGAAGCGACTATCGCCACTAGGTTCTCAAACGTGTTTACCTTCGTTGATAACTTGAAAGGGAGGAGTGCTGTCTTTTTCTCAAAGCTGGGTGAAGGGTATACGTATAATGGTGGTAGTCATGTTTCATCGGGATGGCCCCGTGTCTTAGAAGATATCTTGACGGCAATTAAGTACCCGAGTGTCTTCGATCATTGCTTGGTGCAGAAGTATAAGATGGGTGGGGGTGTACCATTCCACGCTGATGATGAGGAATGTTATCCATCGGACAACCCCATCTTGACGGTTAACCTCGTGGGGAAGGCAAACTTTTCGATTAAGTGTAGAAAGGGTGGTAAGGTCATGGTTATGAATGTAGCTTCAGGTGACTACTTTCTTATGCCCTGTGGTTTCCAAAGGACGCACTTACATTCTGTAAGTTCTATTGACGAAGGGCGTATTAGCTTGACGTTCAGGGCAACTCGGCGTGTCTTTGGTGTGGGCAGGATGTTGCAGTTAGCCGGTGGCGTGTCGGATGAGAGGTCACCAAGTGTTCCAAACCAGCAACCACAAAGCCAAGGTGCAGCCCGTACAATTGTGCAAAAATCAGGGGGCAAGGCTCTATCTGAGGGAAGTGGTAGGGAAGTCAAGGGGAGGTCGACGTACTCGATATGGTGCGAACAGGATTATGTTAAGAAGTGCGAATGGCTCAGGGCCGACAACCCAGTGATGGCTCTTAAACCCGATTATACCCCAATGACGTTTGAGGTGGTTAAAACTGGGACCTCTGAGGATGCTGTTGTGGAGTACTTGAAGTACCTGGCTATAGGCATTGAGAGGACATATAGGGCGTTGCTTATGGCTAGAAATATTGCTGTCGTTACTGCCGAAGGAGTTCTGAAAGTGCCTAATCAAGTCTATGAGTCATTACCGGGCTTCCACGTTTACAAGTCTAGCACTGATCTCATCTTTCATTCGACACAAGACGGTTTGCGCGTGAGAGACTTACCGTACGTGTTCATAGCCGAAAAAGGGATCTTCATTAAGGGCAAAGATGTCGATGCGGTGGCTGCTTTGGGCGATAATCTATTCGTATGCGACGACATACTGGTCTTCCATGATGCTATTAATTTGATAGGCGCATTGAAAGTCGCTCGGTGTGGTATGGTGGGAGAATCGTTTAAGTCTTTTGAATACAAGTGCTATAATGCTCCTCCAGGTGGTGGTAAGACGACGATGTTAGTGGACGAATTCGTCAAGTCACCCAATAGCACAGCCACCATTACGGCCAATGTGGGAAGTTCTGAGGACATAAACATGGCAGTGAAGAAGAGAGATCCGAATTTGGAAGGCCTCAACAGTGCTACCACAGTTAACTCTAGGGTGGTAAACTTTATCGTCAGAGGAATGTACAAAAGGGTCTTGGTGGATGAAGTGTACATGATGCATCAAGGTTTACTACAACTAGGCGTCTTTGCAACTGGCGCGTCTGAAGGACTCTTTTTTGGAGACATAAATCAGATACCATTCATAAACAGGGAGAAGGTGTTTAGGATGGATTGCGCTGTTTTTGTTCCAAAGAAGGAAAGTGTGGTGTACACCTCTAAATCGTACAGGTGTCCATTAGACGTTTGCTACTTGTTGTCCTCAATGACCGTAAGGGGAACGGAAAAGTGTTACCCTGAAAAGGTCATTAGTGGTAAAGATAAGCCAGTAGTAAGGTCACTATCTAAAAGGCCAATTGGAACCACTGATGATGTAGCTGACATTGATGCTGATATCTACTTGTGTATGACCCAGTTGGAGAAGTCGGACATGAGGAGGTCGTTGAAGGGAAAAGGGAAAGAAACACCAGTGATGACGGTGCATGAGGCACAGGGAAAAACTTTCAGTGATGTGGTACTGTTTAGGACAAAGAAGGCGGATGACTCTCTGTTCACTAAACAGCCACATATACTCGTTGGTTTGTCAAGACATACACGCTCACTGGTGTATGCCGCTCTGAGCTCAAAGTTGGACGATAAGGTAGGCACATATATTAGCGACGCGTCACCTCAGTCTGTATCGGACGCTTTGCTTCACACGTTCGCCCCGGCTGGTTGCTTTCGAGGTATATGAGCGTATAGATTTTGGACCAACCTTTGAAGGGGAGTTGGTAAGAAAAATACCAACAAGTCATTTTGTGGCCGTGAATGGGTTTCTAGAGGACTTACTCGACGGTTGTCCGGCTTTAGATTACGACTTCTTTGAGGATGATTTTGAAACTTCAGATCAGTCGTACCTCATAGAAGATGTGCGCATTTCAGATAATTTTTCTCATTTTACATCTAAAATAGAGGATAGGTTTTACAGCTTTATTAGGTCTAGTGTAGGTTTACCAAAGCGCAACACCTTGAAGTGTAACCTAGTTACGTTTGAGAATAGGAACTTCAATGCAGATCGTGGTTGTAACGTGGGTTGTGACGACTCCGTGGCGCATGAACTGAAGGAGATTTTCTTTGAGGAAGTCGTCAATAAAGCTCGTTTGGCAGAGGTGACGGAAAGTTGTTTGTCCAGCAACACGATGTTGTTGTCTGATTGGTTGGACAAAAGGGCACCCAGCGCTTACAAGTCTCTCAAGCGGGCTTTAGGTTCGTTTGTCTTTCACCCGTCTATGTTAACATCCTATACGCTTATGGTGAAAGCAGACGTAAAACCCAAATTGGACAATACGCCATTGTCGAAGTACGTGACTGGGCAGAATATAGTTTACCATGATAGGTGTGTGACAGCGCTTTTTTCTTGTATTTTTACTGCCTGTGTAGAGCGTTTAAAATACGTAGTAGATGAAAGGTGGCTCTTTTACCACGGGATGGACACTGCGGAGTTGGCGGCTACATTGAGGAATAACTTGGGGGATATCCGGCAGTACTACACCTATGAACTGGACATCAGTAAGTATGACAAATCTCAGAGTGCACTTATGAAACAGGTGGAGGAGTTAATACTCTTGACGCTTGGTGTTGATAGTGAAGTCTTGTCTACTTTCTTTTGTGGTGAGTACGACAGTGTTGTGAGAACGATGACGAAGGAGTTGGTGTTGTCCGTCGGCTCCCAGAGGCGCAGTGGTGGTGCTAACACGTGGTTAGGGAATAGTTTAATCTTGTGTACCTTGTTGTCCGTAGTACTTAGGGGATTAGATTATAGCTATATCGTAGTTAGCGGCGATGATAGCCTCATATTTAGTCGGCAGCCGTTAGATATCGATACGTCGGTCCTGAGCGATAATTTTGGTTTTGACGTAAAGGTATTCAACCAAGCTGCCCCTTACTTTTGTTCTAAGTTTTTAGTTCAAGTCGAGGATGGTCTCTTTTTTGTTCCCGATCCACTTAAACTCTTCGTTAAGTTTGGAGCTTCCAAAACTTCAGACATCGACTTTTTACATGAGATCTTTCAATCTTTTGTCGATCTTTCGAAGGGTTTCAATAGAGAGGACGTCATCCAGGAATTAGTTAAGCTGGTGACGCGGAAATATAAGCATTCGGGATGGACCTACTCGGCTTTGTGCGTCTTGCACGTTTTAAGCGCAAACTTTTCGCAGTTCTGTAGGTTGTACTACCACAATAGCGTGAACCTTGACGTGCGCCCCATTCAGAGAACGGAGTCGTTTTCCTTGCTGGCCTTGAAGGCAAGAATTTTAAGGTGGAAAGCTTCTCGTTATGCCTTTTCGTTAAGGAGGGGTTCTTCGCGTTAGTCA---CGCTATAGTG--TTTCTGTGCCTCGGCTCTTCGTGAGGTTAATACCGAAGGGTCGTCGTACT----------TATCTCAGTTTCTCAACTTGTCGTCTTTTCTTAGGCGTGCCATCCGTGAAGTTAATACCGGTGGCACTCCTTCT-T------------------------------------------------------------------------------------------------------AAAGTGGGTATTAAAGACCCAGGTTTTTCGTTTGTATATACCTTTT--------------------------------------------------------------------------------------------------------------------------------------------------------------------------------------GTTTTGTTCTTACCGTGAGTATAATACCGGTGGAACATGTGC---------------AGTAGGGGGTTTTTCTTTAAGTCTTGGGTTACCTTTCCTACTCTTGTCGGAGCGTACGCGTGGGAGTTTTATCTCCTGTATTTTACGGACGAGAGGCACATCCGCTATAGCGCACCATGTGTTGCGACTTTTAGCCTTGTGTCAAGGTAGGGTAAGGGCCAACGGGTGACCGACAGCCTGCACTTAAGGTGCGCTGGAAGTGTCGGATTTGG----------TCTTAGTGTGCCAAATATCCTTTTAGGTGATGTACAGG--TGTCTAGTTTAGTGTGTCTTTGGGGGATGACGGGAGCGACTAGGTTTAGGACCGTAGCTGCCATGTAAGTCGTGCAC-ACGGCTTTACGCGTAAGATGTGCATGCATTTGGGCAAGTGCCCTAGGGCAGCATCGGTCAGGTGACTAGCAGCCGGCTCTA---AGGAGCGCTGAAAGTGCTAGGTCCTGAAGGTATAGTTGGGTTAAGGCAGGACATATTTGAACGAGTTGACCGTGGGGACCAGCGGCGGTGACTCGGGCCGTAGCCACGCACGGGGCGTCAGGGCGTCTCGTAGTGTAACTGGGCTAAATACGGCTTTATAAAGCACCATAATATGGAGCCCAAAATGTCGGGGTCGGGAAAAATCTCC-ATAGCTTAGTGGCAGCAGCCTAAGGTAGGCTGGGAGGTCCCTTCCCTGTAGTAGTGGTGGGTTAGTATGCCACTAAGCGGTGCGGCGTAAAAAGGCGCCACAGTCCGTAGTTAAGTGACCCGCGTTTTAATAGGGTCCCTTTAGTT-----AGGTTTAGGTTTGT--------TGTACAGTTAGGATTT---CTTTTTGGATAT------------------TCTTTCATTTTTTATTGTTTGTTAGTTTAGAT-------GTACATTATTACGTAGGTTACTTT-----GGCGCTACGCCAA----AGATTTTTCCTTTTTGTGTGTAGTTATTA--------------------------------ACGTAGGTTTCTTTGTTTTAGGTTTGCCCTTTAG--------------GCGGCGCGCCTTTTCTCCCCTATTT----------------AGGTTTATTTTCTTTCCTTAGTGTCGTTATATGCGACATTACGTCGAAACGACGATTTTTCCTTCGTGTAAGCGTCATTGAGTGCATTCGTCGGCGC-TAGGCGAAGTTT------GATGGCG--ATATAAATAGGTTTCT------GTGCGGGATTGGGATAAAATAAGTTCGCCTTAAAAGAGAAATCGGGGAAGGCGCTACGCGGATGATC----------TTCGTGCTGAGCGAAGGTAGTATTGTGATTTTATATTGAAGTAGGCGTAATCGTTTATGGACGATTTTAAACAGGCAATACTGTTGCTAGTAGTTGATTTTGTCTTTGTGATTCTTCTGTTGCTGGTTCTTACGTTCGTTATCCCGAGGTTACAGCAAAGCGCCACCTTTAATACGGGTCTTAGGACAGTGTGATTCCTCTTTTAGTAGGATATGGAAGTAGGTATAGATTTTGGAACTACTTTCAGCACAATTTGCTTTTCCCCATCTGGGGTCAGTGGTTGTACTCCTGTAGCTGGTAGTGTTTATGTTGAAACCCAAATTTTTATACCTGTAGGTAACTCTACTTATTTAATTGGTAAAGCAGCGGGGAAAGCTTATCGCGACGGTGTAGAGGGGAGGTTGTATGTTAACCCGAAAAGGTGGGTGGGTGTGACGAGAGACAACGTCGAGCGTTACATTGAGAAATTAAAACCCACGTACACCGTAAAGATAGACAGCGGAGATGCCTTATTAATCGGAGGTTTAGGTTCCGGTCCAGACACCTTATTGAGGGTTGTTGATATAATATGTTTATTCTTGAGAGCCTTGATACTGGAGTGTGAAAGGTATACATCCGCCACGGTTACGGCTGCTGTCGTAACGGTACCGGCCGACTATAACTCTTTTAAACGGAGCTTTGTCGTTGAGGCGTTGAAAGGTCTCGGCATTCCGGTTAGGGGTGTTGTTAACGAACCGACAGCCGCAGCCCTCTATTCATTAGCTAAGTCGCAAGTAGAAGACCTATTATTAGCGGTTTTTGACTTTGGGGGGGGAACTTTCGATGTGTCGTTTGTTAAGAAAAAGGGAAGTATACTATGCGTCATCTTTTCGGTGGGTGATAATTTCTTGGGTGGTAGAGATATTGATAGAGCTATTGTGGAAGTCATCAAGCAGAAGATCAAAGGAAAGGTGTCTGATGCCAAGTTAGGGATATTTGTGTCCTCGATGAAGGAGGACTTGTCTAACAATAACGCCATAACGCAACACCTTGTCCCCGTAGAAGGGGGTGTGGAGGTTGTGGATTTGACTAGCGACGAACTAGACGCGATCGTCGCACCATTCAGTGCTAGGGCTGTGGAAGTGTTCAAGACTGGTCTCGATAACTTTTATCCAGACCCGGTTATTGCCGTTATGACTGGGGGGTCAAGTGCTCTAGTTAAGGTCAGAAGTGATGTGGCTAATTTGCCGCAAATATCTAAAGTTGTGTTCGATAGTGCCGATTTTAGGTGTTCAGTGGCCTGTGGAGCTAAGGTTTACTGCGACATTTTGGCGGGTAATAGTGGACTGAGACTGGTGGACACTTTAACGAACACGCTAACGGACGAAGTGATGGATTTTCAACCGGTGGTGATTTTCCCGAAAGGCAGTCCAATACCCTGCTCATACACTCATAGGTACACGGTGAGCGGTGATGAAGTGGTATATGGTATATTTGAAGGGGAGAATAATAGAGCTTTTCTAAATGAACCGACATTCCGGGGCGTATCGAAACGTAGGGGAGAACCAAAAGAAAGCGATGTGGCGCAGTTTAATCTTTCCACGGACGGTACGGTATCTGTCATCGTTAATGGTGAGGAGGTAAAGAATCAATATCTGGTACCCGGGACAACAAACGTGCTAGATTCGTTGGTGTATAAATCCGGGAGAGAAGATTTGGAGGCTAAGGCAATACCGGAGTACTTGACCACACTGAACGTTTTGCATAATAAGGCTTTCACAAGGAAAAACCTAAGTAACAAAGATAAGGGGTTTTCGGATTTAAGGATAGAAGAAAATTTTATAAAATCCGCCGTAGATACAGATACTGTTTTGAATGGATAAGTATATTTATATAACGGGGATATTGAACCCTAACGAGGCTAGAGATGAGGTGTTCTCGGTAGTGAATAAGGAATATATTGGACCGGGAGGGCGCTCCTTTTCGAGTCATGGTAGTAAGTATACCGTTGTTTGGGAAAACTCCGCTGCGAGGGTTAGTGGATTTACATCGGCTTCGCAATCTACGATAGACGCTTTCGCGTATTTCTTGTTGAAAGGCGGATTGACTACCACCCTCTCTCGCCCATTGAACTGTGAGAATTGGATCAGATCATCTAAAGACTTAAGCGCGTTTTCTAAGACCCTGGTTAAAGGTAAGATTTACGCGTCGCGTTCAGTGGACAGTAATCTTCCAATGAAAGACAGGGAGGATATTAAAGAAGCGAGTCGACGATTATCGCCATCAGACGCCGCCTTTTGCAGGGCTGTGTCGGTTCAGGTGGGGAAGTACGTGGACGTAACGCAGAATTTAGAAAGTACGATCGTGCCGTTAAAAGTTATGGGAATAAAGAAGAGGCGAGTATCGGCACATGTTACTTTACCGAAGGTGGTGTCTGCTTACGTAGACTTTTATACGAATTTGCAGGAGTTGCTGTCAGATGAAGTAATTAAGGCTAGAACCGATACAGTTTCGGTTTACGCTACTGACTCTATGGCTTTCTTAGTTAAGGTGTTGCCCCTGACGGCTCGTGAGCAGTGGTTGAAAGATTTGCTAGGATATCTGCTAGTACGGAGACGACCGGCAAATTTTTCCTACGATGTAAGGGTAGCTTGGGTATATGATGTAATCGCTACGCTCAAGTTGGTTATAAAATTGTTTTTCAACAAGGACACACCCGGGGGTATTAAGGACTTAAAACCGTATGTGCCTATAGAATCATTCGACCCCTTTCACGAGCTTTCGTCTTATTTCTCTAGGTTGAGCTACGAGATGACGACGGGTAAAGGGGGAAAGATATGCCCGGAGATCGCTGAGAAGTTAGTGCGCCGCCTAATGGAGGAAAATTATAAGTTAAGATTAACCCCAGTGATGGCCTTAATAATTATACTGATTTATTACTCTATTTACGGCACAAACGCTACCAGGATTAAAAGACGTCCAGATTTCCTCATTGTGAGGGTAAGGGGAAAACTAGAGAAGGTTTCGTTACGAGGGGTAGAAGAACGTGCCTATAGGATATCGGAAAAGCGTGGGGTGAACGCTCAACGTTTATTATGTAGGTACTACAGCGATCTCACATGTATGGCTAGGCGACATTACGGTATTCACAGGAACAATTGGAAGACGCTGAGTTATGTGGACGGTACGTTAGCATATGACACGGCTGACTGCATAACTTCCAAGGTGAGAAATATGATCAACCAAGCAGATCATGCTAGGATTATACACTATATTAAGTCTAACGAAAACCAGGTTACTGGGACTACTCTACCACACCAGCTTTAACGCCGAGTGTAGTATGCGACGATGTTTCTCGTATTAGGTTTATAAATTTTTAAAATTGCTTTTTGAGTGGGTTTTGTTGAGTCGACGTG-----ATGGCATTCGAACTGAAATTAGGGCAGATATACGAAGTTGTCCCCGAAAATAATTTGAGGGTTAGAGTAGGGGATGCAGCACAAGGGAAATTTAGTAAGGCGAGTTTCTTAAAATACGTTAAGGACGGGACGCAGGCGGAGTTAACGGGAAGCGTCGTAGTGCCGGAAAAGTATGTATTCGCCACGGCAGCATTAGCTACAGCGGCACAGGAGCCACCTAAGCTGCCACAAGCGCAAGTGGCGGAACCACCTGAAGCTGAAATAGGGGTAGTACCGGAATCAGAGACTCTTACGCCAAATAAGTTGGTTTTCGAGAAAGATCCAGACAAGTTCTTGAAGACCATGGGCAAGGGAATAGCTTTGGATTTAACGGGAGTTACCCATAAACCGAAAGTTATTAACGAGCCAGGGAAAGTATCGGTAGAGGTGGCAATGAAGATCAACGCCGCATTGATGGAGTTGTGTAAGAAGGTTATGGGCGCTGATGACGCAGCAACTAAGACGAAGTTCTTCTTGTACGTGATGCAGATCGCTTGCACGTTCTTCACATCGTCTTCGACAGAGTTCAAAGAGTTCGACTATATAGAGACTGATGATGGAAAGAAGATATACGCGGTATGGGTGTATGATTGCATTAAACAAGCTGCGGCTTCGACGGGCTACGAAAACCCGGTAAGGCAGTATCTAGCTTACTTTACACCAACCTTCATCACGGCGACATTGAATGGTAAGCTAGTGATGAATGAAAAGGTTATGGCACAGCACGGAGTACCACCGAAATTCTTCCCGTACACGATAGATTGCGTTCGTCCGACGTATGATCTGTTCAATAACGACGCAATATTAGCGTGGAATTTAGCTAGACAACAGGCGTTTAGAAATAAGACGGTGACGGCTGACAACACATTACATAATGTCTTTCAACTATTGCAAAAGAACTAGTTACGATCGAAGTCCATAAATCGGTTAAAATTTTTAAAGCATTTACCTTTAATTGATAATTCATGGGGGCTTATACACACATAGACTTTCATGAATCACAATTGCTGAAAGACAAACAAGATTATCTTTCTTTCAAGTCGGCGGTTGAAGCTCCTCCTGATCCTCCCGGGTACGTTCGCCCAGATAATTACACGAGGGCTTATCTGATACAAAGAGCAGACTTTCCTCGAACTGGAGATTTATCGGTTACGTTATCGATAGCCAGTAATAAGCTAGCTTCGGGTCTTATGGGAAGTGATGCAGTATCGTCGTCGTTTATGTTAATGAACGACGGGGGAGATTACTTCGAGTGTGGCGTGTGTCACAACAAACCGTATTTAGGGCGAGAAGTAGTCTTCTGTAAGAAATACATAAGTGGGAGGGGAGTGGAGATCACCTCTGGTAAGAATTACTCGTCGAACAATTGGAACGAGTCGTCGTACTTAATACAGGTGGATATAGTAAATGGGTTAGCACGGACTACTGTTAATTCAAACTATACGCAAACGGACGTTAGTGGTCTACCCCGGAACTGGACGCGTATCTATAAGATAACAAAGATAGTGTCTGTGGATCAGGACCTCTACCCTGGTTGTTTCTCAAGCTCAAAACTGAACGTAATGCTTATAAGGTCACTGACGGTTTCCCCAGTGCGCACCTTTTTTAGGGACGTCTTATTGAAACCTTTGAGGAAATCGTTCAACGCAAGAATCGAGGATGTGCTAAGTATCGACGATGCGGCATTATTAATACCAAGTCCAGTCGTACCAGTGTCTACGGACGGCACAGGTCCATCGGAGCAACTAGATGTAGTGGCTTTGACATCTGATATAACAGAATTGATCAACGCTAGGGGGCAAGGTAGGATAGGTTTTCCGGACTCAGTGTTGTCAATCAGTGAAGCGGATATCTACGATGAGCGGTACTTACCGATTACGGAAGCTCTACAAATAAATGCGAGGCTACGCAGACTCGTTCTTTCGAAAGGCGGGAGTCAAACACCACAAGATATGGGGAATATGATAGTGGCTATGATTCAACTTTTCGTACTCTACTCTACTGTGAAGAATATAAGCGTTAAAGATAGTTATAGGGTGGAGACTGAGTTAGGTAGAAAGAACGTTAGCCTAAGTTACTCGGAAGTAAGGGAAGCTATATTAGGAGGGAAATATGACGCGTCTCCAACCAATACTGTGCGATCCTTTATGAGGTATTTTACTCATACCACTATTACGCTACTTATAGAGAAGAAAATACAGCCGGCGTATACTGCTTTAGCTAAGCACGGCGTCCCGAAGAGGTTCACTCCGTACTGCTTCGATTTCGCGCTGCTGGACAACAGATATTACCCGGCAGACGTGCTGAAGGCTAACGCAATGGCTTGCGCTGTAGCGATTAAATCGGCTAATTTGAGGCGTAAAGGTTCGGAGACGTATAACATCTTAGAAAGTATCTAATAATCTAGAG-----------------------------------------------------------ATGGAATTCAGACCAGTTTTAATCACAGTTCGTCGTGATCCCGGTGTAAATACTGGTAGTTTGAAAGTGATAGCATATGACTTACACTATGACAACATTTTCGATAATTGCGCGGTAAAGTCGTTTCGAGATGCTGACACTGGATTCACCGTCATGAAAGAATATTCGACGAATTCAGCGTTTATACTAAGTCCTTATAAACTGTTTTCCGCGGTTTTTAATAAGGAAGGTGATATGATAAGCAACGATGTAGGATCGAGTTTCAGGGTCTACAACATCTTTTCGCAGATGAGTAAGGATATCAGCGAGATCAGCGAGATACGACGTGCTGGTTATCTAGAAACATACTTAGGGGACGGGCAAGCCGACACAGATTTATTTTTTGACGTGTTGACTAACAACAAGGCGAGGATAAGGTGGTTAGTTAATAAAGACCATAGCGCGTGGTGCGGGTTACTGAACGATTTGAAGTGGGAAGAAAGTAACAAGGAGAAGTTTAAGGGGAGAGACCTACTAGATACTTACGTTCTATCGTCCGACTATCCGGGGTTTAA----------------ATGAAGCTACTTTCGCTCCGCTATCTTATTTTGAGGTTGTCAAAGTCGCTTAAAACGAACGATCACTTGGTTTTGATACTTATAAAGGAGGCGCTTATAAATTATTACAACACCTCTTTCACCGATGAGGGCGCCGTACTAAAAGACTCTCGCGAAAGTATAGAGAATTTTCTCATAGCTAGAAGCAGTTCGCAAAATTCCTGCAGTATTATGAAGGCTTTGATCGCCAATATAGTCTGTAATATGTCGATAGAAACAACTAGAAGCTTCGTCGGAGACTTAATACTCGTCGCCGACTCCTCTGTTTCAGCGTTGGAGGAAGCGAAATCAATTAGAGATAACTTCCGCTTAAGAAAAAGGAGAGGCAAGTATTATTATAGTGGTGTTTGTGGATCCGACGTTGCGAAAGTTAGGTATATTTTGTCAGGGGAGAGACGAGGATTAGGGTGTGTAGACTCCTTGAAGTTAGTTTGTGTGGGTAGAGAAGGAGGTGGAAACGCACTACAGCACTTACTAATCTCATCTCTAGGCTAAAGCGCT---------------------------------------------------------------------------------------------ATGGACCTATCATTTATTATCGTGCAGATCCTTTCCGCCTTATATAATAATGATGTGACAGCGCTGTACATCCTGATCAACGCGTATAAAAACATTACCGATATAATAGGCGAAACTGCGATAGGTGATCCGCAAGCCGAGGTTGGTGTTGTGAAGGCTTACGTAACTACTACAGCGACGACTGAGCTGCATAGAACTATTCTTATTGATAGTATAGACTCCGCCTTTGCTTACGACGGAATAGGGTGTTTGGTAGGCATAGCTAGAGGTTTAATTAAACATTCAGAAAATGTTCTGGAAATTATCAAGTCAATGGAGTTATTCGAAGTGTGTCGTGGAAAGAGGGGAAGCAAAAAATATCTCGGGTATTTAAGCGATCAATGCTTTAATAGACACATAATGCTAACTCAGGCCGGGCTAGCCGCGGTTGATGAAGCGGAAGCACTACGAACGAATTATCTAGTTAGTAGTAACGGGTTTGTTTCAAATTGCGGGATCGCTAGGATGTTGCTCTTGACACTTTGTAACGGAGCACTGTGAAAATGTTGTGTTGTTCAACCAGTCTCGAACATTCGAACGCGTTACAATTAGCACTACTAGTTTGTGCGTGTTTGTTAGCGGTGACAATCGCTCTTTGTTGTGGGAGACG----------------------------ATGAGGCACTTAGAAAAACCTATCAGGGTAGCGATACATTATTGCTTAGTGCGAAGCGATGTTTGCGACGGGTGGGATGTATTTATAGGCGTAACGTTAATCGGTATGTTTGTTACGTATTATTTATATGTTATAATTAACATGTGCAAAAGAAGGGAAGTTCTGACAACTGGAAACGGGTAAAGATTCTTCAATAAAATTAAAGAAAACAAAAGTAAGAAAGATGAAATAATTAGGCTAGTCTTTTTGTTCGTT------------TTTCGTTTTTGTAGAATAGGTTATATTTCGAGGTAAGATGAC-TAAACTCTACCTCACGGTTTAATACTCTGATATTTGTAAAATTAGTCCGTAAAGTCGATAGT---GATATTATATTA-ATATAGTATAATAAACGCCAAAATCCAATTAAAACTTGGGACCTAGGCGGGCCTCTTACGAGGCTAACTTATCGACAATAA-GTTAGGTC?????????
	GU983863_isol_WA_MR                  ATAAATGCTCTAGTAGGATTCGAACACGGCATTTTTCAATTTATTTTACCTGAATTTTCCGCCACGTGCCATAAAATTTTATCTTTTATTTCTCGTGTTTTTGGGTGTTAAGTTTTAACTT-TTCCTAAAGAAAAACAAAATAAAAATTTTTCCTTTCAGCTGTCGTTAGTAGTTTTTATTGTAATTTTCCTTTAAAATAACAAAATTTTTCTTTTCTCTTATTGGGGTTTCGTGTTTTGTAGTCATTAACTTTCC---TTTAAAATAACAAAATTTTTCTCTTCTCTTTTTGGTGTTTCGTGTTTAGTAGTTATTAACTTTCCTAGAGTCTGTTTAGGTTCGTGTTTAGTTTTCTCTGCGCTTCCGCGTCTTAAGTTTTAACTCTTCCTAAGCGTCTTTTAAGAGGGTTGGTTCTCATTGTCGTGTTGGGTTAATTTAGTTTTTAAAATTTCCCTTTTAAAAAAGAAAAAACGTCATTTTCTTT-TAGTGCTTTGTTTTCCGTTTTTTCGTAGTTTTCCTTCACAAGTTTAAAAATATTTCTTTTAGTTTTCTTTAGTCTCAGTGTTTACT-----------------------------------------------------------------TTTTCTATTTTCCTAAGTAACACCTAGGAATTTCTACCTAAGATTCAACTTCTTTCTTTTTCTAGTTTTAAATT-TTCCTGCTGTTTGAGGGAAGTTTGCCCTTCTTCTTCCGTCGTCCTTCGTAAACCATTATTTCTATTTCCTCTCCTTTTAAGTTTTTAAGTTTCGCTATGGACTACATTCGCCCATTGCGCGTTTTCTCCTTTCCTCACGTTAATAACACCTTGGAGTACGTTAGGTACAACAAGGCCAATGGTGATGTAGGAGCTTTCCTAACCACCATGAAGTTCACAGGGAACGTGAAGTTGTCGGACTTCACACCCAAGTGCGCAGCTATGATTTACATTGGAAAGCTCACCAAAGGGGTGAAGCGTACGTTTGTCCCCCCACCAGTTAAAGGGTTTGCACGGCAGTACGCTGTTGTCAGCGGCTCAGTCAGCGCGCTGAGAGGGGATGGTAAGAAGGTCTTGATGGAGGCAAGGACCTCAACTTCCGCAACTTCCGACGTGTCTGATTTCGACGTCGTATTCGAAGCTGTTTCTAATGCATTACTTGTCGTACACTACCACCGGGTAGTGCCGTATGCCCCCGTCAAGCGCGAGCAGCCTAAACCGGCTGTTAAGCAAGAT---GAGCAGAAGCCCAAACGG---CAA---GCGTCACATTGGGCTGTTAAGCCAACAGCTGTTGGCGTCCACGTACCACTTCCTAAAAAGCAGGAAGCACCGGAGCCAGCGCAATCAGTCCCACAACAGTCGTTGGAGGAGAAGGCCGCCTTGACGTTTGGCCTTTTCTTCAGTAAAGGTGGGGGTGATGAGAGCGACGCTGTCATCTTGCGGAAAGGGAAATTGTTTAACAGGGCCCTTAATGTTCCTATTGAAGTAAAGAACACGTTCGTTTGGGCTAAAATCTGGGATGAAGCCTCTCGTAGGAGAGGGTATTTTTACGTCAAAGATAGAGCTGTTAAATTCTTCCCTATTGTGCGGGGTAGGGCTACGATCGAGGACTTCATCGTGAATACAGCCCCAGGGTGTGATGTTGCCTTGCCGCGCATTGAGTTGTGGAGTATGCGCGAAAGGGCGTTTGTATGCACCACCAGAGGGTGGTGTTGGTTTAATAACGAAAGGCTGAGGGGAGAAATTTATAGACGCCGTTGCTTCTCATCTTCCTTTTCGGTAGGTTTCTTGATGCACATGGGCTTTAGATCGTTGAAAGCCGTCAGGTTTGCGGGCACGAACATACTACACATACCATCGCTCAATGAAGAGCGCACCTTTGGGTGGAAGAGCGCAGATGTTTATCTCCCCAATGTCCCAAAAACCGCTATCGTCGCTGGCGATAGGACACGGTTGGGAGGGGAGATCTTGGCCTCCGTCGCCAATGCCCTTAACCAAGAGGAGGTCTATTCATCTGTCGTTTCGAGCATCACCAATAGGCTGGTATTGAGGGACCAATCGGCCTTGCTTTCCCATTTGGACACGAAATTGTGTGACATGTTTTCTCAAAGGGACGCAATGATTCGCGAAAAACCCTCACACAGGTGCGATGTGTTTCTGAAGCCACAGGAAAAGGAGAGGCTGAGGGAACTCTTTCCGGAGCTTTCGATACAGTTTTCCGACTCGGTCAGGAGTAGTCATCCATTCGCTAACGCCATGCGGAGCTGTTTCAACGGAATCTTTTCCCGGAGGTGTGGTGGTGTATGCTTCTTCGATATTGGGGGGAGCTTCACGTATCACGTTAAAGCTGGCCACGTGAACTGCCACGTATGCAACCCAGTCCTAGACGTTAAAGATGTGAAGCGGAGAATCAATGAGATTCTCTTTCTTTCCACAGCTGGGGGAGATTCATACGTGTCTAGCGACCTCCTAACCGAAGCGGCTTCAAAGTCTGTATCTTACTGTAGTCGAGAATCGCAGAATTGCGATTCCAGAGCTGACGCGGGTTTTATGGTGGATGTGTACGATATATCCCCGCAGCAGGTGGCAGAGGCTATGGATAAGAAGGGTGCGTTGGTATTCGATTTAGCTCTTATGTTCCCCGTGGAGCTGTTGTATGGTAACGGCGAAGTTTACTTGGAGGAACTCGATACGTTAGTGAAGAGGGAAGGTGATTACCTGGCCTACAATGTTGGTCAGTGTGGTGAGATGTATGAACATTCCTTCTCTAACGTAAGCGGGTTTTTCACCTTTTCTTACGTACGCGCTTCATCCGGGAACGTGTTTAAGCTTGAGTATGAGGGATACCGTTGCGGCTACCATCATCTTACTATGTGTAGGGCACAGAAGTCACCTGGAACCGAGGTCACGCGTAGGTCATTGGTCCCGACGTTCGTGGGCAAATCGTTGGTGTTTATACCTGTTGTAGCTGGTTCTAGTGTGTCCTTCAAGACGATAGTCCTCGATTCGGATTTTGTCGACAGGATCTATTCCTACGCGCTCAACACCATAGGGACGTTTGAGAATAGAACATTCGAGTACGCCGTTGGGGCAGTCAGGTCGCAAAAGACTCATGTCATTACGGGGAGTCGCGTCGTCCACAGCAAGGTCGATATCTCTCCGGATGATATGTGGGGTTTAGTCGTCGCCGTTATGGCTCAGGCAATTAAGGATAGGGCGAAGAGTATTCGCTCTTATAACTTTATAAAAGCCAGTGAGGGGAGTCTCGCCGGGGTCTTCAAGCTCTTCTTTCAGACCGTGGGTGACTGTTTTTCGAGTGTAGTCTCCACCTACGCTAAGGCAATGGTGCACGATAATTTCAACGTTTTGGAGACGCTTATATCCATGCCCAAAGCGTTCATTTGTAAAGTACCTGGGTCAGTTGTAGTTACCATTTGTACTTCTGGAGCTTCAGACAGGTTGGAGCTCAGGGGTGCTTTTGACGTTTCGAAAGAGACCTTTGGTAGGAAGCTGAAGAATAGTCGCTTGCGCGTGTTTTCGAGGGCTATCGTTGAAGATTCAATCAAGGTCATGAAGGCAATGAAGACAGAAGATGGAAAACCCCTACCAATCACTGAAGATTCTGTACATGCGTTCATAATGGGGAACATTTCTAATGTCCACTGTACGAGAGCAGGCCTTCTTGGTGGTTCGAAAGCGGCCGTGGTCTCGGGCGTTTCTAAGGGTTTAGTAGCTCGTGGGGCTGCGACGAAGGCCTTTTCCGGCGTTGCGTCGTTCTTTTCCACGGGTTCACTATTCTACGACCGCGGTTTAACTGAGGACGAGAGGCTTGATGCTCTGGTGCGCACAGAGAATGCTATCAACTCACCGGTGGGCATACTGGAGACGTCGCGCGTAGCCGTGAGCAAGGTCGTAGCTGGAACGAAAGAATTTTGGAGTGAAGTTTCCTTAAATGACTTCACCACTTTCGTATTGCGGAATAAGGTGCTTATCGGGATATTCGTGGCGTCTTTGGGTGCGGCCCCAATTGCATGGAAGTATAGGCGCGGAATT---GCGGCTAACGCTAGAAGGTACGCGGGCAGTAGTTACGAAACTCTAAGCTCGTTAAGTTCACAAGCCGCCGGTGGTTTACGCGGTTTAACCTCTAGCACAGTATCCGGTGGATCTTTAGTCGTGCGAAGAGGGTTTTCGTCGGCTGTGACCGTCACTAGGGCGACCGTAGCTAAACGTCAAGTCCCCTTAGCGTTGCTATCGTTTTCTACCTCATACGCCATTTCCGGCTGCAGTATGTTAGGCATTTGGGCACATGCTCTTCCACGGCACTTAATGTTTTTCTTTGGTTTAGGGACATTGCTTGGGGCGAGGGCTAGCGCGAATACTTGGAAGTTTGGAGGCTTCTCCAATAATTGGTGCGCTGTTCCCGAGGTTGTTTGGCGAGGGAAGAGTGTCAGCTCATTGTTACTGCCTATTACGCTAGGGGTATCTTTGATCATAAGGGGCTTGCTTAACGACACCATACCTCAACTTGCTTACGTCCCACCGGTAGAGGGGAGGAATGTGTATGATGAGACGCTTAGGTATTACCGGGACTTTGACTATGACGAAGGTGCTGGTCCATCTGGGACTCAGCATGAAGCGGTTCCCGGTGACGATAGCGATGGATCCACTTCTAGTGTCTCAATCTATGATGGTGTCACAAATGTGCGCGAC---GTGGGGATTAGCACCAACGGGGAAGTT------ACTGGTGAAGAAGAGACCCATTCACCTCGAAGCGTGCAATACACTTATGTCGAGGAAGAGGTTGCCCCGTCTGCAGCTGTGGCGGAAAGACAAGGTGATCCGTCGGGTTCTGGTACCGCTGACGCTATGGCTTTTGTTGAAAGTGTGAAAAAAGGTGTCGACGATGTCTTTCACCAACAGTCTAGT------GGGGAAACGGCTCGTGAGGTTGAGGTGGACGACAAGGGGTTGCTTCCAGAAAGCGACATCGGTGATGCGCCGATTCAAGAAGGGGGGAGAGCTGTAGATGACAACACAGCACAAGCCGCAGCCGACGAAGGCCACAGGGAACCAGTACAGTCCAGTCCTGAGAGTGTACCACCAGCAGCTGTTCCAAAAGTCGCCAAGTCCGAAATACCTGCTCAGAAAGAAGTGAAACTAGAAGTGCCGCCGACGACCGTTCCGAGCGCCACACCACTTGTCGAGGAGAAA---------------------------------CCCGCCCCA---------------------------------AGTGTTACGACTCGTGGCGTGAAG---ATAATCGACAAGGGCAAGGCCATCGCTTATGTCGCTGAGAAGAAACAGGTAAAAGCCGAACCGCCCAGGCAGAGGAATCTGACGATCAACGAAGGTAAGGCCGGTAAACAGCTTTGTATGTTTAGGACGTGTTCCTGCGGTGTGCAGCTGGATGTGTACAACGAAGCGACTATCGCCACCAGGTTCTCAAACGCATTTACCTTTGTCGATAACTTGAAAGGGAGGAGTGCGGTCTTTTTCTCAAAGCTGGGTGAGGGGTATACCTATAATGGTGGTAGCCATGTTTCATCAGGGTGGCCTCGTGTCCTAGAGGATATCTTAACGGCAATTAAGTACCCAAGCGTCTTTGACCATTGTTTAGTGCAGAAGTACAAGATGGGTGGAGGCGTACCATTCCACGCTGATGACGAGGAGTGCTATCCATCAGATAACCCTATCTTGACGGTCAATCTCGTGGGGAAGGCAAACTTCTCGATTAAGTGCAGGAAGGGTGGTAAGGTCATGGTCATAAACGTAGCTTCGGGTGACTATTTTCTTATGCCTTGCGGTTTTCAAAGGACGCACTTGCATTCAGTAAACTCTATCGACGAAGGGCGCATCAGTTTGACGTTCAGGGCAACTCGGCGCGTCTTTGGTGTAGGCAGGATGTTGCAGTTAGCCGGCGGCGTGTCGGATGAGAAGTCACCAGGTGTTCCAAACCAGCAACCACAGAGCCAAGGTGCTACCAGAACAATCACACCAAAATCGGGGGGCAAGGCTCTATCTGAGGGAAGTGGTAAGGAAGTCAAGGGGAGGTCGACATACTCGATATGGTGCGAACAAGATTACGTTAAGAAGTGTGAGTGGCTCAGGGCTGATAATCCAGTGATGGCTCTTAAACCTGACTACACCCCAATGACATTTGAAGTGGTTAAAACCGGGACCTCTGAAGATGCCGTCGTGGAGTACTTGAAGTATCTGGCTATAGGCATTGAGAGGACATACAGGGCGTTGCTTATGGCTAGAAATATTGCCGTCACTACCGCCGAAGGTGTTCTGAAAGTACCTAATCAAGTTTATGAATCACTACCGGGCTTTCACGTTTACAAGTCGGGCACAGATCTCATTTTTCATTCAACACAAGACGGCTTGCGTGTGAGAGACCTACCGTACGTATTCATAGCTGAAAAAGGTATCTTTACTAAGGGCAAAGATGTCGACGCGGTGGTAGCTTTGGGCGACAATCTATTCGTATGCGACGATATACTGGTTTTCCACGATGCCATTAATTTGATAGGTGCACTGAAAGTCGCTCGATGCGGCATGGTGGGCGAATCGTTTAAGTCCTTCGAATATAAGTGCTATAATGCTCCCCCAGGTGGCGGTAAGACGACGATGTTAGTGGACGAATTCGTTAAGTCACCCAATAGCACAGCCACCATTACGGCTAATGTGGGAAGTTCTGAGGACATAAATATGGCGGTGAAGAAGAGAGATCCGAATTTGGAAGGTCTCAACAGTGCTACCACAGTTAACTCCAGGGTGGTAAACTTTATCGTCAGGGGAATGTATAAAAGGGTTTTGGTGGATGAGGTGTACATGATGCATCAAGGCTTACTACAACTAGGCGTCTTCGCAACCGGCGCGTCGGAAGGCCTCTTTTTTGGAGACATAAATCAGATACCATTCATAAACAGGGAGAAGGTGTTTAGGATGGATTGTGCTGTTTTTGTTCCAAAGAAGGAAAGCGTTGTATACACTTCTAAATCATACAGGTGTCCGTTAGATGTTTGCTACTTGTTGTCCTCAATGACCGTAAGGGGAACGGAAAAGTGTTACCCTGAAAAGGTCGTTAGCGGTAAGGATAAACCAGTAGTAAGATCGCTGTCCAAAAGGCCAATTGGAACCACTGATGACGTAGCTGAAATAAACGCTGACGTGTACTTGTGCATGACCCAGTTGGAGAAGTCGGATATGAAGAGGTCGTTGAAGGGAAAAGGAAAAGAAACACCAGTGATGACAGTGCATGAAGCACAGGGAAAAACATTCAGTGATGTGGTATTGTTTAGGACGAAGAAGGCCGATGACTCCCTATTCACTAAACAACCGCATATACTTGTTGGTTTGTCGAGACACACACGCTCACTGGTTTATGCCGCTCTGAGCTCAAAGTTGGACGATAAGGTCGGCACATATATTAGCGACGCGTCACCTCAATCAGTATCCGACGCTTTGCTTCACACGTTCGCCCCGGCTGGTTGCTTTCGAGGTATATGAGCGTATGAATTTTGGACCGACCTTCGAAGGGGAGTTGGTACGGAAGATACCAACAAGTCATTTTGTAGCCGTGAATGGGTTTCTCGAGGACTTACTCGACGGTTGTCCGGCTTTCGACTATGACTTCTTTGAGGATGATTTCGAAACTTCAGATCAGTCTTTCCTCATAGAAGATGTGCGCATTTCTGAATCTTTTTCTCATTTTACGTCGAAAATAGAGGATAGGTTTTACAGTTTTATTAGGTCTAGCGTAGGTTTACCAAAGCGCAACACCTTGAAGTGTAACCTCGTCACGTTTGAAAATAGGAATTTCAACGCCGATCGCGGTTGTAACGTGGGTTGTGACGACTCTGTGGCGCATGAACTGAAGGAGATTTTCTTCGAGGAGGTCGTTAACAAAGCTCGTTTAGCAGAGGTGACGGAAAGCCATTTGTCCAGCAACACGATGTTGTTATCAGATTGGTTGGACAAAAGGGCACCTAACGCTTACAAGTCTCTCAAGCGGGCTTTAGGTTCGTTTGTCTTTCATCCGTCTATGTTGACGTCTTATACGCTCATGGTGAAAGCAGACGTAAAACCCAAGTTGGACAATACGCCATTGTCGAAGTACGTAACGGGGCAGAATATAGTCTACCACGATAGGTGCGTAACTGCGCTTTTTTCTTGCATTTTTACTGCGTGCGTAGAGCGCTTAAAATACGTAGTAGACGAAAGGTGGCTCTTCTACCACGGGATGGACACTGCGGAGTTGGCGGCTGCATTGAGGAACAATTTGGGGGACATCCGGCAGTACTACACCTATGAACTGGATATCAGTAAGTACGACAAATCTCAGAGTGCTCTCATGAAACAGGTGGAGGAGTTGATACTCTTGACACTTGGTGTTGATAGAGAAGTTTTGTCTACTTTCTTTTGTGGTGAGTATGATAGCGTCGTGAGAACGATGACGAAGGAATTGGTGTTGTCTGTCGGCTCTCAGAGGCGCAGTGGTGGTGCTAACACGTGGTTGGGAAATAGTTTAGTCTTGTGCACCTTGTTGTCCGTAGTACTTAGGGGATTAGATTATAGTTATATTGTAGTTAGTGGTGATGATAGCCTCATATTTAGTCGGCAGCCGTTAGATATTGATACGTCGGTTCTGAGCGATAATTTTGGTTTTGACGTAAAGATATTTAACCAAGCTGCTCCTTATTTTTGTTCTAAGTTTTTAGTTCAAGTCGAGGATAGTCTCTTTTTTGTTCCCGATCCACTTAAACTCTTCGTTAAGTTTGGAGCTTCCAAAACTTCAGATATCGACCTTTTACATGAGATTTTTCAATCTTTCGTCGATCTTTCGAAGGGTTTCAATAGAGAGGACGTCATCCAGGAATTAGCTAAGCTGGTGACGCGGAAATATAAGCATTCGGGATGGACCTACTCGGCTTTGTGTGTCTTGCACGTTTTAAGTGCAAATTTTTCGCAGTTCTGTAGGTTATATTACCACAATAGCGTGAATCTTGATGTGCGCCCTATTCAGAGGACCGAGTCGCTTTCCTTGCTGGCCTTGAAGGCAAGAATTTTAAGGTGGAAAGCTTCTCGTTTTGCCTTTTCGATAAAGAGGGGTTAATCGCGTTGGTCA---CGCTATAGTG--TTTCTGTGCCTCGGTTCTTCGTGAGGTTAATACCGAAGGGTCGTCGTACT----------TATCTCAGTTATTTATTTTTTCGTCTTCTCTTAGGCGTGCCATCCGTGAAGTTAATACCGGTGGCACTCCTTCT-T------------------------------------------------------------------------------------------------------GAAGTGGGTATTAAAGACCAAAATTTTTTATTTGTGTGTACTTTTT--------------------------------------------------------------------------------------------------------------------------------------------------------------------------------------GTTTTGTTCACACCGTGAGGATAAGACCGGTGGAACATGTAC---------------AGTAGAGGGTTTTTCTTTAAGTCTTGGGTTACCCTTCCTACTCTTGTCGGAGCGTACATGTGGGAGTTTGAACTCCCGTATCTTACGGACAAGAGACACATCAGCTATAGCGCGCCAAGTGTCGCGACTTTTAGCCTTGTGTCGAGGTAGGATAGGGGCCAACAGGTGACCAACAGCCTGCACTTAAGGTGCGCTGGAAGTGTTGGATTTGG----------TCTTAGTGTGCCAAATATCCTTTTAGGCGATGTACAGG--AGTCTAGTTTAGTGTGTCTTTGGGGGATGACGGGAGCGACTAGGTTTAGGACTGTAGCTGCTATGTAAGTCGTGCAT-GCGGCATTGTGCGTAAGACGTGCATGCATTTGGGCGAGTGCCCTAGGGCAGCGTCGGTCAGGTGACTAGCAGCCGGCTCTA---CGGAGCGCTGAAAGTGCTAGGTCCTGAAGGTACAGTTGGGCTAAGGCAGGACATGGTTGAACGAGTTGACCGTGGGGACCAGCGGCGGTGACTCGGGCCGTAGCCACGCGCGGGGCGGCAGGGCGTCTCGTGGTGTATCTGGGCAAGATACGGCTTTATTAGGCACCATAATATGGAGCCCAAAGCGTCGGGGTCGGGAAACATCTCC-ATAGCTTAGTGGCAGCAGCCTAAGATAGGCTGGGAGGCCCGTTCCCTGTAGTAGTGGTGGGTTAGCATGCCACTAAGCGGTGCGGCGTGATAAGGCGCCACAGTCCGTAGTTAGGCGACCCGTGTTTTAATAGGGTCTCTTTAGTT-----AAGTTTAGGCATGT--------CGTACAGTTAGGATTT---CTTTTTAGATAT------------------TCTTTTATTTTTTATTGTTTGTTAGTTTAGAT-------GTACATTATTACGTAGGTTACTTT-----GGCGCTACGCCAA----AGGTTTTTCCTCTTTGTGTGTAGCCTTCA--------------------------------ATGTAGGTTTCTTTGTTTTATTTTTGCCTTTTAG--------------GCGGCGCGTTTCTTTTCTTCTATTT----------------AGGTTTATTTTCTTTCCTTAGTGTTGTCGTATATGACGCTACGTCAAAATTATGAATTTTCCTTCGTGTAGGCGTCGTTGAGTGCGTTCATCGGCGC-TAGACGAGGTTT------AGTGGCG--ACATAAATAGGTTTTT------GCGCGAGATTGGGATAGAACGAGTTCGCCTTAAAAGAGAAATCGGGGAAGGCGCCACGCGAATGATC----------TTCGTGCTGAGCGAAGGTAGTATCGTGATTTTATATTGAAGTAGGCGTATTTGTTTATGGACGATTTTAAACAGGCAATACTGTTGCTAGTAGTCGATTTTGTCTTCGTGATAATTCTGTTGCTGGTTCTTACGTTTGTCGTCCCGAGGTTACAGCAAAGCTCCACCATTAATACAGGTCTTAGGACAGTGTGATTCCTCCTTTAGTTAGATATGGAAGTGGGTATAGATTTTGGAACCACCTTCAGTACAATTTGCTTTTCCCCATCTGGGGTCAGCGGTTGTACTCCTGTGGCCGGTAGTGTTTACGTTGAAACCCAAATTTTTATACCTGAAGGTAGCAGTACTTACTTAATTGGTAAAGCTGCGGGGAAAGCTTATCGTGACGGTGTAGAGGGAAGGTTGTATGTTAACCCGAAAAGGTGGGTAGGTGTGACGAGGGATAACGTCGAACGTTACGTCGAGAAATTAAAACCTACATACACCGTGAAGATAGACAGCGGAGGCGCCTTATTAATTGGAGGTTTAGGTTCCGGACCAGACACCTTATTGAGGGTCGTTGACGTAATATGTTTATTCTTGAGAGCCTTGATACTGGAGTGCGAAAGGTATACGTCTACGACGGTTACAGCGGCTGTTGTAACGGTACCGGCTGACTATAACTCCTTTAAACGAAGCTTCGTTGTTGAGGCGCTAAAAGGTCTTGGTATACCGGTTAGAGGTGTTGTTAACGAACCGACGGCCGCAGCCCTCTATTCCTTAGCTAAGTCGCGAGTAGAAGACCTATTATTAGCGGTTTTTGATTTTGGGGGAGGGACTTTCGACGTCTCATTCGTTAAGAAGAAGGGAAATATACTATGCGTCATCTTTTCAGTGGGTGATAATTTCTTGGGTGGTAGAGATATTGATAGAGCTATCGTGGAAGTTATCAAACAAAAGATCAAAGGAAAGGCGTCTGATGCCAAGTTAGGGATATTCGTATCCTCGATGAAGGAAGACTTGTCTAACAATAACGCTATAACGCAACACCTTATCCCCGTAGAAGGGGGTGTGGAGGTTGTGGATTTGACTAGCGACGAACTGGACGCAATCGTTGCACCATTCAGCGCTAGGGCAGTGGAAGTATTCAAAACTGGTCTCGACAACTTTTACCCAGACCCGGTTATTGCTGTTATGACTGGGGGGTCAAGTGCTCTAGTTAAGGTCAGGAGTGATGTGGCTAATTTGCCGCAGATATCTAAGGTCGTGTTCGACAGTACCGATTTTAGATGTTCGGTGGCTTGTGGGGCTAAGGTTTACTGCGATATTTTGGCAGGTAATAGCGGACTGAGACTGGTGGACACTTTAACGAATACGCTAACGGACGAGGTAGTGGATTTTCAGCCGGTGGTAATTTTCCCGAAAGGTAGTCCAATACCCTGTTCATATACTCATAGATACACAGTGGGTGGTGGAGATGTGGTATACGGTATATTTGAAGGGGAGAATAACAGAGCTTTTCTAAATGAACCGACGTTCCGGGGCGTATCGAAACGTAGGGGAGACCCAGTAGAGACCGACGTGGCGCAGTTTAATCTCTCCACGGACGGAACGGTGTCTGTTATCGTTAATGGTGAGGAAGTAAAGAATGAATATCTGGTACCCGGGACAACAAACGTACTGGATTCATTGGTCTATAAATCTGGGAGAGAAGATTTAGAGGCTAAGGCAATACCAGAGTACTTGACCACACTGAATATTTTGCACGATAAGGCTTTCACGAGGAAAAACCTGAGTAACAAAGATAAGGGGTTCTCGGATTTAAGGATAGAAGAAAATTTTTTAAAATCCGCCGTAGATACAGATACGATTTTGAATGGATAAATATATTTATGTAACGGGGATATTAAACCCTAACGAGGCTAGAGACGAGGTATTCTCGGTAGTGAATAAGGGATATATTGGACCGGGAGGGCGCTCCTTTTCAAATCGTGGTAGTAAGTACACCGTTGTCTGGGAAAACTCTGCTGCGAGGATTAGTGGATTTACGTCGACTTCGCAATCTACGATAGATGCTTTCGCGTATTTCTTGTTGAAAGGCGGATTGACTACCACGCTCTCTAACCCAATAAACTGTGAGAATTGGGTCAGGTCATCTAAGGATTTAAGCGCGTTTTTCAGGACCCTAATTAAAGGTAAGATTTATGCATCGCGTTCTGTGGACAGCAATCTTCCAAAGAAAGACAGGGATGACATCATGGAAGCGAGTCGACGACTATCGCCATCGGACGCCGCCTTTTGCAGAGCAGTGTCGGTTCAGGTAGGGAAGTATGTGGACGTAACGCAGAATTTAGAAAGTACGATCGTGCCGTTAAAAGTTATGGAAATAAAGAAAAGACGAGGATCAGCACATGTTAGTTTACCGAAGGTGGTATCCGCTTACGTAGATTTTTATACGAACTTGCAGGAATTGCTGTCGGATGAAGTAACTAGGGCCAGAACCGATACAGTTTCGGCATACGCTACCGACTCTATGGCTTTCTTAGTTAAGATGTTACCCCTGACTGCTCGTGAGCAGTGGTTAAAAGACGTGCTAGGATATCTGCTAGTACGGAGACGACCAGCAAATTTTTCCTACGACATAAGAGTAGCTTGGGTATATGACGTGATCGCTACGCTCAAGCTGGTCATAAGATTGTTTTTCAACAAGGACACACCCGGGGGTATTAAAGACTTAAAACCGTATGTGCCTATAGAGTCATTCGACCCCTTTCACGAGCTTTCGTCCTATTTCTCTAGGTTAAGTTACGAGATGACGACAGGTAAAGGGGGAAAGATATGCCCGGAGATCGCCGAGAAGTTGGTGCGCCGTCTAATGGAGGAAAACTATAAGTTAAGATTGACCCCAGTGATGGCCTTAATAATTATACTGGTATACTACTCCATTTACGGCACAAACGCTACCAGGATTAAAAGACGCCCGGATTTCCTCAATGTGAGGATAAAGGGAAGAGTCGAGAAGGTTTCGTTACGGGGGGTAGAAGATCGTGCCTTTAGAATATCAGAAAAGCGCGGGATAAACGCTCAACGTGTATTATGTAGGTACTATAGCGATCTCACATGTCTGGCTAGGCGACATTACGGCATTCGCAGGAACAATTGGAAGACGCTGAGTTATGTAGACGGTACGTTAGCGTATGACACGGCTGATTGTATAACTTCTAAGGTGAGAAATACGATCAACACCGCAGATCACGCTAGCATTATACACTATATCAAGACGAACGAAAACCAGGTTACCGGAACTACTCTACCACACCAGCTTTAAAGCTGCGTGTAGTATGCGACGACGTTTCTCGTATTAGTTTTATAAAAATTTTTAATTGCTTTGTGTGTGGTTTTTGTTGAGTGAACGCG-----ATGGCATTTGAACTGAAATTAGGGCAGATATATGAAGTCGTCCCCGAAAATAATTTGAGAGTTAGAGTAGGGGATGCGGCACAAGGAAAATTTAGTAAGGCGAGTTTCTTAAAGTACGTTAAGGACGGGACACAGGCGGAATTAACGGGAATCGCCGTAGTGCCCGAAAAATACGTATTCGCCACAGCAGCTTTGGCTACAGCGGCGCAGGAGCCACCTAGGCAGCCACCAGCGCAAGTGGTGGAACCACAGGAAACCGATATAGGGGTAGTGCCGGAATCTGAGACTCTCACACCAAATAAGTTGGTTTTCGAGAAAGATCCAGACAAGTTCTTGAAGACTATGGGCAAGGGAATAGCTTTGGACTTGACGGGAGTTACCCACAAACCGAAAGTTATTAACGAGCCAGGGAAAGTATCAGTAGAGGTGGCAATGAAGATTAATGCCGCATTGATGGAGCTGTGTAAGAAGGTTATGGGCGCCGATGACGCAGCAACTAAGACAAAATTCTTCTTGTACGTGATGCAGATTGCTTGCACGTTCTTTACATCGTCTTCGACGGAGTTCAAAGAGTTTGACTACATAGAAACCGATGATGGAAAGAAGATATATGCGGTGTGGGTATATGATTGCATTAAACAAGCTGCTGCTTCGACGGGTTATGAAAACCCGGTAAGGCAGTATCTAGCGTACTTCACACCAACCTTCATCACGGCGACCCTGAATGGTAAACTAGTGATGAACGAGAAGGTTATGGCACAGCATGGAGTACCACCGAAATTCTTTCCGTACACGATAGACTGCGTTCGTCCGACGTACGATCTGTTCAACAACGACGCAATACTAGCATGGAATTTAGCTAGACAGCAGGCGTTTAGAAACAAGACGGTAACGGCCGATAACACCTTACACAACGTCTTCCAACTATTGCAAAAGAAGTAGCTACGATCGATGTCCATAAATTGGTGAAAAATTTAGAAATATTTACCTTTTATTGATAATTCATGGGGGCTCACACACATGTAGACTTTCATGAGTCGCGGTTGCTGAAAGACAAACAAGACTATCTTTCTTTCAAGTCAGCGAATGAAGCTCCTCCTGATCCTCCCGGATACGTTCGCCCAGATAGTTATGTGAGGGCTTATTTGATACAAAGAGCAGACTTTCCCGATACTCGAAGCTTATCAGTTACGTTATCGATAGCCAGTAATAAGTTAGCTTCAGGTCTTATGGGAAGCGACGCAGTATCATCGTCGTTTATGCTGATGAACGACGCGGGAGATTACTTCGAGTGCGGCGTGTGTCACAACAAACCCTACTTAGGACGGGAAGTTATCTTCTGTAGGAAATACTTAGGTGGGAGAGGAGTGGAGATCACCACTGGTAAGGACTACACGTCGAACAATTGGAACGAGGCGTCGTACGTAATACAAGTGAACGTAGTCGATGGGTTAGCACAGACCACTGTTAATTCTACTTATACGCAAACGGACGTTAGTGGTCTACCCAAAAATTGGACGCGTATCTACAAAATAACAAAGATAGTGTCCGTAGATCAGAACCTCTACCCTGGTTGTTTCTCAGACTCGAAACTGGGTGTAATGCGTATAAGGTCACTGTTAGTTTCCCCAGTGCGCATCTTCTTTAGGGATATCTTATTGAAACCTTTGAAGAAAACGTTCAACGCAAGAATCGAGGATGTGCTGAATATTGACGACACGTCGTTGTTAGTACCGAGTCCTGTCGTACCAGAGTCTACGGGAGGTGTAGGTCCATCAGAGCAGCTGGATGTAGTGGCTTTAACGTCCGACGTAACGGAATTGATCAACACTAGGGGGCAAGGTACGATACGTTTTCCAGACTCAGTGTTATCGATCAATGAAGCGGATATCTACGATGAGCGGTATTTGCCGATAACGGAAGCTCTACAGATAAACGCAAGACTACGCAGACTCGTTCTTTCGAAAGGCGGGAGTCAAACACCACGAGATATGGGGAATATGATAGTGGCCATGATACAACTTTTCGTACTCTACTCTACTGTAAAGAATATAAGCGTCAAAGACGGGTATAGGGTGGAGACCGAATTAGGTCAAAAGAAAGTCTACTTAAGTTATTCGGAAGTAAGGGAAGCTATATTAGGAGGGAAATACGATGCGTCTCCAACCAACACTGTGCGATCCTTCATGAGGTATTTTACTCACACCACCATTACTCTACTTATGGAGAAGAAAATTCAGCCAGCGTATACTGCCCTAGCTAAGCACGGCGTCCCGAAGAGGTTCACTCCGTACTGCTTCGACTTCGCACTACTGGATAACAGATATTACCCGGCGGACGTGTTGAAGGCTAACGCAATGGCTTGCGCTATAGCGATTAAATCAGCTAATTTAAGGCGTAAAGGTTCGGAGACGTATAACATCTTAGAAAGCATTTGATTATCTAAAG-----------------------------------------------------------ATGGAATTCAGACCAGTTTTAATTACAGTTCGCCGTGATCCCGGCGTAAACACTGGTAGTTTGAAAGTGATAGCTTATGACTTACACTACGACAATATATTCGATAACTGCGCGGTAAAGTCGTTTCGAGACACCGACACTGGATTCACTGTTATGAAAGAATATTCGACGAATTCAGCGTTTATACTAAGTCCTTATAAACTGTTTTCCGCGGTCTTTAATAAGGAAGGTGAGATGATAAGTAACGATGTAGGATCGAGTTTCAGGGTTTACAATATCTTTTCGCAAATGTGTAAAGATATCAACGAGATCAGCGAGATACAACGTGCCGGTTACCTAGAAACATATTTAGGAGACGGGCAGGCTGACACTGATATATTTCTTGATGTCTTAACCAACAACAAAGCAAAGGTAAGGTGGTTAGTTAATAAAGACCATAGCGCGTGGTGTGGGATATTGAATGATTTGAAGTGGGAAGAGAGCAACAAGGAGAAATTTAAGGGGAGAGACATACTAGATACTTACGTTTTATCGTCTGATTATCCAGGGTTTAA----------------ATGAAGTTGCTTTCGCTCCGCTATCTCATCTTAAGGTTGTCAAAGTCGCTTAGAACGAACGATCACTTGGTTTTAATACTTATAAAGGAGGCGCTTATAAACTATTACAACGCCTCTTTCACCGATGAGGGTGCCGTATTAAGAGACTCTCGCGAAAGTATAGAGAACTTTCTCGTAGCCAGGTGCGGTTCGCAAAATTCCTGCCGAGTCATGAAGGCTTTGATCACTAACACAGTCTGTAAGATGTCGATAGAAACAGCCAGAAGTTTTATCGGAGACTTAATACTCGTCGCCGACTCCTCTGTTTCAGCGTTGGAAGAAGCGAAATCAATTAAAGATAATTTCCGCTTAAGAAAAAGGAGAGGCAAGTATTATTATAGTGGTGATTGTGGATCCGACGTTGCGAAAGTTAAGTATATTTTGTCTGGGGAGAATCGAGGATTTGGGTGCGTAGATTCCTTGAAGCTAGTTTGCGTAGGTAGACAAGGAGGTGGAAACGTACTACAGCACTTACTAATCTCATCTCTGGGTTAAAGCATC---------------------------------------------------------------------------------------------ATGGACCTATCGTTTATTATTGTGCAGATCCTTTCCGCCTTGTACAATAATGACGTGACAGCACTTTACATTTTGATTAACGCGTATAATAGCGTTGATGATACGACGCGCTGGGCAGTGATAAACGATCCGCAAGCTGAGGTTAACGTCGTGAAGGCTTACGTAGCTACTACAGCGACGACCGAGCTGCATAGAACAATTCTCATTGACAGTATAGACTCCGCCTTCGCTTATGACCAAGTGGGGTGTTTGGTGGGCATAGCTAGAGGTTTGCTTAAACATTCGGAAGATGTTCTGGAGGTCATCAAGTCGATGGAGTTATTCGAAGTGTGTCGTGGAAAGAGGGGAAGCAAAAGATATCTTGGATACTTAAGTGATCAATGCACTAACAAATACATGATGCTAACTCAGGCCGGACTGGCCGCAGTTGAAGGAGCAGACATACTACGAACGAATCATCTAGTCAGTGGTAATAAGTTCTCTTCAAATTTCGGGATCGCTAGGATGTTGCTCTTGACGCTTTGTTGCGGAGCACTATAAAAATGTCATGTTGTACAGCCAGTGTCAAATTTTCAAACGGGTTACAATTATCGCTACTTATTTGCGCATGTTTGTTAGCGGTGCTAATTGTTAGTTGTTGTAGAAGGCG----------------------------ATGAGGCACTTAGAGAAACCCATCAGAGTAGCGATACACTTTTGCGTCGTGCGAAGTGACGTTTGTGATGGGTGGGATGTATTTATAGGCGTAACGTTAATCGGTATGTTTATTAGTTACTATTTATATGCTCTAATTAGCATATGTAGAAAAGGGGAAGGTCTGGGAACTATTAATAGGTAAAGGCTCTTCAATAAATTTGAAATAAACAAAAGTAAGAAAAATGAAATAATTAGGCTAGTCTTTTTGTTCGTT------------TTTCGTTTTTGTAGAATAGGTTATATTTCGAGGTAAGATGAC-TAAACTCTACCTCACGGTTTAATACTCTGATATTTGTAAAATTAGTCCGTAAAGTCGATAGT---GATATTATATTA-GTATAGTATAATAAACGCCAAAATCCAATTAAAGTTTGGGACCTAGGCGGGCCTCTTACGAGGCTAACTTATCGACAATAA-GTTAGGTC?????????
	GQ352632_isol_623                    ATAAATGCTCTAGTAGGATTCGAACACGGCATTTTTCAAATTATTTTACATGAATTTTCCGCCACGTGCCATAAAATTTTGTCTTTTATTTCTCGTGTTTTTGGGTGTTACGTCTTAGTTT-TTCCTAAACAAAAACAAAAGTAAATTTTTTCTTTTCAGCTGTTGTTAGTAGTTTCTGTTGTAGTTTTCCTTAAAAATAACAAAAAAGATTT--------------------------------------------------------------------CTTCTCCTTTTAGTACGTCGCGTCTTGTCATCTTTAATTTTCCTTGCGTCTGTTTAGGTTTGCGTCAAGTTTTCTTTGCGTCTTCGTGTTTTTAGTTTTAGTTTTTCCTAAGTGTCTTTTAAGAGGGTTAGTTCTCTTTATCGTGTTGGGTAAATTTAGATTTTAGATTTTCCTTTTACAAAGATAGACAACGTCGTTTTCTTT-TAGTGCCTCGTTTTCCGTTTCTTTGTAATTTTCCTTTGCGAATTTAAAAATTTTTCTTTTATTTCTTTTTAGTTGCGGCATTTACTATTTTAATTTTCCTTTAGCGTTTTTGTGGTGGTTTTTCTTCTCTTGGTGTGTTTAGCGTGAGTGTTTTTCTATTTTCCTACGTACCATCTAGGGAGTCTTATCTAAGTTTTAACTTCTTTTCTTTTCTAGTTTTTAATT-TTCCTGCTGTTTGAGGGAAGTTTGTCCTTCTTCTTTAGTTCCCCCTTTTTAATCCTTTTAGAAATTTCCTCTTCTTTCAAGTTTTCAAGTTTCGCCATGGATTACGTTCGTCCGTTGCGCGTTTTCTCCTTTCCTCATGTCAATAATACCTTGGAGTACATTAGGTACAACAAGGCTAATAGCGATGTAGGAGCTTTCCTGACATCCATGAAGTTCACAGGGAATGTGAAGTTATCTGACTTCACACCCAAGAGTGCCGCTCTCATATATATTGGTAAGCTCACCAAAGGGGTGAAGCGGACGTTTGTCCCCCCACCAGTTAAAGGGTTTGCGCGGCAATATGCCGTTGTGAGCGGCACAGTTAGTGCATTGAGAGGGGATGGTAAGAAGGTTTTGATGGAGGCGAGGACCTCAACTTCTGCATCTTCCGACGCGTCTAGTTACGACGCCGTATTTGAAGCTGTAACACATGCGTTGATTGTTGTACACTACCACCGGGTAGTGCCGTTTACCCCCGTCAAGCGCGAGCAGCCTAAACCGGCTGTCAAACAAGAT---GAGCAGAAGCCCAAACGG---CAA---GTGTCACAATGGGCTGTTAAGCCAACAGCTGTTGGCGTCCATGTACCACTTCCGAATAAGCAGGAAGCACCAAAACCAGCGCGATCTGTTCCACAACAGTCGTTGGAGGAGAAGGCCACTCTGACGTTTGGCCTTTTCTTCAGTAAAGGTGGGGGCGATGAGAGCGACGCCGTCATCTTGCGGAAAGGGAAATTGTTCAACAGGGCTCTTAACGTTCCTATCAAAGTTAAGAACACCTTTGTTTGGGCCAAAATCTGGGATGAAGCCTCTCGTAGGAGAGGATATTTTTATGTCAAGGATAGCATTGTTAAGTTCTTCCCTATCGTGCGGGGTAGGGCTACAATTGAAGATTTCATTGTGAATACGGCCCCAGGGTGTGATGTTGCCTTACCGCGTATAGAGTTGTGGAGCATGCGCGAAAGGGCGTTCGTGAGCACTACCAAAGGGTGGTGTTGGTTTAACAATGAGAGGCTGAGGGGAGAAATTTACAGACGTCGTTGCTTCTCATCTTCCTTTTCGATAGGTTTCTTGATGCACCTTGGCTTTAGATCGTTAAAGGCCATTAGGTTTGCGGGCACGAACATACTACACATACCATCACTCAATGAAGAGCGTACCTTTGGGTGGAAGGGCGGAGACGTCTATCTCCCCAATGTCCCAAAAACCGCTATCGTCGCTGGCGATAGGACACGGTTGGGAGGGGAGATCTTGGCCTCCGTCGCCAATGCCCTTAATCAAGAGGAGGTCTATTCATCGGTCGTTTCGAGTATCACCAATAGACTGGTATTAAGGGACCAATCGGCATTGCTTTCCCATTTGGACACGAAATTGTGCGATATGTTTTCTCAAAGGGACGCAATGATTCGCGAAAAACCCTCACATAGGTGCGATGTGTTTCTGAAGCCGCAGGAAAAGGAGAAGCTGAGGGAACTCTTTCCAGAACTTTCGATACAGTTCTCCGACTCGGTCAGGAGTAGTCACCCATTCGCTAATGCCATGCGGAGCTGTTTCAATGGAATCTTTTCCAGGAGGTGTGGTAGTGTATGCTTCTTCGATATTGGGGGGAGCTTCACGTATCATGTCAAAGCTGGCCATGTGAACTGTCATGTATGCAATCCAGTCCTAGACGTTAAAGATGTGAAGCGGAGAATCAATGAGATCCTCTTTCTTTCCACAGCTGGGGGAGATTCGTACGTGTCCAGTGACCTTCTAACTGAGGCGGCTTCAAAGTCTGTGTCTTACTGTAGTCGAGAATCGCAGAACTGCGATTCTAGAGCCGATGCGGGTTTTATGGTGGATGTGTACGATATATCCCCGCAGCAGGTAGCAGAGGCTATGGATAAGAAGGGTGCGCTGGTTTTCGACATAGCTCTTATGTTCCCCGTGGAGTTGTTGTACGGTAACGGTGAAGTTTACTTGGAAGAACTCGATACGTTGGTGAAGAGGGAAGGTGATTACCTGGCCTACAATGTTGGTCAGTGTGGTGAGATGTATGAACATTCCTTCTCTAACGTAAGCGGGTTTTTCACCTTTTCTTATGTACGCACTTCGTCCGGGAACGTGTTTAAGCTAGAGTATGAGGGATACCGTTGTGGTTACCATCATCTCACTATGTGTAGAGCTCAGAAGTCACCTGGAACTGAGGTTACGTATAGGTCGTTGGTCCCGTCGTTCGTGGGCAAATCGCTGGTGTTCATACCTGTTGTAGCTGGTTCTAGTGTGTCCTTTAAGACAATAGTCCTCGATTCGGACTTTGTCGACAGGATCTATTCCTACGCGCTCAACACTATAGGGACATTCGAGAATAGAACGTTTGAGTATGCCGTTGGGGCGGTCAGGTCGCAAAAGACCCATGTCATTACAGGGAGTCGCGTTGTCCACAGCAAGGTTGATATTTCTCCTGATGATATGTGGGGTTTAGTTGTCGCTGTTATGGCTCAAGCAATTAAGGATAGGGCGAAGAGTATTCGCTCCTATAACTTTATAAAAGCCAGTGAGGGGAGTCTCGCCGGGGTCTTCAAGCTCTTCTTTCAGACCGTAGCCGATTGTTTTTCGAACGCAGTCTCCGTCTATGCTAAGGCAATGGTGCACGATAACTTCAACGTTTTGGAGACGCTTATGTCTATGCCCAGAGCGTTCATCCGTAAAGTACCTGGGTCTGTTGTTGTTACCATTTGCACTTCTGGAGCTTCAGACAGGTTGGAGCTCAGGGGTGCCTTTGATATTTCGAAGGAGACCTTCGGTAGGAAACTGAAGAATAGTCGCTTGCGCGTCTTCTCTAGGGCTATCGTGGAAGATTCAATTAAGGTCATGAAGGCAATGAAGACAGAAGATGGAAAACCCCTGCCAATTACTGAAGATTCTGTATATGCGTTCATAATGGGGAACGTTTCTAACGTCCACTGTACGAGGGCAGGTCTTCTTGGCGGTTCGAAAGCGACCGTGGTTTCGAGTGTTTCTAAGGGTTTGGTGGCTCGTGGGGCTGCGACGAAGGCCTTTTCTGGCATTACGTCGTTCTTTTCCACAGGTTCACTATTCTACGACCGCGGTTTAACTGAAGATGAAAGGCTTGATGCTCTGGTGCGCACAGAGAATGCTATAAACTCACCGGTGGGCTTACTGGAGACGTCGCGTGTAGCTGTGAGCAAGGTAGTAGCTGGATCGAAAGAATTTTGGAGTGAAGTTTCCTTGAATGACTTTACTACCTTTGTATTGCGGAATAAGGTGCTTATTGGGATTTTTGTGGCGTCTTTGGGTGCGGCCCCTGTTGCTTGGAAGTACAGGCGCGGAATT---GCGGCTAACGCCAGAAGATATGCGGGCAGTAGTTACGAAACTCTAAGCTCATTGAGTTCTCAAGCCGCTGGTGGTTTACGCGGTATAACCGCTAGCACAGTATCCGGCGGGTCATTTGTTGTGCGAAGAGGGTTTTCGTCGGCTGTGGCCGTCACCAGGGCGACCGTAGCTAAACGTCAAGTCCCCTTAGCGCTGTTATCGTTTTCTACCTCATACGCCATTTCCGGCTGCAGTATGCTAGGCATTTGGGCACACGCTCTTCCGCGGCACTTAATGTTTTTCTTCGGCTTAGGGACATTGCTTGGGGCGAGGGCTAGTGCGAACACTTGGAAGTTTGGGGGGTTCTCCAATAATTGGTGCGCCGTTCCCGAGGTTGTTTGGCGAGGGAGGAGTATCAGCTCGTTGCTACTGCCTATTACGCTAGGCGCTTCTTTGGTCATAAGGGGTTTGCTTAACGATACCATACCTCAACTTGCTTATGTTCCACCAGTTGAGGGGAGGAATGTCTATGACGAGACGCTTAGGTATTACCGGGACTTCGACTATGACGAAGGTGCGGGTCCATCTGGGACTCGGCATGATACGGTTCCTGGAGATGACAGTGATGGATCCTCCTCTGGTATCTCAAGCTATGATGGTGTCACAAACGTGCGTGAT---GTGGGGATTAGCACCAACGGGGAAGTT------GTTGGTGAAGAAGAGACCCATTCACCTCGAAGCGTGCTATATACTTATGTTGAGGAAGAGGTTGCCCCATCAGCGGCTGTGGTGGAGAGACAAAGTGATCCGTCGAGTTCTAATACCGCTGATGCCATGGCCTTTGTTGAAAGTGTGCAAAAAGGTGTCGACGATGTCTTTCACCAACAATCTAGT------GGGGAGACGGTTTGCGAGGTCGAGGCGGACGGCAAAGGGTTGCTCCCAGAAAGCGTCGTCGGTGAGGCGCCGACACAAGAAAGGGGAAGAGCTGCAGATGGTAACACAGCACAAACCGCGGTCAACGAAGGCGACAGGGAACCAGTACAGTCCAGTCTTGTGAGTTCGCCACAGGCTGATATTCCAAAGGTCACCCAGTCCGAGGTACATGCTCAGAAAGAAGTGAAACAAGAAGTACCATTGGCGACTGTTTCGGGCGCCACGCCAATCGTCGATGAGAAA---------------------------------CCCGCCCCA---------------------------------AGTGTTACGACTCGTGGTGTGAAG---ATAATTGACAAGGGCAAGGCCGTCGCTCATGTGGCTGAGAAAAAACAGGTACAAGTCGAGCAGCCCAAACAGAGGAGTTTGACGATCAATGAAGGCAAGGCCGGTAAACAGCTTTGCATGTTTAGAACGTGTTCCTGCGGTGTGCAGCTGGACGTGTACAACGAAGCGACCATCGCCACTAGGTTCTCAAATGCGTTTACCTTTGTCGATAGCTTGAAAGGGAGGAGTGCTGTCTTTTTCTCAAAGCTGGGTGAAGGGTATACCTATAATGGTGGTAGTCACGTTTCATCAGGGTGGCCCCGTGTCTTAGAAGATATCTTGACGGCAATTAAGTACCCGAGCGTCTTTGACCATTGCTTAGTGCAGAAGTACAAGATGGGTGGAGGCGTACCATTCCACGCCGATGATGAGGAGTGCTATCCATCGGATAACCCCATCCTGACAGTCAATCTCGTGGGGAAGGCTAACTTCTCAATTAAGTGTAGGAAGGGTGGTAAGGTTATGGTCATAAACGTGGCTTCGGGTGACTATTTTCTCATGCCTTGCGGTTTTCAAAGGACGCACTTGCATTCAGTGAGCTCTATTGACGAAGGGCGCATCAGTTTGACGTTTAGGGCGACTCGGCGTGTCTTCGGCGTAGGCAGGATGTTGCAGTTAGCCGGCGGCGTGTCGGATGAGAGGTCACCAAGTGTTCCAAACCAGCAGCCGCAAAACCAAGGTACTACCGGAACGGTCGCACAAAAGTCAAGGGGCAAGGCTCTGTCTGAGGGAAGTGGTAGGGAAGTCAAGGGGAGGTCGACGTACTCGATCTGGTGTGAACAAGATTACGTCAAGAAGTGTGAATGGCTCAGGGCTGATAATCCGGTGATGGCTCTCAAACCCGACTACACCCCAATGACGTTTGAAGTGGTAAAAACCGGGACCTCTGAAGATGCCGTTGTGGAGTACTTGAAGTATCTGGCTATAGGTATTGAGAGAACATACAGGGCGTTGCTTATGGCTAGGAACATTGCCGTCGCTACTGCTGAAGGTGTTTTGAAAGTGCCTAATCAAGTTTATGAATCACTACCGGGCTTCCACGTTTACAAGTCAGGCTCAGATCTCATTTTTCATTCAACACAAGACGGCTTGCGTGTGAGGGACTTACCGTATGTATTCATAGCTGAGAAAGGTATTTTTATCAAGGGCAAAGATGTCGACGCGGTAGTAGCTTTGGGCGACAATTTGTTCGTATGTGATGATATATTGGTTTTCCATGATGCTATTAATTTGATGGGTGCACTGAAAGTCGCTCGATGTGGTATGGTGGGTGAATCATTTAAGTCGTTCGAATACAAATGCTATAATGCTCCCCCAGGTGGCGGTAAGACGACGATGCTAGTGGACGAATTTGTCAAGTCACCTAATAGCACGGCCACCATTACGGCTAATGTGGGAAGTTCTGAGGACATAAATATGGCGGTGAAGAAGAGAGATCCGAATTTGGAAGGTCTCAACAGTGCTACCACAGTTAACTCCAGGGTGGTTAACTTTATTGTCAGGGGTATGTATAAAAGGGTTTTGGTGGATGAGGTGTACATGATGCATCAAGGCTTACTACAATTAGGCGTCTTCGCGACTGGCGCGTCTGAAGGCCTCTTTTTTGGAGACATAAATCAGATACCATTCATAAACAGGGAGAAGGTGTTTAGGATGGATTGTGCTGTATTTGTTCCAAAGAAGGAAAGTGTTGTATACACTTCTAAATCATACAGATGTCCGTTAGACGTTTGCTACTTGTTGTCCTCAATGACCGTAAGGGGAACGGAAAAGTGTTACCCTGAAAAGGTCGTTAGTGGTAAGGATAAGCCGGTAGTGAGATCACTGTCCAAAAGGCCAATTGGAACTACTGATGACGTGGCTGAAATAAACGCTGACGTGTATTTGTGCATGACCCAGTTGGAGAAGTCGGATATGAAGAGGTCGTTGAAGGGAAAAGGGAAAGAAACACCAGTGATGACAGTACATGAAGCACAGGGAAAAACATTCGGTGATGTGGTGTTGTTCAGGACAAAGAAGGCAGATGACTCATTGTTCACTAAACAACCGCATATACTTGTTGGTCTGTCAAGACATACACGTTCACTGGTGTATGCCGCACTGAGCTCGAAGTTGGACGATAAAGTCGGCACATATGTTAGTGATGTATCACCTCAATCAGTATCCGATGCTTTGCTTCACACGTTCGCCCCGGCTGGTTGCTTTCGAGGTATATGAGCGTATGAATTTTGGACCGACCTTCGAAGGGGAATTGGTACGGAAGATACCAACAAGTCATTTCGTAGCCGTGAATGGGTTTCTCGAGGACTTACTCGACGGTTGTCCGGCTTTCGATTATGACCTTTTTGAGGATGATTTTGAAACTTCAGATCAGTCCTTCCTTATAGAAGATGTGCGCATTTCCGATTCCTTTTCTCATTTTACGTCAAAAATAGAAGATAGGTTTTTCAGTTTTATTAGGTCTAGCGTAGGTTTGCCGAAGCGCAACACCTTGAAGTGTAACCTAGTCACTTTTGAAAATAGGAATTTCAACGCCGATCGCGGTTGTAATGTGGGTTGCGACGACTCCATGGCGCATGAACTGAAGGAGATTTTCTTCGAGGAGGTCGTTAACAAAGCTCGTTTGGCGGAGGTGACGGAAAGCCATTTGTCCAGCAACGCGACGTTGTTATCAGATTGGTTGGACAAAAGGGCGCCTAACGCTTACAAGTCTCTCAAGCGGGCTTTAGGTTCGTTTGTCTTTCATCCGTCTATGTTGACTTCTTATACGCTTATGGTGAAAGCAGACGTAAAACCCAAGTTGGATAACACACCCTTGTCGAAGTACGTAACGGGGCAGAATATAGTTTACCATGATAGGTGTGTGACCGCGCTTTTCTCCTGTATCTTTACTGCGTGCGTAGAGCGTTTGAAATATGTAGTGGATGAAAGGTGGCTCTTCTACCACGGGATGGACACTGCGGAGTTGGCGGTTGCATTGAGGAACAATTTGGGGGACATCCGGCAATACTACACCTATGAACTGGATATCAGTAAGTATGACAAATCTCAGAGTGCTCTCATGAAACAGGTGGAAGAGTTAATACTCTTGACACTTGGTGTTGATAGGGAAGTTTTGTCTACTTTCTTTTGTGGTGAGTATGATAGCATTGTGAGAACGATGACGAAGGAATTGGTGTTGTCCGTCGGCTCTCAGAGGCGTAGTGGTGGTGCTAACACGTGGTTAGGAAATAGTTTGGTCTTGTGCACCTTGTTGTCCGTAGTACTTAGGGGATTAGATTATAGTTATATCGTAGTTAGTGGCGATGATAGCCTTATATTTAGTCGGCAGCCGTTAGATATTGATACGTCGGTTCTGAGTGAAAATTTTGGTTTTGACGTAAAGATATTTAACCAAGCTGCTCCATATTTTTGTTCTAAGTTTTTAGTTCAAGTCGAGGATAGTCTCTTTTTTGTTCCCGATCCACTTAAACTCTTCGTTAAGTTTGGAGCTTCCAAAACTTCAGATATCGACCTTTTACATGAGATTTTTCAATCTTTCGTCGATCTTTCGAAGGGTTTCAATAGAGAGGACGTCATCCAGGAATTAGCTAAGCTGGTGACGCGGAAATATAAGCATTCGGGATGGACTTACTCGGCTTTGTGTGTCTTGCACGTTTTAAGTGCAAATTTTTCGCAGTTCTGTAGGTTATATTACCACAATAGCGTGAATCTTGACGTGCGCCCTATTCAGAGGACGGAGTCGCTTTCCTTGCTGGCCTTGAAGGCGAGAATATTAAGGTGGAAAGCTTCTCGTTATGCCTTTTCGATAAAGAGGGGTTTATCGCGTTAGCCA---CGCTATAGTG--TTTCTGTGCCTCGGTTCTTCGTGAGGTTAATACCGAAGGGTCGTCGTACT----------TATCTCAGTCTTTCAGTTTGTCATCTTCTCTTAGGCGTGCCATCCGTGAGGTTAATACCGGTGGCACTCCTTCT-T------------------------------------------------------------------------------------------------------GAAGTGGGTATTAAAGACCCATTTTTCTTTTTTGTGTGTTTTTCTT--------------------------------------------------------------------------------------------------------------------------------------------------------------------------------------GTTTTGTTCACACCGTGAGGCTAAGACCGGTGGAACATGTAC---------------AGTAGAGCGTTTTTCTTTAAGTCCTGGGTTACCTTTCCTACTCTTGTCGGAGCGCATATGCGGGAGTTTATACTCCTGTATCTTACGGACAAGAGACACATCAGCTATAGCGCGCCAGGTGTCGCGACTTTTAGCCTTGTGTCAAGGTAGGATGGGGGCCAACAGGTGACCAACAGCCTGCACTTAAAGTGCGCTGGAAGTGTTGGATTTGG----------TCTTAGCGTGCCAAATATCCTTTTAGGTGATGTACAGG--TGTTCAGTTTAGTGTGTCTTTGGGGGATGACGGGAGCGACTAGGTTTAGGACTGTAGCTGCCATGTAAGTCGTGCAT-GCGGCATTGTGCGTAAGACGTGCATGCATTTGGGCGGAAGCCCTAGGGCAGCATCGGTCAGGTGTCTAGCAGCCGGCTCTA---CGGAGCGCTGAAAGTGCTAGGTCCTGAAGGTACAGTTGGGTTAAGGCAGGACATGATTGAACGAGTTGACCGCGGGGACCAGCGGCGGAGACTCGGGCCGTAGCCACGCGCGGGACGTCGGGGCGTCTCGTAGTGTATCTGGGCTAGGTACGGCTTTCTTAAACACCATAATATGGAGCCCAAAATGTCGGGGTCGGGATATATCTCC-ATAGCTTAGTGGCAGCAGCCTAAGGTAGGCTGGGAGGCCCGTTCCCCGTAGTAGTGGTGGGTTAGTATGCCACTAAGCGGTGCGGCGTGAAAAGGCGCCACAGTCCGTAGTTAGGTGACCCGTGTTTTAATAGGGTCTCTTTATTT-----AGGTTTAGGCGTGA--------TGTACAGTTAGAATTT---CTTTGTAGATAT------------------TCTTTCATTTTTTATTATTTATTAGTTTAAAT-------GTACATAAGTACGTAGGTTACTTT-----GGCGCTGCGCCAA----AGATTTTTCCTTTTTCTTTTTAGTCTTTT--------------------------------ACGTAGGTTTCTTTGTTTTATGTTTGCCTTTTAG--------------GCGGCGCTTTTCTTTTCTTCTATTT----------------AGGTTCATTTTCTTTCCTTAGTGTTGTCGTTTGCGACGCTACGTCGAAATAACGAATTTTCCTTCGTGTAGGCGTCGTTGAGTGCGTTTATCGGCGC-TAGGTGAGGTTT------AGTAGCG--ACATAAATAGGTTTTC------GTGCGAGATTGGGATAGAACAAGTTCGCCTTAAAAGAGAAATAGGGGAAGGCGCCACGCGAATGATC----------TTCGTGCTGAGCGAAGGTGATATTGTGATTTTATATTGAAGTAAGCGTAGTTGTTTATGGATGATTTTAAACAGGCAATACTGTTGTTGGTGGTCGATTTCGTCTTTGTGATTATTCTGTTGCTGGTTATTACGTTTGTCGTCCCGAGGTTACAGCAAAGCTCCACCATTAATACAGGTCTTAGGACAGTGTGATTCCTCTTTTAGTTAGATATGGAAGTAGGTATAGATTTTGGAACCACTTTCAGCACAATCTGCTTTTCCCCATCTGGGGTCAGTGGTTGTACTCCTGTAGCTGGTAGTGTTTACGTTGAAACCCAAATTTTCGTACCTGTAGGTAGCAGTACTTATTTAATTGGTAAAGCAGCGGGGAAAGCTTATCGCGACGGTGTAGAGGGAAGGTTGTATGTTAACCCGAAAAGGTGGGTAGGTGTGACGAGGGATAACGTCGAACGTTACGTTGAGAAATTAAAACCCACATACACCGTAAAGATAGACAGCGGAGGCGCCTTATTAATCGGAGGTTTAGGTTCCGGACCGGACACCTTATTGAGGGTCGTTGACGTGATATGTTTATTCTTGAGAGCCTTGATACTGGAGTGCGAAAGGTATACGTCTACTACGGTTACAGCCGCAGTTGTAACGGTACCGGCTGATTATAACTCCTTTAAACGAAGCTTCGTTGTTGAGGCACTGAAAGGTCTTGGTATACCGGTTAGAGGTGTTGTTAACGAACCGACAGCCGCAGCCCTCTATTCCTTAGCTAAGTCGCGAGTAGAAGACCTATTATTAGCGGTTTTCGACTTTGGGGGAGGAACTTTCGACGTCTCATTCGTTAAGAAGAAGGGAAATATATTATGCGTCATCTTTTCAGTGGGCGATAATTTCTTGGGTGGTAGAGATATTGATAGAGCTATTGTGGAAGTTATCAAGCAAAAGATCAAAGGAAAAGTGTCTGATGCCAAGTTAGGGATATTCGTATCCTCGATGAAGGAAGACTTGTCTAACAATAACGCTATAACGCAACACCTTATCCCCGTAGAAGGGGGTGTGGAGGTTGTGGATTTGACTAGCGACGAACTAGACGCAATTGTTGCGCCATTCAGCGCTAGGGCTGTGGAAGTGTTCAAAACCGGTCTTGACAACTTTTATCCAGACCCTGTTATTGCTGTTATGACTGGGGGGTCAAGTGCTCTAGTTAAGGTCAGGAGTGATGTGGCCAATTTGCCGCAGATATCTAAGGTTGTGTTCGACAATACTGATTTTAGGTGTTCGGTAGCCTGTGGGGCTAAGGTTTACTGTGATATTTTGGCAGGTAATAGCGGACTGAGACTGGTGGACACTTTGACGAATACGCTAACGGACGAGGTGGTGGACTTTCAACCGGTAGTAATTTTCCCGAAAGGTAGTCCAATACCCTGTTCATACACTCACAGATACACAGTGGGTGGTGGAGATGTGGTGTACGGTATATTTGAAGGGGAGAATAACAGGGCTTTTCTAAATGAACCGACGTTCCGGGGCGTATCGAAACGTAGGGGAGACCCAAAAGAGACCGACGTAGCGCAATTTAATTTATCCACAGACGGTACGGTATCTGTTATTGTTAACGGTGAGGAAGTAAAGAATGAATATCTGGTACCCGGGACAACAAACGTACTAGATTCGTTGGTCTATAAATCCGGGAGAGAAGATTTAGAGGCTAAGGCAATACCAGAGTACTTGACCACACTGAATATTTTGCACAATAAGGCTTTCACGAGGAAAAACCTAAGTAACAAAGATAAGGGGTTCTCGGATTTAAGGATAGAAGAAAATTTTTTGAAATCTGCTGTAGATACAGATACGATTTTGAATGGATAAATATATTTATATAACGGGGATATTAAACCCTAACGAGGCTAGAGATGAGGTGTTCTCGGTAGTGAATAAGGAATACATTGGACCGGGAGGGCGCTCCTTTTCGAATCGTGATAGTAAGTACACCGTCGTCTGGGAAAACTCCGCTGCGAGGATAAGTGGGTTTACATCAACTTCGCAATCTACAATAGACGCTTTCGCGTATTTTTTGTTGAAAGGCGGATTGACTACCACACTCTCCAACCCAATAAACTGTGAGAATTGGATCAGGTCATCTAAGGATCTAAGCGCGTTTTTCAACACGTTAGTTAGAGGTAAGATTTACGCATCGCGTTCGGTGGACAGTAATCTTCCAACGAAAGACAGGGACGATATCAAGGAAGCGAGTCGACGACTATCACCATCAGACGCCGCCTTTTGCAAGGCCGTGTCGGTTCAGGTGGGGAAGTATGTGGACGTAACGCAGAATTTAGAAAGTACGATCGTGCCGTTAAGAGTTATGGAAATAAAGAAGAGGCGAGTATCGGCGCACGTTGCTTTACCGAAGGTGGTATCTGCATACGTAGATCTTTATACGAACTTGCAGGAGTTGCTGTCAGATGAAGTAACTAAGGCCAGAACCGATACAGTTTCGGCCTACGCTGCTGACTCTATGGCTTTCTTAGTTAAGATGTTGCCCCTGACAGCCCGTGAGCAGTGGTTGAGAGACATGTTAGGATATCTGCTAGTACGAAGACGACCGGCAAATTTTTCCTACGACATAAGAGTAGCTTGGGTATATGACGTGATCGCTACGCTCAAGCTGGTCATAAAATCGTTTTTCAACAAGGACACACCCGGGGGTATTAAAGACTTAAAACCATATGTGCCTATAGAGTCCTTCGACCCCTTTCACGAGCTTTCATCCTATTTCTCTAGGTTGAGTTATGAGATGACGACAGGTAAAGGGGGAAAGATATGCCCGGAGATCGCCGAGAAGTTGGTGCGCCGTCTAATGGAGGAAAATTATAGGTTAAGATTAACCCCAGTGGCGGCCTTAATAATTATGCTGATTTACTACTCCGTTTACGGCACAAACGCTACCAGGATTAAACGACGCCCAGATTTCCTCAATGTGAGGATAAAAGGAAAAGTCGAGAAAGTTTCGTTACGGGGGGTAGAAGATCGCGCCTATAGAATATCAGAAAAGCGCGGGATAAACGCTCAACGTATATTGTGTAGGTACTATAGTGATCTCACATGTCTGGCTAGGCGACATTACGGCATTCGCAGAAACAATTGGAAGACGCTGAGTTATGTAGATGGTACGTTGGCGTATGACACGGCTGATTGTATAACTTCTAAGGTGAGAAGTATGATCAACCATGCAGATCACGCTAGCATTATACACTATATTAAGACGAACGAAAACCAGGTTACCGGGACTACTCTACCACACCAGCTTTAAAGCTGCGTGTAGTATGCGACGATGTTTCTCGTATTAGTTTTATAAAAATTTTTTATTGCTTTGAGTGTGGTTTTTGTTGAGTGGACGCG-----ATGGCGTTTGAACTGAAATTAGGGCAGATATATGAAGTTGTCCCCGAAAACAATCTGAGAGTTAGAGTAGGGGATGCGGCACAAGGAAAGTTTAGTAAGGCGAGTTTCTTAAAATACGTTAAGGACGGGACGCAGGCGGAGTTAACAGGAATCGCTGTAGTGCCGGAAAAGTACGTATTCGCCACAGCAGCTTTAGCTACAGCGGCACAGGAGCCACCTAAGCAGCCGACAACGCAAGTGGTGGAACCACCAGAAGCCGATATAGGGGTGGTGCCGGAATCTGAGACTCTTACACCAAATAAGCTGGTTTTTGAGAAAGATCCAGACAAGTTCTTAAAGACTATGGGTAAGGGGATAGCTTTGGACTTAACGGGGGTTACCCATAAACCGAAAGTTATTAACGAGCCGGGAAAAGTATCAGTAGAGGTAGCAATGAAGATTAATACCGCATTGGTAGAGCTGTGTAAGAAGGTTATGGGCTCCGATGACACAACAACCAAGACAAAATTCTTCTTGTACGTGATGCAGATCGCTTGCACGTTCTTTACATCGTCTTCGACGGAGTTCAAAGAGTTCGACTACATAGAAACGGACGATGGAAAGAAGATATATGCGGTGTGGGTATACGATTGCATTAAACAAGCTGCCGCTTCAACGGGTTACGAAAACCCGGTAAGGCAGTATCTAGCATACTTCACGCCAACCTTGATCACGGCGACCCTGAATGGTAAACTGGTGATGAATGAAAAGGTCATGGCACAGCATGGAGTACCACCGAAATTCTTTCCGTACGCGATTGACTGCGTTCGTCCGACGTACGATCTGTTCAATAACGACGCAATACTAGCATGGAATTTAGCTAGACAGCAGGCGTTTAGAAATAAGACGGTGACGGCCGATAACACCTTACACAACGTCTTCCAACTATTGCAGAAGAAATAGTTACGATCGATGTCCATAAATCGGTGAAAAATTTAGAAATATTTACCTTTTATTGATAATTCATGGGGGCTTATACACACATAAACTTTCATGAGTCGCGATTGCTGGAAGATAAGCAAGACTATCTTTCTTTCAAGTCAGCAGGTGAAGCTCCTCCTGATCCTCCCGGGTACGTTCGCCCAGATAGTTATACGAGGGCTTATTTGATACAAAGAGCAGACTTTCCTCGAATTGAAAACTTATCAGTTACGTTATCGATAGCCAGTAATAAGTTAGCTTCAGGTCTTATGGGAAGCGATGCAGTATCGTCGTCGTTTATGCTGATGAATGACGGGGGAGATTACTTCGAGTGCGGCGTGTGTCATAACAAACCGTACTTAGGACGGGAAGTCGTCTTCTGTAAGAAATACATAGGTGGGAGAGGAGTGGAGATCACCACTGGTAAGAACTACTCGTCGAACAACTGGAACGAGTCGTCGTACGTATTACATGTGGATATAGTCGGTGGGACGGCACAGACCACAGTTAATTCTACTTATACGCAAACGGACGTTAGTGGTCTACCCAAAAACTGGACGCGTATCTACAAGATAACGAAGATAGTGTCCGTAGATCAGAACCTCTACCCTGGTTGTTTCTCAAGCTCGAAACTGAATGTAATGCTTATAAGGTCACTGGTAGTTTCCCCAATACGCACCTTCTTTAGGGTCGTCTTATTGAAACCTTTGAGGAAATCGTTCAACGCTAGAGTCGAGGATGTGTTAAGCATCGATGATGCGACGTTGTTAGCGCCAAGTCCAGTAGCACCAGCGCCTACGGAAGGTGTAGGTCCATCAGAGCAACTAGACGTAGTGGCTTTAACGTCCGACGTAACGGAATTGATCAACACCAGGGGGCAGGGCAAGATAAGTTTTCCCGACTCAGTGTTATCGATCAATGAAGCGGATATCTACGACGAGCGGTATTTACCGATTACGGAAGCTCTACAGATAAACGCAAGGCTACGCAGACTCGTTCTTTCGAAAGGCGGGAGTCAAACACCACGAGATATGGGGAACATGATAGTGGCCATGATACAACTTTTCGTACTCTACTCTACTGTAAAGAATATAAGCGTCAAAGATGGGTATAGGGTGGAGACCGAATTAGGTCAAAAGAAGGTCTACTTGAGTTATTCGGAAGTAAGGGAAGCTATATTAGGAGGGAAATACGACGCGTCTCCAACCAACACTGTGCGATCCTTTATGAGGTATTTTACTCACACCACCATTACGCTACTTATAGAGAAGAAAATTCAGCCAGCGTACACTGCCCTAGCTAAGCACGGCGTCCCGAAGAGGTTCACTCCGTACTGCTTCGACTTCGCACTACTGGATAATAGATATTACCCGGCAGACGTGTTGAAGGCTAACGCAATGGCTTGCGCTGTAGCGATTAAAGCGGCTAATTTGAGGCGTAAAGGTTCGGAGACGTATAACATCTTAGAAAGTATTTGATAATCTAGAG-----------------------------------------------------------ATGGAATTCAGACCAGTTTTAATTACGGTTCGTCGTGATCCCGGCGTAAACACTGGTAGTTTGAAAGTGATGGCTTATGACTTACACTACGACAACATATTCGACAATTGTGTGGTAAAGTCATTTCGAGACACCGACACTGGATTCACCGTTATGAAAGAGTATTCGACGAATTCAGCGTTTATACTAAGTCCTTATAAACTGTTTTCCGCGGTTTTTAATAAGGAAGGTGAGATGATAAGTAACGATGTAGGATCGAGTTTCAGGGTTTACAACATCTTTTCGCAAATGTGTAAAGATATCAACGAGATCAGCGAGATACAACGTGCTGGTTACCTAGAAACATACTTAGGAGACGGGCAAGCCGACACCGACATATTTTTCGACGTCTTAACCAATAACAAAACGAAGATAAGGTGGTTAGTTAATAAAGACCATAGCGCGTGGTGCGGGATATTGAATGATTTGAAGTGGGAAGAGAGCAACAAGGAAAAATTTAAGGGGAGAGACATATTAGATACCTACATCTTATCGTCTGATTACCCAGGGTTTAA----------------ATGAGGTTACTTTCGCTCCGCTATCTTATCTTGAGGTTGTCAAAGTCGCTTAAAACGAACGATCACCTGGTTTTGATACTTATAAAGGAAGCGCTTACAAACTATTACAACGCCTCTTTTACCGATGAGAGTGCCGTACTAAGCGACTCTCGCGAAAGTATAGGGAATTTTCTCATAGCCAGGTGTAGTTCGCAAAACTCCTGCCGCGTCATGAAGGCCTTGATCACTAATATAGTCTGTAAGGCGACGATAGAAACAGCTAGAAGCTTTATCGGAGACTTAATACTCGTCGCTGACTCTTCTATCTCAGCGTTGGAAGAAGCGAAATCAATTAGAGATAATTTCCGCTTAAGAAAAAGGAGAGGCAAGTATTTTTATAGTGGTGATTGTGGATCCGACGTTGCGAAAGTTAGGTATATTTTGTCAGGGGAGAATCGAGGATTAGGGTACACAGATTCCTTGAAACTAGCCTGCGTAGGTAGAGAAGGAGGTGGAAACATACTACAGCACTTACTAATCTCATCTCTAGGTTAAAGCATC---------------------------------------------------------------------------------------------ATGGACCTATCGTTTATTATCGTGCAGATCCTTTCCGCCTTGTACAATAATGACGTGTCAGCCCTGTACATCTTGATCAACGCGTACAAAAGCGTTGACGATACGACGCGCTGGGCAGCGATGGGCGATCCGCGAGCTGAGGTTGACGTTGTAAAGGCTTACGTAACTACTACAGCGACGACTGAGCTGTATAGAACAATTCTTATTGACAGTATAGACTCCGCCTTCGCTTACGACCAAGTGGGGTGTTTGGTGGGCATAGCTAGAGGTTTGCTTAAACATTCAGAAGACGTTCTGGAAGTCATCAAGTCGATGGAGTTATTCGAAGTGTGTCGTGGAAAGAGGGGAAGTAAAAAATATCTTGGATACTTAAGTGATAAATGCTCTGGCAAACATATAATGCTAACTCAGACCGGACTGACCGCAGTTGAGGAAGCAGACATACTACGAACGAATTATTTAGTCAGTGGTAATGGGTATATTTCAAACTGTGGGATCGCTAGGATGTTGATCTTGACGCTTTGTTGCGGAGCGCTGTAGAAATGTTGTGTTGTTTAGCCGTTGTCAAATCTTCAAACGGGTTACAGTTAACGTTACTTATTTGCGCATGTTTGTTAGCGGTGCTAATTGTCAGCTTTTGTAGAAGGCG----------------------------ATGAGGCACTTAGAAAAACCCATCAGAGTAGCGGTACACTATTGCGTCGTGCGAAGTGACGTTTGTGACGGGTGGGATGTATTTATAGGCGTAACGTTAATCGCTATGTTTATTAGTTGCTATTTGTATGCTCTAATTGGCATATGTAGAAAAGGAGAAGGTTTAACAACCAGTAATGGGTAAAAATCCTTCAATAAATTTAAAATAAAGAAAAGTAAGAAAAATGAAATAATTAGGCTAGTCTTTTTGTTCGTT------------TTTCGTTTTTGTAGAATAGGTTTTATTTCGAGGTAAGATGAC-TAAACTCTACCTCACGGTTTAATACTCTGATATTTGTAAAATTAGTCCGTAAAGTCGATAGT---GATATTATATTA-GTATAGTATAATAAACGCCAAAATCCAATCAAAGTTTGGGACCTAGGCGGGCCTCTTATGAGGCTAACTTATCGACAATAA-GTTAGGTC?????????
	GQ352631_isol_621                    ATAAATGCTCTAGTAGGATTCGAACACGGCATTTTTCAATTTATTTTACCTGAATTTTCCGCCACGTGCCATAAAATTTCATCTTTTATTTCTCGTGTTTTTGGGTGTTAAGTTTTAACTT-TTCCTAAAGAAAAACAAAATAAAATTTTTTCCTTTCAGCTGTCGTTAGTAGTTTTTATTGTAATTTTCCTTTAAAATAACAAAATTTTTCTTTTCTCTTATTGGGGTTTCGTGTTTTGTAGTCATTAACTTTCC---TTTAAAATAACAAAATTTTTCTCTTCTCTTTTTGGTGTTTCGTGTTTAGTAGTTATTAACTTTCCTAGAGTCTGTTTAGGTTCGTGTTTAGTTTTCTCTGCGCTTCCGCGTCTTAAGTTTTAACTTTTCCTAAGCGTCTTTTAAGAGGGTTGGTTCTCATCGTCGTGTTGGGTTAATTTAGTTTTTAAAATTTCCCTTTTAAAAAAGAAAAAACGTCATTTTCTTT-TAGTGCTTTGTTTTCCGTTTTTTCGTAGTTTTCCTTCACAAGTTTAAAAATATTTCTTTTAGTTTTCTTTAGTCTCAGTGTTTACT-----------------------------------------------------------------TTTTCTATTTTCCTAAGTAACACCTAGGAATTTCTACCTAAGATTCAACTTCTTTCTTTTTCTAGTTTTAAATT-TTCCTGCTGTTTGAGGGAAGTTTGCCCTTCTTCTTCCGTCGTCCTTCGTAAACCATTATTTCTATTTCCTCTCCTTTTAAGTTTTTAAGTTTCGCTATGGACTACATTCGCCCATTGCGCGTTTTCTCCTTTCCTCACGTTAATAACACCTTGGAGTACGTCAGGTACAACAAGGCCAATGGTGATGTAGGAGCTTTCCTAACCACCATGAAGTTCATAGGGAACGTGAAGTTGTCGGACTTCACACCCAAGTGCGCAGCTATGATTTACATTGGAAAGCTCACCAAAGGGGTGAAGCGTACGTTTGTCCCCCCACCAGTTAAAGGGTTTGCACGGCAGTACGCTGTTGTCAGCGGCTCAGTCAGCGCGCTGAGAGGGGATGGTAAGAAGGTCTTGATGGAGGCAAGGACCTCAACTTCCGCAACTTCCGACGTGTCTGATTTCGACGTCGTATTCGAAGCAGTTTCTAATGCATTACTTGTCGTACACTACCACCGGGTAGTGCCGTATGCCCCCGTCAAGCGCGAGCAGCCTAAACCGGCTGTTAAGCAAGAT---GAGCAGAAGCCCAAACGG---CAA---GCGTCACATTGGGCTGTTAAGCCAACAGCTGTTGGCGTCCACGTACCACTTCCTAAAAAGCAGGAAGCACTGGAGCCAGCGCAATCAGTCCCACAACAGTCGTTGGAGGAGAAGGCCGCCTTGACGTTTGGCCTTTTCTTCAGTAAAGGTGGGGGTGATGAGAGCGACGCTGTCATCTTGCGGAAAGGGAAATTGTTTAACAGGGCCCTTAATGTTCCTATTGAAGTAAAGAACACGTTCGTTTGGGCTAAAATCTGGGATGAAGCCTCTCGTAGGAGAGGGTATTTTTACGTCAAAGATAGAGCTGTTAAATTCTTCCCTATTGTGCGGGGTAGGGCTACGATCGAGGACTTCATCGTGAATACAGCCCCAGGGTGTGATGTTGCCTTGCCGCGCATTGAGTTGTGGAGTATGCGCGAAAGGGCGTTTGTATGCACCACCAGAGGGTGGTGTTGGTTTAATAACGAAAGGCTGAGGGGAGAAATTTATAGACGCCGTTGCTTCTCATCTTCCTTTTCGGTAGGTTTCTTGATGCACATGGGCTTTAGATCGTTGAAAGCCGTCAGGTTTGCGGGCACGAACATACTACACATACCATCGCTCAATGAAGAGCGCACCTTTGGGTGGAAGAGCGCAGATGTTTATCTCCCCAATGTCCCAAAAACCGCTATCGTCGCTGGCGATAGGACACGGTTGGGAGGGGAGATCTTGGCCTCCGTCGCCAATGCCCTTAACCAAGAGGAGGTCTATTCATCTGTCGTTTCGAGCATCACCAATAGGCTGGTATTGAGGGACCAATCGGCCTTGCTTTCCCATTTGGACACGAAATTGTGTGACATGTTTTCTCAAAGGGACGCAATGATTCGCGAAAAACCCTCACACAGGTGCGATGTGTTTCTGAAGCCACAGGAAAAGGAGAGGCTGAGGGAACTCTTTCCGGAGCTTTCGATACAGTTTTCCGACTCGGTCAGGAGTAGTCATCCATTCGCTAACGCCATGCGGAGCTGTTTCAACGGAATCTTTTCCCGGAGGTGTGGTGGTGTATGCTTCTTCGATATTGGGGGGAGCTTCACGTATCACGTTAAAGCTGGCCACGTGAACTGCCACGTATGCAACCCAGTCCTAGACGTTAAAGATGTGAAGCGGAGAATCAATGAGATTCTCTTTCTTTCCACAGCTGGGGGAGATTCATACGTGTCTAGCGACCTCCTAACCGAAGCGGCTTCAAAGTCTGTATCTTACTGTAGTCGAGAATCGCAGAATTGCGATTCCAGAGCTGACGCGGGTTTTATGGTGGATGTGTACGATATATCCCCGCAGCAGGTGGCAGAGGCTATGGATAAGAAGGGTGCGTTGGTATTCGATTTAGCTCTTATGTTCCCCGTGGAGCTGTTGTATGGTAACGGCGAAGTTTACTTGGAGGAACTCGATACGTTAGTGAAGAGGGAAGGTGATTACCTGGCCTACAATGTTGGTCAGTGTGGTGAGATGTATGAACATTCCTTCTCTAACGTAAGCGGGTTTTTCACCTTTTCTTACGTACGCACTTCATCCGGGAACGTGTTTAAGCTTGAGTATGAGGGATACCGTTGCGGCTACCATCATCTTACTATGTGTAGGGCACAGAAGTCACCTGGAACCGAGGTCACGCGTAGGTCATTGGTCCCGACGTTCGTGGGCAAATCGTTGGTGTTTATACCTGTTGTAGCTGGTTCTAGTGTGTCCTTCAAGACGATAGTCCTAGATTCGGATTTTGTCGACAGGATCTATTCCTACGCGCTCAACACCATAGGGACGTTTGAGAATAGAACATTCGAGTACGCCGTTGGGGCAGTCAGGTCGCAAAAGACTCATGTCATTACGGGGAGTCGCGTCGTCCACAGCAAGGTCGATATCTCTCCGGATGATATGTGGGGTTTAGTTGTCGCTGTTATGGCTCAAGCAATTAAGGATAGGGCGAAGAGTATTCGCTCTTATAACTTTATAAAAGCCAGTGAGGGGAGTCTCGCCGGGGTCTTCAAGCTCTTCTTTCAGACCGTGGGTGACTGTTTTTCGAGTGTAGTCTCCACCTACGCTAAGGCAATGGTGCACGATAATTTCAACGTTTTGGAGACGCTTATATCCATGCCCAAAGCGTTCATTTGTAAAGTACCTGGGTCAGTTGTAGTTACCATTTGTACTTCTGGAGCTTCAGACAGGTTGGAGCTCAGGGGTGCTTTTGACGTTTCGAAAGAGACCTTTGGTAGGAAGCTGAAGAATAGTCGCTTGCGCGTGTTTTCGAGGGCTATCGTTGAAGATTCAATCAAGGTCATGAAAGCAATGAAGACAGAAGATGGAAAACCCCTACCAATCACTGAAGATTCTGTACATGCGTTCATAATGGGGAACATTTCTAATGTCCACTGTACGAGAGCAGGCCTTCTTGGTGGTTCGAAAGCGGCCGTGGTCTCGGGCGTTTCTAAGGGTTTAGTAGCTCGTGGGGCTGCGACGAAGGCCTTTTCCGGCGTTGCGTCGTTCTTTTCCACGGGTTCACTATTCTACGACCGCGGTTTAACTGAGGACGAGAGGCTTGATGCTCTGGTGCGCACAGAGAATGCTATCAACTCACCGGTGGGCATACTGGAGACGTCGCGCGTAGCTGTGAGCAAGGTCGTAGCTGGAACGAAAGAATTTTGGAGTGAAGTTTCCTTAAATGACTTCACCACTTTCGTATTGCGGAATAAGGTGCTTATCGGGATATTAGTGGCGTCTTTGAGTGCGGCCCCAATTGCATGGAAGTATAGGCGCGGAATT---GCGGCTAACGCTAGAAGGTGCGCGGGCAGTAGTTACGAAACTCTAAGCTCGTTAAGTTCACAAGCCGCCGGTGGTTTACGCGGTTTAACCTCTAGCACAGTATCCGGTGGATCTTTAGTCGTGCGAAGAGGGTTTTCGTCGGCTGTGGCCGTCACTAGGGCGACCGTAGCTAAACGTCAAGTCCCCTTAGCGTTGCTATCGTTTTCTACTTCATACGCCATTTCCGGCTGCAGTATGTTAGGCATTTGGGCACATGCTCTTCCACGGCACTTAATGTTTTTCTTTGGTTTAGGGACATTGCTTGGGGCGAGGGCTAGCGCGAATACTTGGAAGTTTGGAGGCTTCTCCAATAATTGGTGCGCCGTTCCCGAGGTTGTTTGGCGAGGGAAGAGTGTCAGCTCATTGTTACTGCCTATTACGCTAGGGGTATCTTTGATCATAAGGGGCTTGCTTAACGACACCATACCTCAACTTGCTTACGTCCCACCGGTAGAGGGGAGGAATGTGTACGATGAGACGCTTAGGTATTACCGGGACTTTGACTATGACGAAGGTGCTGGTCCATCTGGGACTCAGCATGAAGCGGTTCCCGGTGACGATAACGATGGATCCACTTCTAGTGTCTCAAGCTATGATGGTGTCACAAATGTGCGCGAC---GTGGGGATTAGCACCAACGGGGAAGTT------ACTGGTGAAGAAGAGACCCATTCACCTCGAAGCGTGCAATACACTTATGTCGAGGAAGAGGTTGCCCCGTCTGCAGCTGTGGCGGAAAGACAAGGTGATCCGTCGGGTTCTGGTACCGCTGACGCTATGGCTTTTGTTGAAAGTGTGAAAAAAGGTGTCGACGATGTCTTTCACCAACAGTCTAGT------GGGGAAACGGCTCGTGAGGTTGAGGTGGACGACAAGGGGTTGCTTCCAGAAAGCGACATCGGTGATGCGCCGATTCAAGAAGGGGGGAGAGCTGTAGATGACAACACAGCACAAGCCGCAGCCGACGAAGGCCACAGGGAACCAGTACAGTCCAGTCCTGAGAGTGTACCACCAGCAGCTGTTCCAAAAGTCGCCAAGTCCGAAATACCTGCTCAGAAAGAAGTGAAACTAGAAGTGCCGCCGACGACCGTTCCGAGCGCCACACCACTTGTCGAGGAGAAA---------------------------------CCCGCCCCA---------------------------------AGTGTTACGACTCGTGGCGTGAAG---ATAATCGACAAGGGCAAGGCCATCGCTTATGTCGCTGAGAAGAAACAGGTAAAAGCCGAACCGCCCAGGCAGAGGAATCTGACGATCAACGAAGGTAAGGCCGGTAAACAGCTTTGTATGTTTAGGACGTGTTCCTGCGGTGTGCAGCTGGATGTGTACAACGAAGCGACTATCGCCACCAGGTTCTCAAAAGCATTTACCTTTGTCGATAACTTGAAAGGGAGGAGTGCGGTCTTTTTCTCAAAGCTGGGTGAGGGGTATACCTATAATGGTGGTAGCCATGTTTCATCAGGGTGGCCTCGTGTCCTAGAGGATATCTTAACGGCAATTAAGTACCCAAGCGTCTTTGACCATTGTTTAGTGCAGAAGTACAAGATGGGTGGAGGCGTACCATTCCACGCTGATGACGAGGAGTGCTATCCATCAGATAACCCTATCTTGACGGTCAATCTCGTGGGGAAGGCAAACTTCTCGATTAAGTGCAGGAAGGGTGGTAAGGTCATGGTCATAAACGTAGCTTCGGGTGACTATTTTCTTATGCCTTGCGGTTTTCAAAGGACGCACTTGCATTCAGTAAACTCTATCGACGAAGGGCGCATCAGTTTGACGTTCAGGGCAACTCGGCGCGTCTTTGGTGTAGGCAGGATGTTGCAGTTAGCCGGCGGCGTGTCGGATGAGAAGTCACCAGGTGTTCCAAACCAGCAACCACAGAGCCAAGGTGCTACCAGAACAATCACACCAAAATCAGGGGGCAAGGCTCTATCTGAGGGAAGTGGTAGGGAAGTCAAGGGGAGGTCGACATACTCGATATGGTGCGAACAAGATTACGTTAAGAAGTGTGAGTGGCTCAGGGCTGATAATCCAGTGATGGCTCTTAAACCTGACTACACCCCAATGACATTTGAAGTGGTTAAAACCGGGACCTCTGAAGATGCCGTCGTGGAGTACTTGAAGTATCTGGCTATAGGCATTGAGAGGACATACAGGGCGTTGCTTATGGCTAGAAATATTGCCGTCACTACCGCCGAAGGTGTTCTGAAAGTACCTAATCAAGTTTATGAATCACTACCGGGCTTTCACGTTTACAAGTCGGGCACAGATCTCATTTTTCATTCAACACAAGACGGCTTGCGTGTGAGAGACCTACCGTACGTATTCATAGCTGAAAAAGGTATCTTTACTAAGGGTAAAGATGTCGACGCGGTGGTAGCTTTGGGCGACAATCTGTTCGTATGCGACGATATACTGGTTTTCCACGATGCCATTAATTTGATAGGTGCACTGAAAGTCGCTCGATGCGGCATGGTGGGCGAATCGTTTAAGTCCTTCGAATATAAGTGCTATAATGCTCCCCCAGGTGGCGGTAAGACGACGATGTTGGTGGACGAATTCGTTAAGTCACCCAATAGCACAGCCACCATTACGGCTAATGTGGGAAGTTCTGAGGACATAAATATGGCGGTGAAGAAGAGAGATCCGAATTTGGAAGGTCTCAACAGTGCTACCACAGTTAACTCCAGGGTGGTAAACTTTATCGTCAGGGGAATGTATAAAAGGGTTTTGGTGGATGAGGTGTACATGATGCATCAAGGCTTACTACAACTAGGCGTCTTCGCAACCGGCGCGTCGGAAGGCCTCTTTTTTGGAGACATAAATCAGATACCATTCATAAACAGGGAGAAGGTGTTTAGGATGGATTGTGCTGTTTTTGTTCCAAAGAAGGAAAGCGTTGTATACACTTCTAAATCATACAGGTGTCCGTTAGATGTTTGCTACTTGTTGTCCTCAATGACCGTAAGGGGAACGGAAAAGTGTTACCCTGAAAAGGTCGTTAGCGGTAAGGATAAACCAGTAGTAAGATCGCTGTCCAAAAGGCCAATTGGAACCACTGATGACGTAGCTGAAATAAACGCTGACGTGTACTTGTGCATGACCCAGTTGGAGAAGTCGGATATGAAGAGGTCGTTGAAGGGAAAAGGAAAAGAAACACCAGTGATGACAGTGCATGAAGCACAGGGAAAAACATTCAGTGATGTGGTATTGTTTAGGACGAAGAAGGCCGATGACTCCCTATTCACTAAACAACCGCATATACTTGTTGGTTTGTCGAGACACACACGCTCACTGGTTTATGCCGCTCTGAGCTCAAAGTTGGACGATAAGGTCGGCACATATATTAGCGACGCGTCACCTCAATCAGTATCCGACGCTTTGCTTCACACGTTTGCCCCGGCTGGTTGCTTTCGAGGTATATGAGCGTATGAATTTTGGACCGACCTTCGAAGGGGAGTTGGTACGGAAGATACCAACAAGTCATTTTGTAGCCGTGAATGGGTTTCTCGAGGACTTACTCGACGGTTGTCCGGCTTTCGACTATGACTTCTTTGAGGATGATTTCGAAACTTCAGATCAGTCTTTCCTCATAGAAGATGTGCGCATTTCTGAATCTTTTTCTCATTTTACGTCGAAAATAGAGGATAGGTTTTACAGTTTTATTAGGTCTAGCGTAGGTTTACCAAAGCGCAACACCTTGAAGTGTAACCTCGTCACGTTTGAAAATAGGAATTTCAACGCCGATCGCGGTTGTAACGTGGGTTGTGACGACTCTGTGGCGCATGAACTGAAGGAGATTTTCTTCGAGGAGGTCGTTAACAAAGCTCGTTTAGCAGAGGTGACGGAAAGCCATTTGTCCAGCAACACGATGTTGTTATCAGATTGGTTGGACAAAAGGGCACCTAACGCTTACAAGTCTCTCAAGCGGGCTTTAGGTTCGTTTGTCTTTCATCCGTCTATGTTGACGTCTTATACGCTCATGGTGAAAGCAGACGTAAAACCCAAGTTGGACAATACGCCATTGTCGAAGTACGTAACGGGGCAGAATATAGTCTACCACGATAGGTGCGTAACTGCGCTTTTTTCTTGCATTTTTACTGCGTGCGTAGAGCGCTTAAAATACGTAGTAGACGAAAGGTGGCTCTTCTACCACGGGATGGACACTGCGGAGTTGGCGGCTGCATTGAGGAACAATTTGGGGGACATCCGGCAATACTACACCTATGAACTGGATATCAGTAAGTACGACAAATCTCAGAGTGCTCTCATGAAACAGGTGGAGGAGTTGATACTCTTGACACTTGGTGTTGATAGAGAAGTTTTGTCTACTTTCTTTTGTGGTGAGTATGATAGCGTCGTGAGAACGATGACGAAGGAATTGGTGTTGTCTGTCGGCTCTCAGAGGCGCAGTGGTGGTGCTAACACGTGGTTGGGAAATAGTTTAGTCTTGTGCACCTTGTTGTCCGTAGTACTTAGGGGATTAGATTATAGTTATATTGTAGTTAGTGGTGATGATAGCCTCATATTTAGTCGGCAGCCGTTAGATATTGATACGTCGGTTCTGAGCGATAATTTTGGTTTTGACGTAAAGATATTTAACCAAGCTGCTCCTTATTTTTGTTCTAAGTTTTTAGTTCAAGTCGAGGATAGTCTCTTTTTTGTTCCCGATCCACTTAAACTCTTCGTTAAGTTTGGAGCTTCCAAAACTTCAGATATCGACCTTTTACATGAGATTTTTCAATCTTTCGTCGATCTTTCGAAGGGTTTCAATAGAGAGGACGTCATCCAGGAATTAGCTAAGCTGGTGACGCGGAAATATAAGCATTCGGGATGGACCTACTCGGCTTTGTGTGTCTTGCACGTTTTAAGTGCAAATTTTTCGCAGTTCTGTAGGTTATATTACCACAATAGCGTGAATCTTGATGTGCGCCCTATTCAGAGGACCGAGTCGCTTTCCTTGCTGGCCTTGAAGGCAAGAATTTTAAGGTGGAAAGCTTCTCGTTTTGCCTTTTCGATAAAGAGGGGTTTATCGCGTTAGTCA---CGCTATAGTG--TTTCTGTGCCTCGGTTCTTCGTGAGGTTAATACCGAAGGGTCGTCGTACT----------TATCTCAGTTATTTATTTTTTCGTCTTCTCTTAGGCGTGCCATCCGTGAAGTTAATACCGGTGGCACTCCTTCT-T------------------------------------------------------------------------------------------------------GAAGTGGGTATTAAAGACCAAATTTTTTAATTTGTGTATACTTTTT--------------------------------------------------------------------------------------------------------------------------------------------------------------------------------------GTTTTGTTCACACCGTGAGGATAAGACCGGTGGAACATGTAC---------------AGTAGAGGGTTTTTCTTTAAGTCTCGGGTTACCCTTCCTACTCTTGTCGGAGCGTACATGTGGGAGTTTGAACTCCCGTATCTTACGGACAAGAGACACATCAGCTATAGCGCGCCAAGTGTCGCGACTTTTAGCCTTGTGTCGAGGTAGGATAGGGGCCAACAGGTGACCAACAGCCTGCACTTAAGGTGCGCTGGAAGTGTTGGATTTGG----------TCTTAGTGTGCCAAATATCCTTTTAGGCGATGTACAGG--AGTCTAGTTTAGTGTGTCTTTGGGGGATGACGGGAGCGACTAGGTTTAGGACTGTAGCTGCTATGTAAGTCGTGCAT-GCGGCATTGTGCGTAAGACGTGCATGCATTTGGGCGGGTGCCCTAGGGCAGCGTCGGTCAGGTGACTAGCAGCCGGCTCTA---CGGAGCGCTGAAAGTGCTAGGTCCTGAAGGTACAGTTGGGCTAAGGCAGGACATGGTTGAACGAGTTGACCGTGGGGACCAGCGGCGGTGACTCGGGCCGTAGCCACGCGCGGGGCGGCAGGGCGTCTCGTGGTGTATCTGGGCAAGATACAGCTTTATTAGGCACCATAATATGGAGCCCAAAGCGTCGGGGTCGGGAAACATCTCC-ATAGCTTAGTGGCAGCAGCCTAAGATAGGCTGGGAGGCCCGTTTCCTGTAGTAGTGGTGGGTTAGCATGCCACTAAGCGGTGCGGCGTGATAAGGCGCCACAGTCCGTAGTTAGGCGACCCGTGTTTTAATAGGGTCTCTTTAGTT-----AAGTTTAGGCACGT--------CGTACAGTTAGGATTT---CTTTTTAGATAT------------------TCTTTTATTTTTTATTGTTTGTTAGTTTAGAT-------ATACATTATTACGTAGGTTACTTT-----GGCGCTACGCCAA----AGGTTTTTCCTCTTTGTGTGTAGCCTTTA--------------------------------ATGTAGGTTTCTTTGTTTTATTTTTGCCTTTTAG--------------GCGGCGCGTTTCTTTTCTTCTATTT----------------AGGTTTATTTTCTTTCCTTAGTGTTGTCGTACATGACGCTACGTCAAAATTATGAATTTTCCTTCGTGTAGGCGTCGTTGAGTGCGTTCATCGGCGC-TAGACGAGGTTT------AGTGGCG--ACATAAATAGGTTTTT------GCGCGAGATTGGGATAGAACGAGTTCGCCTTAAAAGAGAAATCGGGGAAGGCGCCACGCGAATGATC----------TTCGTGCTGAGCGAAGGTAGTATCGTGATTTTATATTGAAGTAGGCGTATTTGTTTATGGACGATTTTAAACAGGCAATACTGTTGCTAGTAGTCGATTTTGTCTTTGTGATAATTCTGTTGCTGGTTCTTACGTTTGTCGTCCCGAGGTTACAGCAAAGCTCCACCATTAATACAGGTCTTAGGACAGTGTGATTCCTCCTTTAGTTAGATATGGAAGTAGGTATAGATTTTGGAACCACCTTCAGTACAATTTGCTTTTCCCCATCTGGGGTCAGCGGTTGTACTCCTGTGGCCGGTAGTGTTTACGTTGAAACCCAAATTTTTATACCTGAAGGTAGCAGTACTTACTTAATTGGTAAAGCTGCGGGGAAAGCTTATCGTGACGGTGTAGAGGGAAGGTTGTATGTTAACCCGAAAAGGTGGGTAGGTGTGACGAGGGATAACGTCGAACGTTACGTCGAGAAATTAAAACCTACGTACACCGTGAAGATAGACAGCGGAGGCGCCTTATTAATTGGAGGTTTAGGTTCCGGACCAGACACCTTATTGAGGGTCGTTGACGTAATATGTTTATTCTTGAGAGCCTTGATACTGGAGTGCGAAAGGTATACGTCTACGACGGTTACAGCAGCTGTTGTAACGGTACCAGCTGACTATAACTCCTTTAAACGAAGCTTCGTTGTTGAGGCGCTAAAAGGTCTTGGTATACCGGTTAGAGGTGTTGTTAACGAACCGACGGCCGCAGCCCTCTATTCCTTAGCTAAGTCGCGAGTAGAAGACCTATTATTAGCGGTTTTTGATTTTGGGGGAGGGACTTTCGACGTCTCATTCGTTAAGAAGAAGGGAAATATACTATGCGTCATCTTTTCAGTGGGTGATAATTTCTTGGGTGGTAGAGATATTGATAGAGCTATCGTGGAAGTTATCAAACAAAAGATCAAAGGAAAGGCGTCTGATGCCAAGTTAGGGATATTCGTATCCTCGATGAAGGAAGACTTGTCTAACAATAACGCTATAACGCAACACCTTATCCCCGTAGAAGGGGGTGTGGAGGTTGTGGATTTGACTAGCGACGAACTGGACGCAATCGTTGCACCATTCAGCGCTAGGGCTGTGGAAGTATTCAAAACTGGTCTTGACAACTTTTACCCAGACCCGGTTATTGCTGTTATGACTGGGGGGTCAAGTGCTCTAGTTAAGGTCAGGAGTGATGTGGCTAATTTGCCGCAGATATCTAAGGTCGTGTTCGACAGTACCGATTTTAGATGTTCGGTGGCTTGTGGGGCTAAGGTTTACTGTGATATTTTGGCAGGTAATAGCGGACTGAGACTGGTGGACACTTTAACGAATACGCTAACGGACGAGGTAGTGGATTTTCAGCCGGTGGTAATTTTCCCGAAAGGTAGTCCAATACCCTGTTCATATACTCATAGATACACAGTGGGTGGTGGAGATGTAGTATACGGTATATTTGAAGGGGAGAATAACAGAGCTTTTCTAAATGAACCGACGTTCCGGGGCGTATCGAAACGTAGGGGAGACCCAGTAGAGACCGACGTGGCGCAGTTTAATCTCTCCACGGACGGAACGGTGTCTGTTATCGTTAATGGTGAGGAAGTAAAGAATGAATATCTGGTACCCGGGACAACAAACGTACTGGATTCATTGGTCTATAAATCTGGGAGAGAAGATTTAGAGGCTAAGGCAATACCAGAGTACTTGACCACACTGAATATTTTGCACGATAAGGCTTTCACGAGGAAAAACCTGAGTAACAAAGATAAGGGGTTCTCGGATTTAAAGATAGAAGAAAATTTTTTAAAATCCGCCGTAGATACAGATACGATTTTGAATGGATAAATATATTTATATAACGGGGATATTAAACCCTAACGAGGCTAGAGACGAGGTATTCTCGGTAGTGAATAAGGGATATATTGGGCCGGGAGGGCGCTCCTTTTCGAATCGTGGTAGTAAGTACACCGTTGTCTGGGAAAACTCTGCTGCGAGGATTAGTGGATTTACGTCGACTTCGCAATCTACGATAGATGCTTTCGCGTATTTCTTGTTGAAAGGCGGATTGACTACCACGCTCTCTAACCCAATAAACTGTGAGAATTGGGTCAGGTCATCTAAGGATTTAAGCGCGTTTTTCAGGACTCTAATTAAAGGTAAGATTTATGCATCGCGTTCTGTGGACAGCAATCTTCCAAAGAAAGACAGGGATGACATCATGGAAGCGAGTCGACGACTATCGCCATCGGACGCCGCCTTTTGCAGAGCAGTGTCGGTTCAGGTAGGGAAGTATGTGGACGTAACGCAGAATTTAGAAAGTACGATCGTGCCGTTAAAAGTTATGGAAATAAAGAAAAGACGAGGATCAGCACATGTTAGTTTACCGAAGGTGGTATCCGCTTACGTAGATTTTTATACGAACTTGCAGGAATTGCTGTCGGATGAAGTAACTAGGGCCAGAACCGATACAGTTTCGGCATACGCTACCGACTCTATGGCTTTCTTAGTTAAGATGTTACCCCTGACTGCTCGTGAGCAGTGGTTAAAAGACGTGCTAGGATATCTGCTAGTACGGAGACGACCAGCAAATTTTTCCTACGACATAAGAGTAGCTTGGGTATATGACGTGATCGCTACGCTCAAGCTGGTCATAAGATTGTTTTTCAACAAGGACACACCCGGGGGTATTAAAGACTTAAAACCGTATGTGCCTATAGAGTCATTCGACCCCTTTCACGAGCTTTCGTCCTATTTCTCTAGGTTAAGTTACGAGATGACGACAGGTAAAGGGGGAAAGATATGCCCGGAGATCGCCGAGAAGTTGGTGCGCCGTCTAATGGAGGAAAACTATAAGTTAAGATTGACCCCAGTGATGGCCTTAATAATTATACTGGTATACTACTCCATTTACGGCACTAATGCTACCAGGATTAAAAGACGCCCGGATTTCCTCAATGTGAGGATAAAGGGAAGAGTCGAGAAGGTTTCGTTACGGGGGGTAGAAGATCGTGCCTTTAGAATATCAGAAAAGCGCGGGATAAACGCTCAACGTGTATTATGTAGGTACTATAGCGATCTCACATGTCTGGCTAGGCGACATTACGGCATTCGCAGGAACAATTGGAAGACGCTGAGTTATGTAGACGGTACGTTAGCGTATGACACGGCTGATTGTATAACTTCTAAGGTGAGAAATACGATCAACACCGCAGATCACGCTAGCATTATACACTATATCAAGACGAACGAAAACCAGGTTACCGGAACTACTCTACCACACCAGCTTTAAAGCTGCGTGTAGTATGCGACGATGTTTCTCGTATTAGTTTTATAAAAATTTTTAATTGCTTTGTGTGTGGTTTTTGTTGAGTGAACGCG-----ATGGCATTTGAACTGAAATTAGGGCAGATATATGAAGTCGTCCCCGAAAATAATTTGAGAGTTAGAGTAGGGGATGCGGCACAAGGAAAATTTAGTAAGGCGAGTTTCTTAAAGTACGTTAAGGACGGGACACAGGCGGAATTAACGGGAATCGCCGTAGTGCCCGAAAAATACGTATTCGCCACAGCAGCTTTGGCTACAGCGGCGCAGGAGCCACCTAGGCAGCCACCAGCGCAAGTGGTGGAACCACAGGAAACCGATATAGGGGTAGTGCCGGAATCTGAGACTCTCACACCAAATAAGTTGGTTTTCGAGAAAGATCCAGACAAGTTCTTGAAGACTATGGGCAAGGGAATAGCTTTGGACTTGACGGGAGTTACCCACAAACCGAAAGTTATTAACGAGCCAGGGAAAGTATCAGTAGAGGTGGCAATGAAGATTAATGCTGCATTGATGGAGCTGTGTAAGAAGGTTATGGGCGCCGATGACGCAGCAACTAAGACAAAATTCTTCTTGTACGTGATGCAGATTGCTTGCACGTTCTTTACATCGTCTTCGACGGAGTTCAAAGAGTTTGACTACATAGAAACCGATGATGGAAAGAAGATATATGCGGTGTGGGTATATGATTGCATTAAACAAGCTGCTGCTTCGACGGGTTATGAAAACCCGGTAAGGCAGTATCTAGCGTACTTCACACCAACCTTCATCACGGCGACCCTGAATGGTAAACTAGTGATGAACGAGAAGGTTATGGCACAGCATGGAGTACCACCGAAATTCTTTCCGTACACGATAGACTGCGTTCGTCCGACGTACGATCTGTTCAACAACGACGCAATACTAGCATGGAATTTAGCTAGACAGCAGGCGTTTAGAAACAAGACGGTAACGGCCGACAACACCTTACACAACGTCTTCCAACTATTGCAAAAGAAGTAGCTACGATCGATGTCTATAAATTGGTGAAAAATTTAGAAATATTTACCTTTTATTGATAATTCATGGGGGCTTATACACATGTAGACTTTCATGAGTCGCGGTTGCTGAAAGACAAACAAGACTATCTTTCTTTCAAGTCAGCGAATGAAGCTCCTCCTGATCCTCCCGGATACGTTCGCCCAGATAGTTATGTGAGGGCTTATTTGATACAAAGAGCAGACTTTCCCAATACTCAAAGCTTATCAGTTACGTTATCGATAGCCAGTAATAAGTTAGCTTCAGGTCTTATGGGAAGCGACGCAGTATCATCGTCGTTTATGCTGATGAACGACGCGGGAGATTACTTCGAGTGCGGCGTGTGTCACAACAAACCCTACTTAGGACGGGAAGTTATCTTCTGTAGGAAATACTTAGGTGGGAGAGGAGTGGAGATCACCACTGGTAAGAACTACACGTCGAACAATTGGAACGAGGCGTCGTACGTAATACAAGTGAACGTAGTCGATGGGTTAGCACAGACCACTGTTAATTCTACTTATACGCAAACGGACGTTAGTGGTCTACCCAAAAATTGGACGCGTATCTACAAAATAACAAAGATAGTGTCCGTAGATCAGAACCTCTACCCTGGTTGTTTCTCAGACTCGAAACTGGGTGTAATGCGTATAAGGTCACTGTTAGTTTCCCCAGTGCGCATCTTCTTTAGGGATATCTTATTGAAACCTTTGAAGAAATCGTTCAACGCAAGAATCGAGGATGTGCTGAATATTGACGACACGTCGTTGTTATTACCGAGTCCTGTCGTACCAGAGTCTACGGGAGGTGTAGGTCCATCAGAGCAGCTGGATGTAGTGGCTTTAACGTCCGACGTAACGGAATTGATCAACACTAGGGGGCAAGGTAAGATATGTTTTCCAGACTCAGTGTTATCGATCAATGAAGCGGATATCTACGATGAGCGGTATTTGCCGATAACGGAAGCTCTACAGATAAACGCAAGACTACGCAGACTCGTTCTTTCGAAAGGCGGGAGTCAAACACCACGAGATATGGGGAATATGATAGTGGCCATGATACAACTTTTCGTACTCTACTCTACCGTAAAGAATATAAGCGTCAAAGACGGGTATAGGGTGGAGACCGAATTAGGTCAAAAGAAAGTCTACTTAAGTTATTCGGAAGTAAGGGAAGCTATATTAGGAGGGAAATACGATGCGTCTCCAACCAACACTGTGCGATCCTTCATGAGGTATTTTACTCACACCACCATTACTCTACTTATAGAGAAGAAAATTCAGCCAGCGTATACTGCCCTAGCTAAGCACGGCGTCCCGAAGAGGTTCACTCCGTACTGCTTCGACTTCGCACTACTGGATAACAGATATTACCCGGCGGACGTGCTGAAGGCTAACGCAATGGCTTGCGCTATAGCGATTAAATCAGCTAATTTGAGGCGTAAAGGTTCGGAGACGTATAACATCTTAGAAAGCATTTGATTATCTAAAG-----------------------------------------------------------ATGGAATTCAGACCAGTTTTAATTACAGTTCGCCGTGATCCCGGCGTAAACACTGGTAGTTTGAAAGTGATAGCTTATGACTTACACTACGACAATATATTCGATAACTGCGCGGTAAAGTCGTTTCGAGACACCGACACTGGATTCACTGTTATGAAAGAATATTCGACGAATTCAGCGTTTATACTAAGTCCTTATAAACTGTTTTCCGCGGTCTTTAATAAGGAAGGTGAGATGATAAGTAACGATGTAGGATCGAGTTTCAGGGTTTACAATATCTTTTCGCAAATGTGTAAAGATATCAACGAGATCAGCGAGATACAACGTGCCGGTTACCTAGAAACATATTTAGGAGACGGGCAGGCTGACACTGATATATTTTTTGATGTCTTAACCAACAACAAAGCAAAGGTAAGGTGGTTAGTTAATAAAGACCATAGCGCGTGGTGTGGGATATTGAATGATTTGAAGTGGGAAGAGAGCAACAAGGAGAAATTTAAGGGGAGAGACATACTAGATACTTACGTTTTATCGTCTGATTATCCAGGGTTTAA----------------ATGAAGTTGCTTTCGCTCCGCTATCTTATCTTAAGGTTGTCAAAGTCGCTTAGAACGAACGATCACTTGGTTTTAATACTTATAAAGGAGGCGCTTATAAACTATTACAACGCCTCTTTCACCGATGAGGGTGCCGTATTAAGAGACTCTCACGAAAGTATAGAGAATTTTCTCGTAGCCAGGTGCGGTTCGCAAAATTCCTGCCGAGTCATGAAGGCTTTGATCACTAACACAGTCTGTAAGATGTCGATAGAAACAGCCAGAAGTTTTATCGGAGACTTAATACTCGTCGCCGACTCCTCTGTTTCAGCGTTGGAAGAAGCGAAATCAATTAAAGATAATTTCCGCTTAAGAAAAAGGAGAGGCAAGTATTATTATAGTGGTGATTGTGGATCCGACGTTGCGAAAGTTAAGTATATTTTGTCTGGGGAGAATCGAGGATTGGGGTGCGTAGATTCCTTGAAGCTAGTTTGCGTAGGTAGACAAGGAGGTGGAAACGTACTACAGCACTTACTAATCTCATCTCTGGGTTAAAGCATC---------------------------------------------------------------------------------------------ATGGACCTATCGTTTATTATTGTGCAGATCCTTTCCGCCTTGTACAATAATGACGTGACAGCACTTTACATTTTGATTAACGCGTATAATAGCGTTGATGATACGACGCGCTGGGCAGAGATAAACGATCCGCAAGCTGAGGTTAACGTCGTGAAGGCTTACGTAGCTACTACAGCGACGACTGAGCTGCATAGAACAATTCTCATTGACAGTATAGACTCCGCCTTCGCTTATGACCAAGTGGGGTGTTTGGTGGGCATAGCTAGAGGTTTGCTTAAACATTCGGAAGATGTTCTGGAGGTCATCAAGTCGATGGAGTTATTCGAAGTGTGTCGTGGAAAGAGGGGAAGCAAAAGATATCTTAGATACTTAAGTGATCAATGCACTAACAAATACATGATGCTAACTCAGGCCGGACTGGCCGCAGTTGAAGGAGCAGATATACTACGAACGAATCATCTAGTCAGTGGTAATAAGTTCTCTTCAAATTTCGGGATCGCTAGGATGTTGCTCTTGACGCTTTGTTGCGGAGCACTATAAAAATGTTATGTTGTTCAGCCAGTGTCAAATTTTCAAACGGGTTACAATTATCGCTACTTATTTGCACATGTTTGTTAGCGGTGCTAATTGTTAGTTGTTGTAGAAGGCG----------------------------ATGAGGCACTTAGAGAAACCCATCAGAGTAGCGATACACTATTGCGTCGTGCGAAGTGACGTTTGTGATGGGTGGGATGTATTTATAGGCGTAACGTTAATCGGTATGTTTATTAGTTACTATTTATATGCTCTAATTAGCATATGTAGAAAAAGGGAAGGTCTGGGAACTATTAATAGGTAAAGACTCTTCAATAAATTTGAAATAAACAAAAGTAAGAAAAATGAAATAATTAGGCTAGTCTTTTTGTTCGTT------------TTTCGTTTTTGTAGAATAGGTTATATTTCGAGGTAAGATGAC-TAAACTCTACCTCACGGTTTAATACTCTGATATTTGTAAAATTAGTCCGTAAAGTCGATAGT---GATATTATATTA-GTATAGTATAATAAACGCCAAAATCCAATTAAAGTTTGGGACCTAGGCGGGCCTCTTTCGAGGCTAACCTATCGACAATAA-GTTAGGTC?????????
	JQ423939_isol_LN                     ATAAATGCTCTAGTAGGATTCGAACACGGCATTTTTCAATTTATTTTATCTGAATTTTCCGCCACGTGCCATAAAACTGTATCTTTTATTTCTCGTGTTTTTGGGTGTTAAGTTTTAATTC-TTCCTAAAGAAAAACTAAAAACAATTTTTTCTTTTCAGCTGCCGTTAGTAATTTTCGTCGTAATTTTCCTTAAAAATAACAAAAATTTTTCTTTCTTTTTCAGCCGCCGTTAGTAATTTTCGTCGTAATTTTCC---TTAAAAATAACAAAAATTTTTCTTTCTCTTTCCAGTGTTTCGTGTTTCTTTGTTACAAACTTTCCTAGAGTCTCTTTAGGTTTGAGTCTAGTTTTCTTAGTGTTTTCGTGTCTTTAGTTTTGGCTTTTCCTAAGCGTTATTTAAAAGGGTTAGTTCTCTTTGTTGTGTTGGGTCAATTCTTGTTTCGAATTTTCCTATAAGAAAGATTAAAAACGTCATTTTCTTC-TAGTGTTTCGTTTTTCAATTTTTTGTAATTTTCCTTTACGAAATTAAAATTTTTTCTTTCAGTTTTCTTTAGTTGTAGCGTTTATTACTTTAACTTTCCTTTAGTGTTTTTGTGGTAGTTCTTCTTTTATTAGTGTGTTTAGTGTGTGCGTTTATTTAATTTCCTTTGCACCATTTAGGAAGTTATATTTGTTTTTTAACTTCTTTCTTTTTCTAGTTTTAAATT-TTCCTGCTGTTTGAGGGAAGTTTACCCTTCTTCTTTCGCCGCCTTTTTTAAACTTCTTTAGAAATTTCCTCCCCTTTTAGGTTTTTAAATCTCGCTATGGATTATATTCGTCCATTGCGTGTTTTCTCGTTTCCTCATGTCAACAACACCTTGGAGTACATTAGGTACAACAAGGCTAATAATGACGTTGGGGCTTTCCTCGCGGCCACGAAGTTTACGGGGAATGTGAAGTTGTCTGATTTCACACCTAAGAGTGCCGCATTGGTCTATATTGGAAAGCTCACCAAAGGGGTGAAGCGTACGTTTGTCCCCCCACCAGTTAAAGGTTTCGCTAGGCAGTATGCCGTAGTGAGCGGCTCTGTAAGCGCTTTGAGGGGGGATGGTGTGAAGGTCCAGATGGAGGCAAGGACCAGGTCCTCTGCGGTTTCAGACGCGTCAGATTTTGACGTTACATTTGAAGCCGTTACGCATGCGCTAATTGTAGTACACTACCACCGGGTAGTGCCTTATACCCCTGTTAAGCGTGAGCAGCCTAAACCGGCTGCTAAAGAGGAT---GTGCAGAAGCCCACACGG---CAA---ATGTCGCACTGGGCCGTTAAGCCAACATCTGTTGGTGTCCATGCACCACTTCCGAAAAAGCAGGAAGTACCACCACCAACGCAATCTGTCCCACAAACGTCGCTGGAGGAGAAGGCCACCTTGACGTTTGGCCTTTTCTTCAGTAAAGGTGGAGGTGACGAGAGTGATGCTGTCATCTTGCGGAAGGGGAGATTGTTCAATAGAGCCCTCAATGTTCCTATCAATGTTAAGAACACATTTGTTTGGGCTAAGATCTGGGATGAAGCCTCTCGTAGGAGAGGGTATTTCTATGTCAAGGATAGCGCAGTCAAGTTCTTCCCCATCGTGCGGGGTAGGGCTACGATCGAAGATTTCATCGTGAATACGGCCCCGGGGTGCGATGTTGCCTTACCACGCATAGAGCTGTGGAGCATGTGCGAAAGGGCGTATGTGAGCACTACCAAAGGGTGGTGCTGGTTCAACAACGAGAGATTGAGGGGAGAGGTCTATAGGCGCCGCTGCTTCTCATCTTCCTTTTCGGTGGGTTTCTTGATGCATATGGGTTTTAGGATGTTGAAGGCCGTCAGGTTTGCGGGCACGGACATACTACACATACCGTCACTCAATGAAGAGCGCACCTTCGGGTGGAAGAGCGGTGATGTTTATCTCCCTAACGTCCCAAAAACCGCTATCGTCGCCGGTGATAGGACACGGTTGGGAGGGGAGATCTTGGCCTCTGTCGCCAACGCCCTTAACCAAGAGGAAGTCTACTCATCGGTCGTATCGAGTATCACCAATAGGCTGGTGTTGAGAGACCAATCGGCACTGCTTTCCCATTTGGACACGAAATTGTGTGATATGTTTTCTCAAAGGGACGCAATGATCCGTGAAAAACCCTCGCACAGGTGTGATGTGTTTCTGAAGCCACAGGAAAAGGAGAGGCTGAGAGAACTTTTTCCGGAACTATCGATACAGTTCTCCGACTCGGTCAGGAGTAGTCATCCATTCGCTAACGCTATGCGGAGCTGTTTTAACGGAATCTTCTCCCGAAGGTGTGGTGGCGTGTGCTTCTTTGATATTGGGGGGAGTTTCACGTATCATGTTAAAACAGGTCATGTGAACTGTCACGTATGTAATCCAGTCCTAGACGTTAAAGACGTGAAGCGGAGAATCAATGAGATTCTCTTTCTTTCCACAGCTGGGGGAGATTCATATGTGTCCAGCGACCTTTTAACCGAAGCGGCTTCAAAGTCTGTGTCTTATTGTAGTCGAGAGTCGCAGAATTGTAATTCTAGAGCCGACGCGGGCTTTATGGTGGACGTGTACGATATGTCTCCGCAGCAGGTCGCGGAGGCTATGGATAAGAAGGGTGCGCTGGTGTTTGATCTAGCTCTTATGTTCCCAGTGGAGTTGTTGTACGGCAACGGTGAAGTTTACCTGGAAGAGCTCGACACGTTGGTGAAGAGGGAAGGCGACTGCCTGGCCTACAATGTTGGCCAGTGTGGGGAGATGTATGAACATTCCTTCTCGAACGTAAGCGGGTTTTTCACCTTTTCTTATATACGCGCTTCTTCTGGGAATGTGTTTAAGATAGAATATGAGGGATACCGCTGCGGCTACCATCACCTCACCATATGTAGAGCGCAGAAGTCACCTGGAACCGAGGTTACGCATAGGTCTTTGGTCCCGACGTTCGTGGGCAAATCGCTGGTGTTCGTACCTGTTGTGGCTGGTTCTAACGTGTCCTTTAAGACAATAGTCCTTGATTCGGATTTTGTCGACAGGATCTATTCCTACGCGCTCAACACTATAGGGACGTTCGAGAATAGGACGTTCGAGTATGCCGTCGGGGCGGTCAGGTCACAAAAGACCCACGTTATCACGGGGAGTCGTGTCGTCCACAGCAAGGTTGATATTTCTCCGGACGATATGTGGGGTTTGGTCGTCTCCGTTATGGCTCAGGCAATCAAGGATAGGGCGAAGAGTATTCGCTCTTACAACTTTATAAAAGCCAGCGAAGGGAGTCTCGCCGGGGTCTTCAAACTCTTCTTTCAGACCGTAGGCGACTGTTTTTCGAATGTAGTCTCCGCCTACGCTAAGACAATGGTACATGATAACTTTAACGTTTTGGAAACGCTTATATCCATGCCCAAAGCGTTCATCTGTAAAGTACCCGGGTCTGTCGTGGTAACCATCAGTACTTCCGGAGCCTCAGACAGGTTGGAGCTCAGGGGTGCTTTTGATATTTCGAAAGAGACCTTTGGTAGGAAACTGAAGAATAGTCGCTTGCGCGTCTTTTCGAGGGCTATCGTGGAGGATTCAATCAAGGTCATGAAAGCAATGAAGACGGAAGATGGAAAACCCCTACCGGTCACCGAAGACTCCGTTTACGCGTTCATAATGGGGAATGTATCTAATGTCCACTGTACGAGAGCAGGCCTTCTTGGCGGCTCGAAAGCGGCCGTGATCTCGGGCGTTTCTAAGGGTTTTGCAACCCGTGGGGCCGTGACGAAGGCCTTTTCCGGCGTTGCGTCGTTCTTTTCCACGGGATCACTTTTCTATGACCGTGGTTTAACTGAGGAAGAGAGGCTTGATGCTCTAGTGCGTGTGGAGAATGCTGCTAACTCACCGTTGGGCATACTGGAGACATCGCGCGTAGCTGTGAGCAAGGCCGTGGTTGGAACGAAAGAATTCTGGAGTGAAGTTTCCTTGAACGACGTCACTGCTTTCGTATTGCGGAATAAGGTGCTTATCGGGTTCTTTGTGGCGACTTTGGGTGCGGCCCCAATCGCATGGAAGTATAGGCGCGGACTT---GCGGCTAATGCTAGGAGATATGCGGGCAGTAGTTATGAAACTCTAAGTTCGTTGTCTTCACAAGCCGCTGGCGGTTTACGCGGCATAACCACTAGCACCGTATCCGGTGGTTCTTTAGTTGTGCGAAGAGGGTTCTCATCGGCTGTGGCCGTCACTAGGGCGACCGTGGCTAAACGTCAAGTCCCCTTAGCACTGCTATCGTTTTCTACCTCATACGCCATTTCCGGCTGCAATATGTTAGGTATCTGGGCACATGCTCTCCCGCGGCACTTAATGTTTTTCTTTGGTCTGGGGACATTGCTTGGAGCGAGGGCCAGCGCGAACACTTGGAAGTTTGGAGGCTTCTCCAATAGTTGGTGCGCCGTACCCGAAGTTGTTTGGCAAGGGAGGAGCATTGGCTCGTTGTTACCACCAATTGCGTTAGGTGTTTCTCTGATCGTAAGGGGCTTACTTAACGACACCATACCTCAATTGGCTTATGTTCCACCAGTAGAGGGGAGAAATGTGTATGATGAAACGCTTAGGTACTACCGTGACTTTGACTATGACGAGGGTGCGGGTCCATCTGGGACTCAGCAAGAGGCTGTTCCCGGAGACGACAGCGATGGTTCCTCCTCTAGTATCTCAAGCTACAATGGTGTCGCGGACGAGCGTGAT---GCGGAGATTGGCGCCAACAGGGAAGTT------GCTGGTGAAGAAGAGACTCATTCACCCCGAAGCGTACAATACACTTACGTTGAGGAAGAAGTGGCCCCGTCAGCGGCTGTGATGGAAAGACAAAGCGATCCGTCGGGGTCTAACGCCGCCGGCACAACGGCTTCTGATGAGAGCGTACAAAGAGGCGTCGATGGCGTCGTTCATCAGCAATCTAGT------GGGGAATTGGCTTGTGAAGTTAAGGCAGACGACGAGGGGTTGTGTCCGAAAAGCGACGTCGGTGAAGCACTGGTTCAGGAAAGGGGAAGAACCGTTGACGACAACGCAGCGCAAGCTGCGGTTAACGAAAGTGACGGGGAACCTGCTCAGTCTAGTTTTGAGAGTGCACCACCAGCAGATGTTCCGAAGGTCGCCCAGCCTGAAGTGCCTGCTCAGAAAGAAGTGAAAGAAGGAGTGCCACCGGTGACCGCTTCGAGTGCCACACCACTTGTCGAAGAGAAA---------------------------------CCCGCCCCG---------------------------------AGCGTTACAACTCGTGGTGTGAAG---ATAATGGACAAGGGTAAGGCCATCGCTCACATGGTCGAGAAGAAACAAGTACAAGCCGAACCGCCCAAGCAGAGGAATTTGACGATCGATGAAAACAAGGCTAATAAACAGCTTTGTATGTTTAGGAAGTGTTCCTGCGGTGTGCAGCTGGATGTGTACAACGAAGCGACTATCGCCACTAGGTTCTCAAACGTGTTTACCTTCGTTGATAATTTGAAAGGGAGGAGTGCTGTCTTTTTCTCAAAGCTGGGTGAAGGGTATACGTATAATGGTGGTAGTCATGTTTCATCGGGATGGCCCCGTGTCTTAGAAGATATCTTGACGGCAATTAAGTACCCGAGTGTCTTCGATCATTGCTTGGTGCAGAAGTATAAGATGGGTGGGGGTGTACCATTCCACGCTGATGATGAGGAATGTTATCCATCGGACAACCCCATCTTGACGGTTAACCTCGTGGGGAAGGCAAACTTTTCGATTAAGTGTAGAAAGGGTGGTAAGGTCATGGTTATGAATGTAGCTTCAGGTGACTACTTTCTTATGCCCTGTGGTTTCCAAAGGACGCACTTACATTCTGTAAGTTCTATTGACGAAGGGCGTATTAGCTTGACGTTCAGGGCAACTCGGCGTGTCTTTGGTGTGGGCAGGATGTTGCAGTTAGCCGGTGGCGTGTCGGATGAGAGGTCACCAAGTGTTCCAAACCAGCAACCACAAAGCCAAGGTGCAGCCCGTACAATTGTGCAAAAATCAGGGGGCAAGGCTCTATCTGAGGGAAGTGGTAGGGAAGTCAAGGGGAGGTCGACGTACTCGATATGGTGCGAACAGGATTATGTTAAGAAGTGCGAATGGCTCAGGGCCGACAACCCAGTGATGGCTCTTAAACCCGATTATACCCCAATGACGTTTGAGGTGGTCAAAACCGGGACCTCTGAGGATGCTGTTGTGGAGTACTTGAAGTACCTGGCTATAGGCATTGAGAGGACATACAGGGCGTTGCTTATGGCTAGAAATATTGCTGTCGTTACTGCCGAAGGAGTTCTGAAAGTGCCTAATCAAGTCTATGAGTCGTTACCGGGCTTCCACGTTTACAAGTCTAGCACTGATCTCATCTTTCATTCGACACAAGACGGTTTGCGCGTGAGAGACTTACCGTACGTGTTCATAGCCGAAAAAGGGATCTTCATTAAGGGCAAAGATGTCGATGCAGTGGTTGCTTTGGGCGATAATCTATTCGTATGCGACGACATACTGGTCTTCCATGATGCTATTAATCTGATAGGCGCATTGAAAGTCGCTCGGTGTGGTATGGTGGGAGAATCGTTTAAGTCTTTTGAATACAAGTGCTATAATGCTCCTCCAGGTGGTGGTAAGACGACGATGTTAGTGGACGAATTCGTCAAGTCACCCAATAGCACGGCCACCATTACGGCCAATGTGGGAAGTTCTGAGGACATAAACATGGCAGTGAAGAAGAGAGATCCGAATTTGGAAGGCCTCAACAGTGCTACCACAGTTAACTCTAGGGTGGTAAACTTTATCGTCAGAGGAATGTACAAAAGGGTCTTGGTGGATGAAGTGTACATGATGCATCAAGGTTTATTACAACTAGGCGTCTTTGCAACTGGCGCGTCTGAAGGACTCTTTTTTGGAGACATAAATCAGATACCATTCATAAACAGGGAGAAGGTGTTTAGGATGGATTGCGCTGTTTTTGTTCCAAAGAAGGAAAGTGTGGTGTACACCTCTAAATCGTACAGGTGTCCATTAGACGTTTGCTACTTGTTGTCCTCAATGACCGTAAGGGGAACGGAAAAGTGTTACCCTGAAAAGGTCATTAGTGGTAAAGATAAGCCAGTAGTAAGGTCACTATCTAAAAGGCCAATTGGAACCACTGATGATGTAGCTGACATTGATGCTGATATCTACTTGTGTATGACCCAGTTGGAGAAGTCGGATATGAGGAGGTCGTTGAAGGGAAAAGGGAAAGAAACACCAGAGATGACGGTGCATGAGGCACAGGGAAAAACTTTCAGTGATGTGGTACTGTTTAGGACAAAGAAGGCGGATGACTCTCTGTTCACTAAACAGCCACATATACTCGTTGGTTTGTCAAGACATACACGCTCACTGGTGTATGCCGCTCTGAGCTCAAAGTTGGACGATAAGGTAGGCACATATATTAGCGACGCGTCACCTCAGTCTGTATCGGACGCTTTGCTTCACACGTTCGCCCCGGCTGGTTGCTTTCGAGGTATATGAGCGTATGGATTTTGGACCGACCTTTGAAGGGGAGTTGGTAAGAAAAATACCAACAAGTCATTTTGTGGCCGTGAATGGGTTTCTAGAGGACTTACTCGACGGTTGTCCGGCTTTAGATTACGACTTCTTTGAGGATGATTTTGAAACTTCAGATCAGTCGTACCTCATAGAAGATGTGCGCATTTCAGATAATTTTTCTCATTTTACATCTAAAATAGAGGATAGGTTTTACAGCTTTATTAGGTCTAGTGTAGGTTTACCAAAGCGCAACACCTTGAAGTGTAACCTAGTTACGTTTGAGAATAGGAACTTCAATGCAGATCGTGGTTGTAACGTGGGTTGTGACGACTCCGTGGCGCATGAACTGAAGGAGATTTTCTTTGAGGAAGCCGTCAATAAAGCTCGTTTGGCAGAGGTGACGGAAAGTTGTTTGTCCAGCAACACGATGTTGTTGTCTGATTGGTTGGACAAAAGGGCACCCAGCGCTTACAAGTCTCTCAAGCGGGCTTTAGGTTCGTTTGTCTTTCACCCGTCTATGTTAACATCCTATACGCTTATGGTGAAAGCAGACGTAAAACCCAAATTGGACAATACGCCATTGTCGAAGTACGTGACTGGGCAGAATATAGTTTACCATGATAGGTGTGTGACAGCGCTTTTTTCTTGTATTTTTACTGCCTGCGTAGAGCGTTTAAAATACGTAGTAGATGAAAGGTGGCTCTTCTACCACGGGATGGACACTGCGGAGTTGGCGGCTACATTGAGGAATAACTTGGGGGATATCCGGCAGTACTACACCTATGAACTGGACATCAGTAAGTATGGCAAATCTCAGAGTGCACTTATGAAACAGGTGGAGGAGTTAATACTCTTGACGCTTGGTGTTGATAGTGAAGTTTTGTCTACTTTCTTTTGTGGTGAGTACGACAGTGTTGTGAGGACGATGACGAAGGAGTTGGTGTTGTCCGTCGGCTCCCAGAGGCGCAGTGGTGGTGCTAACACGTGGTTAGGGAATAGTTTAATCTTGTGTACCTTGTTGTCCGTAGTACTTAGGGGATTAGATTATAGCTATATCGTAGTTAGCGGCGATGATAGCCTCATATTTAGTCGGCAGCCGTTAGATATCGATACGTCGGTCCTGAGCGATAATTTTGGTTTTGACGTAAAGGTATTCAACCAAGCTGCTCCTTATTTTTGTTCTAAGTTTTTAGTTCAAGTCGAGGATGGTCTCTTTTTTGTTCCCGATCCACTTAAACTCTTCGTTAAGTTTGGAGCTTCCAAAACTTCAGACATCGACCTTTTGCATGAGATATTTCAATCTTTCGTCGATCTTTCGAAGGGTTTCAATAGAGAGGACGTCATCCAGGAATTAGTTAAGCTGGTGACGCGGAAATATAAGCACTCGGGATGGACCTACTCGGCTTTGTGCGTCTTGCACGTTTTAAGCGCAAACTTTTCGCAGTTCTGTAGGTTGTACTACCACAATAGCGTGAACCTTGACGTGCGCCCCATTCAGAGAACGGAGTCGCTTTCCTTGCTGGCCTTGAAGGCAAGAATTTTAAGGTGGAAAGCTTCTCGTTATGCCTTTTCGTTAAGGAGGGGTTCTTCGCGTTAGTCA---CGCTATAGTG--TTTTTGTGCCTCGGTTCTTCGTGAGGTTAATACCGAAGGGTCGTCGTACT----------TATCTCAGTTTCTCAACTTGTCGTCTTTTCTTAGGCGTGCCATCCGTGAAGTTAATACCGGTGGCACTCCTTCT-T------------------------------------------------------------------------------------------------------AAAGTGGGTATTAAAGACCCAGGTTTTTCGTTTGTATATACCTTTT--------------------------------------------------------------------------------------------------------------------------------------------------------------------------------------GTTTTGTTCTTACCGTGAGTATAAGACCGGTGGAACATGTGC---------------AGTAGGGGGTTTTTCTTTAAGTCTTGGGTTACCTTTCCTACTCTTGTCGGAGCGTACGCGTGGGAGTTTTATCTCCTGTATTTTACGGACGAGAGGCACATCCGCTATAGCGCACCATGTGTTGCGACTTTTAGCCTTGTGTCAAGGTAGGGTAAGGGCCAACGGGTGACCGACAGCCTGCACTTAAGGTGCGCTGGAAGTGTCGGATTTGG----------TCTTAGTGTGCCAAATATCCTTTTAGGTGATGTACAGG--TGTCTAGTTTAGTGTGTCTTTGGGGGATGACGGGAGCGACTAGGTTTAGGACCGTAGCTGCCATGTAAGTCGTGCAC-ACGGCTTTACGCGTAAGATGTGCATGCATTTGGGCAAGTGCCCTAGGGCAGCATCGGTCAGGTGACTAGCAGCCGGCTCTA---AGGAGCGCTGAAAGTGCTAGGTCCTGAAGGTATAGTTGGGTTAAGGCAGGACATATTTGAACGAGTTGACCGTGGGGACCAGCGGCGGTGACTCGGGCCGTAGCCACGCACGGGGCGTCAGGGCGTCTCGTAGTGTAACTGGGCTAAATACGGCTTTGTAAAGCACCATAATATGGAGCCCAAAATGTCGGGGTCGGGAAAAATCTCC-ATAGCTTAGTGGCAGCAGCCTAAGGTAGGCTGGGAGGTCCCTTCCCTGTAGTAGTGGTGGGTTAGTATGCCACTAAGCGGTGCGGCGTAATAAGGCGCCACAGTCCGTAGTTAAGTGACCCGCGTTTTAATAGGGTCCCTTTAGTT-----AGGTTTAGGTTTGT--------TGTACAGTTAGGATTT---CTTTTTGGATAT------------------TCTTTCATTTTTTATTGTTTGTTAGTTTAGAT-------GTACATTATTACGTAGGTTACTTT-----GGCGCTACGCCAA----AGATTTTTCCTTTTTGTGTGTAGTTATTA--------------------------------ACGTAGGTTTCTTTGTTTTAGGTTTGCCCTTTAG--------------GCGGCGCGCCTTTTCTCCCCTATTT----------------AGGTTTATTTTCTTTCCTTAGTGTCATTATATGCGACATTACGTCGAAACGACGATTTTTCCTTCGTGTAAGCGTCATTGAGTGCATTTGTCGGCGC-TAGGCGAAGTTT------AATGGCG--GTATAAATAGGTTTCT------GTGCGGGATTGGGATAAAATAAGTTCGCCTTAAAAGAGAAATCGGGGAAGGCGCTACGCGGATGATC----------TTCGTGCTGAGCGAAGGTAGTATTGTGATTTTATATTGAAGTAGGCGTAATCGTTTATGGACGATTTTAAACAGGCAATACTGTTGCTAGTAGTTGATTTTGTCTTTGTGATTCTTCTGTTGCTGGTTCTTACGTTCGTTATCCCGAGGTTACAGCAAAGCGCCACCTTTAATACGGGTCTTAGGACAGTGTGATTCCTCTTTTAGTTGGATATGGAGGTGGGCATAGATTTTGGAACTACTTTCAGCACAATTTGCTTTTCCCCATCTGGGATCAGTGGTTGTACTCCTGTAGCTGGTAGTGTTTATGTTGAAACCCAAATTTTTATACCTGTAGGTAACTCTACTTATTTAATTGGTAAAGCAGCGGGGAAAGCTTATCGCGACGGTGTAGAGGGGAGGTTGTATGTTAACCCGAAAAGGTGGGTGGGTGTGACGAGAGACAACGTCGAGCGTTACATTGAGAAATTAAAACCCACGTACACCGTAAAGATAGACAGCGGAGATGCCTTATTAATCGGAGGTTTAGGTTCCGGTCCAGACACCTTATTGAGGGTTGTTGATATAATATGTTTATTCTTGAGAGCCTTGATACTGGAGTGTGAAAGGTATACATCCGCCACGGTTACGGCTGCTGTCGTAACGGTACCGGCCGACTATAACTCTTTTAAACGGAGCTTTGTCGTTGAGGCGTTGAAAGGTCTCGGCATTCCGGTTAGGGGTGTTGTTAACGAACCGACAGCCGCAGCCCTCTATTCATTAGCTAAGTCGCAAGTAGAAGACCTATTATTAGCGGTTTTTGACTTTGGGGGGGGAACTTTCGATGTGTCGTTTGTTAAGAAAAAGGGAAGTATACTATGCGTCATCTTTTCGGTGGGTGATAATTTCTTGGGTGGTAGAGATATTGATAGAGCTATCGTGGAAGTCATCAAGCAGAAGATCAAAGGAAAGGTGTCTGATGCCAAGTTAGGGATATTTGTGTCCTCGATGAAGGAGGACTTGTCTAACAATAACACCATAACGCAACACCTTGTCCCCGTAGAAGGGGGTGTGGAGGTTGTGGATTTGACTAGCGACGAACTAGACGCGATCGTCGCACCATTCAGTGCTAGGGCTGTGGAAGTGTTCAAGACTGGTCTCGATAACTTTTATCCAGACCCGGTTATTGCCGTTATGACTGGGGGGTCAAGTGCTCTAGTTAAGGTCAGAAGTGATGTGGCTAATTTGCCGCAGATATCTAAAGTTGTGTTTGATAGTGCCGATTTTAGATGTTCAGTGGCCTGTGGAGCTAAGGTTTACTGCGACATTTTGGCGGGTAATAGTGGACTGAGACTGGTGGACACTTTAACGAACACGCTAACGGACGAAGTGACGGATTTTCAACCGGTGGTGATTTTCCCGAAAGGCAGTCCAATACCCTGCTCATACACTCATAGGTACACGGTGAGCGGTGATGAAGTGGTATATGGTATATTTGAAGGGGAGAATAATAGAGCTTTTCTAAATGAACCGACATTCCGGGGCGTATCGAAACGTAGGGGAGAACCAAAAGAAAGCGATGTGGCGCAGTTTAATCTTTCCACGGACGGTACGGTATCTGTCATCGTTAATGGTGAGGAGGTAAAGAATCAATATCTGGTACCCGGGACAACAAACGTGCTAGATTCGTTGGTGTATAAATCCGGGAGAGAAGATTTGGAGGCTAAGGCAATACCGGAGTACTTGACCACACTGAACGTTTTGCATAATAAGGCTTTCACAAGGAAAAACCTAAGTAACAAAGATAAGGGGTTTTCGGATTTAAAGATAGAAGAAAATTTTATAAAATCCGCCGTAGATACAGATACTGTTTTGAATGGATAAGTATATTTATATAACGGGGATATTAAACCCTAACGAGGCTAGAGATGAGGTGTTCTCGGTAGTGAATAAGGAATATATTGGACCGGGAGGGCGCTCCTTTTCGAGTCATGGTAGTAAGTATACCGTTGTTTGGGAAAACTCCGCTGCGAGGGTTAGTGGATTTACATCGGCTTCGCAATCTACGATAGATGCTTTCGCGTACTTCTTGTTGAGAGGCGGATTGACTACCACCCTCTCTCGCCCAATGAACTGTGAGAATTGGATCAGATCATCTAAAGACTTAAGCGCATTTTTCAAGACCCTGGTTAAAGGTAAGATTTACGCGTCGCGTTCAGTGGACAGTAATCTTCCAATGAAAGACAGGGAGGATATTAAAGAAGCGAGTCGACGATTATCGCCATCAGACGCCGCCTTTTGCAGGGCTGTGTCGGTTCAGGTGGGGAAGTACGTGGACGTAACGCAGAATTTAGAAAGTACGATCGTGCCGTTAAAAGTTATGGGAATAAAGAAGAGGCGAGTATCGGCACATGTTACTTTACCGAAGGTGGTGTCTGCTTACGTAGACTTTTATACGAATTTGCAGGAGTTGCTGTCAGATGAAGTAATTAAGGCTAGAACCGATACAGTTTCGGTTTACGCTACTGACTCTATGGCTTTCTTAGTTAAGGTGTTGCCCCTGACGGCTCGTGAGCAGTGGTTGAAGGATTTGCTAGGATATCTGCTAGTACGGAGACGACCGGCAAATTTTTCCTACGATGTAAGGGTAGCTTGGGTATATGATGTAATCGCTACGCTCAAGTTGGTTATAAGATTGTTTTTCAACAAGGACACACCCGGGGGTATTAAGGACTTAAAACCGTATGTGCCTATAGAATCATTCGACCCCTTTCACGAGCTTTCGTCTTATTTCTCTAGGTTGAGCTACGAGATGACAACGGGTAAAGGGGGAAAGATATGCCCGGAGATCGCCGAGAAGTTAGTGCGCCGCCTAATGGAGGAAAATCATAAGTTAAGATTAACCCCAGTGATGGCCTTAATAATTATACTGATTTATTACTCTATTTACGGCACAAACGCTACCAGGATTAAAAGACGTCCAGATTTCCTCATTGTGAGGGTAAGGGGAAAACTAGAGAAGGTTTCGTTACGAGGGGTAGAAGAACGTGCCTATAGGATATCGGAAAAGCGTGGGATGAACGCTCAACGTTTATTATGTAGGTACTACAGCGATCTCACATGTATGGCTAGGCGACATTACGGTATTCACAGGAACAATTGGAAGACGCTGAGTTATGTGGACGGTACGTTAGCATATGACACGGCTGACTGCATAACTTCCAAGGTGAGAAATATGATCAACCAAGCAGATCATGCTAGGATTATACACTACATTAAGTCTAACGAAAACCAGGTTACTGGGACTACTCTACCACACCAGCTTTAATTTATA----AATTTTTAAAATTGCTTTTTGAGTGGGTTTTGTTGAGTCGACGTGATGGCATTCGAACTGAAATTGGGGCAGATATATGAAGT-ATGGCATTTGAACTGAAATTAGGGCAGATATACGAAGTTGTCCCCGAAAATAATTTGAGGGTTAGAGTAGGGGATGCAGCACAAGGGAAATTTAGTAAGGCGAGTTTCTTAAAATACGTTAAGGACGGGACGCAGGCGGAGTTAACGGGAATCGTCGTAGTGCCGGAAAAGTATGTATTCGCCACGGCAGCATTAGCTACAGCGGCACAGGAGCCACCTAAGCTGCCACAAGCGCAAGTGGCGGAACCACCTGAAGCTGAAATAGGGGTAGTACCGGAATCAGAGACTCTTACGCCAAATAAGTTGGTTTTCGAGAAAGATCCAGACAAGTTCTTGAAGACCATGGGCAAGGGAATAGCTTTGGATTTAACAGGAGTTACCCATAAACCGAAAGTTATTAACGAGCCAGGGAAAGTATCGGTAGAGGTGGCAATGAAGATTAACGCCGCATTGATGGAGTTGTGTAAGAAGGTTATGGGCGCTGATGACGCAGCAACTAAGACGAAGTTCTTCTTGTACGTGATGCAGATCGCTTGCACGTTCTTCACATCGTCTTCGACAGAGTTCAAAGAGTTCGACTATATAGAGACTGATGATGGAAAGAAGATATACGCGGTATGGGTGTATGATTGCATTAAACAAGCTGCGGCTTCGACGGGCTACGAAAACCCGGTAAGGCAGTATCTAGCTTACTTTACACCAACCTTTATCACGGCGACATTGAATGGTAAGCTAGTGATGAATGAAAAGGTTATGGCACAGCACGGAGTACCACCGAAATTCTTCCCGTACACGATAGATTGCGTTCGTCCGACGTATGATCTGTTCAATAACGACGCAATATTAGCGTGGAATTTAGCTAGACAACAGGCGTTTAGAAATAAGACGGTGACGGCTGACAACACATTACATAATGTCTTTCAACTATTGCAAAAGAAGTAGTTACGATCGAAGTCCATAAATCGGTTAAAATTTTTAAAGCATTTACCTTTAATTGATAATTCATGGGGGCTTATACACACATAGACTTTCATGAATCACAATTGCTGAAAGACAAACAAGATTATCTTTCTTTCAAGTCGGCGGTTGAAGCTCCTCCTGATCCTCCCGGGTACGTTCGCCCAGATAATTACACGAGGGCTTATCTGATACAAAGAGCAGACTTTCCTCGAACTGGAGATTTATCGGTTACGTTATCGATAGCCAGTAATAAGCTAGCTTCGGGTCTTATGGGAAGTGATGCAGTATCGTCGTCGTTTATGTTAATGAACGACGGGGGAGATTACTTCGAGTGTGGCGTGTGTCACAACAAACCGTATTTAGGGCGAGAAGTAGTCTTCTGTAAGAAATACATAAGTGGGAGGGGAGTGGAGATCACCTCTGGTAAGAATTACTCGTCGAACAATTGGAACGAGTCGTCGTACTTAATACAGGTGGATATAGTAAATGGGTTAGCACGGACTACTGTCAATTCAAACTATACGCAAACGGACGTTAGTGGTCTACCCCGGAACTGGACGCGTATCTATAAGATAACAAAGATAGTGTCTGTGGATCAGAACCTCTACCCTGGTTGTTTCTCAAGCTCAAAACTGAACGTAATGCTTATAAGGTCGCTGACGGTTTCCCCAGTGCGCACCTTTTTTAGGGACGTCTTATTGAAACCTTTGAGGAAATCGTTCAACGCAAGAATCGAGGATGTGCTAAGTATCGACGAAGCGGCATTATTAGTACCAAGTCCAGTCGTACCAGTGTCTACGGACGGCACAGGTCCATCGGAGCAACTAGATGTAGTGGCTTTGACATCTGATATAACAGAATTGATCAACGCTAGGGGGCAAGGTAGGATAGGTTTTCCGGACTCAGTGTTGTCGATCAATGAAGCGGATATCTACGATGAGCGGTACTTACCGATTACGGAAGCTCTACAAATAAATGCGAGGCTACGCAGACTCGTTCTTTCGAAAGGCGGGAGTCAAACACCACAAGATATGGGGAATATGATAGTGGCTATGATTCAACTTTTCGTACTCTACTCTACTGTGAAGAATATAAGCGTTAAAGATAGTTATAGGGTGGAGACTGAGTTAGGTAGAAAGAACGTTAGCCTAAGTTACTCGGAAGTAAGGGAAGCTATATTAGGAGGGAAATATGACGCGTCTCCAACCAATACTGTGCGATCCTTTATGAGGTATTTTACTCATACCACTATTACGCTACTTATAGAGAAGAAAATACAGCCGGCGTATACTGCTTTAGCTAAGCACGGCGTCCCGAAGAGGTTCACTCCGTACTGCTTCGATTTCGCGCTGCTGGACAACAGATATTACCCGGCAGACGTGCTGAAGGCTAACGCAATGGCTTGCGCTGTAGCGATTAAATCGGCTAATTTGAGGCGTAAAGGTTCGGAGACGTATAACATCTTAGAAAGTATCTAATAATCTAGAG-----------------------------------------------------------ATGGAATTCAGACCAGTTTTAATCACAGTTCGTCGTGATCCCGGCGTAAATACTGGTAGTTTGAAAGTGATAGCATATGACTTACACTATGACAACATTTTCGATAATTGCGCGGTAAAGTCGTTTCGAGATGCTGACACTGGATTCACCGTTATGAAAGAATATTCGACGAATTCAGCGTTTATACTAAGTCCTTATAAACTGTTTTCCGCGGTTTTTAATAAGGAAGGTGATATGATAAGCAACGATGTAGGATCGAGTTTCAGAGTCTACAACATCTTTTCGCAGATGAGTAAGGATATCAGCGAGATCAGCGAGATACGACGTGCTGGTTATCTAGAAACATACTTAGGGGACGGGCAAGCCGACACAGATTTATTTTTCGACGTGTTGACTAACAACAAGGCGAGGATAAGGTGGTTAGTTAATAAAGACCATAGCGCGTGGTGCGGGTTACTGAACGATTTGAAGTGGGAAGAAAGTAACAAGGAGAAGTTTAAGGGGAGAGACCTACTAGATACTTACGTTCTATCGTCCGACTATCCGGGGTTTAA----------------ATGAAGCTACTTTCGCTCCGCTATCTTATTTTGAGGTTGTCAAAGTCGCTTAAAACGAACGATCACTTGGTTTTGATACTTATAAAGGAGGCGCTTATAAATTATTACAACACCTCTTTCACCGATGAGGGCGCCGTACTAAAAGACTCTCGCGAAAGTATAGAGAATTTTCTCATAGCTAGAAGCAGTTCGCAAAATTCCTGCAGTATTATGAAGGCTTTGATCGCCAATATAGTCTGTAATATGTCGATAGAAACAGCTAGAAGCTTCGTCGGAGACTTAATACTCGTCGCCGACTCCTCTGTTTCAGCGTTGGAGGAAGCGAAATCAATTAGAGATAACTTCCGCTTAAGAAAAAGGAGAGGCAAGTATTATTATAGTGGTGTTTGTGGATCCGACGTTGCGAAAGTTAGGTATATTTTGTCAGGGGAGAGACGAGGATTAGGGTGTGTAGACTCCTTGAAATTAGTTTGTGTGGGTAGAGAAGGAGGTGGAAACGCACTACAGCACTTACTAATCTCATCTCTGGGCTAAAGCGCT---------------------------------------------------------------------------------------------ATGGACCTATCATTTATTATCGTGCAGATCCTTTCCGCCTTATATAATAATGATGTGACAGCGCTGTACATCCTGATCAACGCGTATAAAAACATTACCGATACAATAAGCGAAGCTGCGATAGGTGATCCGCAAGCCGAGGTTGGTGTTGTGAAGGCTTACGTAACTACTACAGCGACGACTGAGTTGCATAGAACTATTCTTATTGATAGTATAGACTCCGCCTTTGCTTACGACGGAATAGGGTGTTTGGTGGGCATAGCTAGAGGTTTAATTAAACATTCAGAAAATGTTCTGGAAGTTATCAAGTCAATGGAGTTATTCGAAGTGTGTCGTGGAAAGAGGGGAAGCAAAAAATATCTCGGGTATTTAAGCGATCAATGCTCTAGTAGACACATAATGCTAACTCAGGCCGGGCTAGCCGCGGTTGATGAAGCGGAAGCACTACGAACGAGTTATCTAGTTAGTAGTAACGGGTTTGTTTCAAATTGCGGGATCGCTAGGATGTTGCTCTTGACACTTTGTAACGGAGCACTGTGAAAATGTTGTGTTGTTCGACCAGTCTCGAACATTCGAACGCGTTACAATTAGCACTACTAGTTTGTGCGTGTTTGTTAGCGGTGACAATCGCTCTTTGTTGTAGGAGACG----------------------------ATGAGGCACTTAGAAAAACCTATCAGGGTAGCGATACATTATTGCTTAGTGCGAAGCGATGTTTGCGACGGGTGGGATGTATTTATAGGCGTAACGTTAATCGGTATGTTTGTTACGTATTATTTATATATTATAATTAACATGTGTAAAAGAAGGGAAGTTCTGACAACTGGAAACGGGTAAAGATTCTTCAATAAAATTAAAGAAAACAAAAGTAAGAAAGATGAAATAATTAGGCTAGTCTTTTTGTTCGTT------------TTTCGTTTTTGTAGAATAGGTTATATTTCGAGGTAAGATGAC-TAAACTCTACCTCACGGTTTAATACTCTGATATTTGTAAAATTAGTCCGTAAAGTCGATAGT---GATATTATATTA-ATATAGTATAATAAACGCCAAAATCCAATTAAAGTTTGGGACCTAGGCGGGCCTCTTACGAGGCTAACTTATCGACAATAA-GTTAGGTC?????????
	EU259806_isol_GP18                   ATAAATGCTCTAGTAGGATTCGAACACGGCATTTTTCAAATTATTTTACCTGAATTTTCCGCCACGTGCCATAAAATTTTGTCTTTTATTTCTCGTGTTTTTGGGTGTTACGTCTTAGTTT-TTCCTAAACAAAAACAAAAGTAAATTTTTTCCTTTCAGCTGTTGTTAGTAGTTTCTGTTGTAGTTTTCCTTAAAAATAACAAAAAAGATTT--------------------------------------------------------------------CTTCTCCTTTTAGTACGTCGCGTCTTGTCATCTTTAATTTTCCTTGCGTCTGTTTAGGTTTGCGTCAAGTTTTCTTTGCGTCTTCGTGTTTTTAGTTTTAGTTTTTCCTAAGTGTCTTTTAAGAGGGTTAGTTCTCTTTATCGTGTTGGGTAAATTTAGATTTTAGATTTTCCTTTTACAAAGATAGACAACGTCGTTTTCTTT-TAGTGCCTCGTTTTCCGTTTCTTTGTAATTTTCCTTTGCGAATTTAAAAATTTTTCTTTTATTTCTTTTTAGTTGCAGCATTTACTATTTTAACTTTCCTTTAGCGTTTTTGTGGTGGTTTTTCTTCTCTTGGTGTGTTTAGCGTGAGTGTTTTTCTATTTTCCTACGTACCATCTAGGGAGTTTTATCTAAGTTTTAACTTCTTTTCTTTTCTAGTTTTTAATT-TTCCTGCTGTTTGAGGGAAGTTTGTCCTTCTTCTTTAGTTCCCCTTTTTAAACCCTTTTAGAAATTTCCTCTTCTTTCAAGTTTTCAAGTTTCGCCATGGATTACGTTCGTCCGTTGCGCGTTTTCTCCTTTCCTCATGTCAATAATACCTTGGAGTACATTAGGTACAACAAGGCTAATAGCGATGTAGGAGCTTTCCTGACAGCCATGAAGTTCACAGGGAATGTGAAGTTATCTGACTTCACACCCAAGAGTGCCGCTCTCATATATATTGGTAAGCTCACCAAAGGGGTGAAGCGGACGTTCGTCCCCCCACCAGTTAAAGGGTTTGCGCGGCAATACGCCGTTGTGAGCGGCACAGTTAGTGCATTGAGAGGGGATGGTAAGAGGGTTTTGATGGAGGCGAGGACCTCAACTTCTGCATTTTCCGACGCGTCTAGTTACGACGCCGTATTTGAAGCTGTAACACATGCGTTGATTGTTGTACACTACCACCGGGTAGTGCCGTTTACCCCCGTCAGGCGCGAGCAGCCTAAACCGGCTGTCAAACAAGAT---GAGCAGAAGCCCAAACGG---CAA---GTGTCACAATGGGCTGTTAAGCCAACAGCTGTTGGCGTCCATGTACCACTTCCGAATAAGCAGGAAGCACCAAAACCAGCGCAATCTGTTCCACAACAGTCGTTGGAGGAGAAGGCCACTCTGACGTTTGGCCTTTTCTTCAGTAAAGGTGGGGGCGATGAGAGCGACGCCGTCATCTTGCGGAAGGGGAAATTGTTCAACAGGGCTCTTAACGTTCCTATCAATGTTAAGAACACCTTTGTTTGGGCCAAAATCTGGGATGAAGCCTCTCGTAGGAGAGGATATTTTTACGTCAAGGATAGCATTGTTAAGTTCTTCCCTATCGTGCGGGGTAGGGCTACAATTGAAGATTTCATTGTGAATACGGCCCCAGGGTGTGATGTTGCCTTACCACGTATAGAGTTGTGGAGCATGCGCGAAAGGGCGTTCGTGAGCACTACCAAAGGGTGGTGTTGGTTTAACAATGAGAGGCTGAGGGGAGAAATTTACAGACGTCGTTGCTTCTCATCTTCCTTTTCGATAGGTTTCTTGATGCACCTTGGCTTTAGATCGTTAAAGGCCATTAGGTTTGCGGGCACGAGCATACTACACATACCATCACTCAATGAAGAGCGTACCTTTGGGTGGAAGGGCGGAGACGTCTATCTCCCCAATGTCCCAAAAACCGCTATCGTCGCTGGCGATAGGACACGGTTGGGAGGGGAGATCTTGGCCTCCGTCGCCAATGCCCTTAATCAAGAGGAGGTCTATTCATCGGTCGTTTCGAGTATCACCAATAGACTGGTATTAAGGGACCAATCGGCATTGCTTTCCCATTTGGACACGAAATTGTGCGATATGTTTTCTCAAAGGGACGCAATGATTCGCGAAAAACCCTCACATAGGTGCGATGTGTTTCTGAAGCCGCAGGAAAAGGAGAAGCTGAGGGAACTCTTTCCAGAACTTTCGATACAGTTCTCCGACTCGGTCAGGAGTAGTCACCCATTCGCTAATGCCATGCGGAGCTGTTTCAATGGAATCTTTTCCAGGAGGTGTGGTAGTGTATGCTTCTTCGATATTGGGGGGAGCTTCACGTATCATGTCAAAGCTGGCCATGTGAACTGTCATGTATGCAATCCAGTCCTAGACGTTAAAGATGTGAAGCGGAGAATCAATGAGATCCTCTTTCTTTCCACAGCTGGGGGAGATTCGTACGTGTCCAGTGACCTTCTAACTGAGGCGGCTTCAAAGTCTGTGTCTTACTGTAGTCGAGAATCGCAGAACTGCGATTCTAGAGCCGATGCGGGTTTTATGGTGGATGTGTACGATATATCCCCGCAGCAGGTAGCAGAGGCTATGGATAAGAAGGGTGCGCTCGTTTTCGACATAGCTCTTATGTTCCCCGTGGAGTTGTTGTACGGTAACGGTGAAGTTTACTTGGAAGAACTCGATACGTTGGTGAAGAGGGAAGGTGATTACCTGGCCTACAATGTTGGTCAGTGTGGTGAGATGTATGATCATTCCTTCTCTAACGTAAGCGGGTTTTTCACCTTTTCTTATGTACGCACTTCGTCCGGGAACGTGTTTAAGCTAGAGTATGAGGGATACCGTTGTGGTTACCATCATCTCACTATGTGTAGAGCTCAGAAGTCACCTGGAACTGAGGTTACGTATAGGTCGTTGGTCCCGTCGTTCGTGGGCAAATCGCTGGTGTTCATACCTGTTGTAGCTGGTTCTAGTGTGTCCTTTAAGACAATAGTCCTCGATTCGGACTTTGTCGACAGGATCTATTCCTACGCGCTCAACACTATAGGGACATTCGAGAATAGAACGTTTGAGTATGCCGTTGGGGCGGTCAGGTCGCAAAAGACCCATGTCATTACAGGGAGTCGCGTTGTCCACAGCAAAGTTGATATTTCTCCTGATGATATGTGGGGTTTAGTTGTCGCTGTTATGGCTCAGGCAATTAAGGATAGGGCGAAGAGTATTCGCTCCTATAACTTTATAAAAGCCAGTGAGGGGAGTCTCGCCGGGGTCTTCAAGCTCTTCTTTCAGACCGTAGGCGATTGTTTTTCGAACGCAGTCTCCGTCTATGCTAAGGCAATGGTGCACGATAACTTCAACGTTTTGGAGACGCTTATGTCTATGCCCAGAGCGTTCATCCGTAAAGTACCTGGGTCTGTTGTTGTTACCATTTGCACTTCTGGAGCTTCAGACGGGTTGGAGCTCAGGGGTGCCTTTGATATTTCGAAGGAGACCTTCGGTAGGAAACTGAAGAATAGTCGCTTGCGCGTCTTCTCTAGGGCCATCGTGGAAGATTCAATTAAGGTCATGAAGACAATGAAGACAGAAGATGGAAAACCCCTGCCAATTACTGAAGATTCTGTATATGCGTTCATAATGGGGAACGTTTCTAACGTCCACTGTACGAGGGCAGGTCTTCTTGGCGGTTCGAAAGCGACCGTGGTTTCGAGTGTTTCTAAGGGTTTGGTAGCTCGTGGGGCTGCGACGAAGGCCTTTTCTGGCATTACGTCGTTCTTTTCCACAGGTTCACTATTCTACGACCGCGGTTTAGCTGAAGATGAAAGGCTTGATGCTCTGGTGCGCACAGAGAATGCTATAAACTCACCGGTGGGCTTACTGGAGACGTCGCGTGTAGCTGTGAGCAAGGTAGTAGCTGGATCGAAAGAATTTTGGAGTGAAGTTTCCTTAAATGACTTTACTACCTTTGCATTGCGGAATAAGGTGCTTATTGGGATTTTTGTGGCGTCTTTGGGTGCGGCCCCTGTTGCATGGAAGTACAGGCGCGGAATC---GCGGCTTACGCCAGAAGATATGCGGGCAGTAGTTACGAAACTCTAAGCTCATTGAGTTCTCAAGCCGCTGGTGGTTTACGCGGTATAACCGCTAGCACAGTATCCGGCGGGTCATTTGTTGTGCGAAGAGGGTTTTCGTCGGCTGTGGCCGTCACCAGGGCGACCGTAGCTAAACGTCAAGTCCCCTTAGCGCTGTTATCGTTTTCTACCTCATACGCCATTTCCGGCTGCAGTATGCTAGGCATTTGGGCACACGCTCTTCCGCGGCACTTAATGTTTTTCTTCGGCTTAGGGACATTGCTTGGGGCGAGGGCTAGCGCGAACACTTGGAAGTTTGGGGGGTTCTCCAATAATTGGTGCGCCGTTCCCGAGGTTGTTTGGCGAGGGAGGAGTATCAGCTCGTTGCTACTGCCTATTACGCTAGGCGCTTCTTTGGTCATAAGGGGTTTGCTTAACGATACCATACCTCAACTTGCTTATGTTCCACCAGTTGAGGGGAGGAATGTCTATGACGAGACGCTTAGGTATTACCGGGACTTCGACTATGACGAAGGTGCGGGTCCATCTGGGACTCGGCATGATACGGTTCCTGGAGATGACAGTGATGGGTCCTCCTCTGGTATCTCAAGCTATGATGGTGTCACAAACGTGCGTGAT---GTGGGGATTAGCACCAACGGGGAAGTT------GTTGGTGAAGAAGAGACCCATTCACCTCGAAGTGTGCTATATACTTATGTTGAGGAAGAGGTTGCCCCATCAGCGGCTGTGGTGGAGAGACGAAGTGATCCGTCGAGTTCTAATACCGCTGATGCCATGGCCTTTGTTGAAAGTGTGCAAAAAGGTGTCGACGATGTCTTTCACCAACAATCTAGT------GGGGAGACGGTTTGCGAGGTCGAGGCGGACGGCAAAGGGTTGCTCCCAAAAAGCGTCGTCGGTGAGGCGCCGACACAAGAAAGGGGAAGAGCTGCAGATGGTAACTCAGCACAAACCGCGGTCAACGAAGGCGACAGGGAACCAGTACAGTCCAGTCTTGTGAGTTCGCCACAGGTTGATATTCCAAAGGTCACCCAGTCCGAGGTACATGCTCAGAAAGAAGTGAAACAAGAAGTACCATTGGCGACTGTTTCGGGCGCCACGCCAATCGTCGATGAGAAA---------------------------------CCCGCCCCA---------------------------------AGTGTTACGACTCGTGGTGTGAAG---ATAATTGACAAGGGCAAGGCCGTCGCTCATGTGGCTGAGAAAAAACAGGTACAAGTCGAGCAGCCCAAACAGAGGAGTTTGACGATCAATGAAGGCAAGGCCGGTAAACAGCTTTGCATGTTTAGAACGTGTTCCTGCGGTGTGCAGCTGGACGTGTACAACGAAGCGACCATCGCCACTAGGTTCTCAAATGCGTTTACCTTTGTCGATAGCTTGAAAGGGAGGAGTGCTGTCTTTTTCTCAAAGCTGGGTGAAGGGTATACCTATAATGGTGGTAGTCACGTTTCATCAGGGTGGCCCCGTGTCTTAGAAGATATCTTGACGGCAATTAAGTACCCGAGCGTCTTTGACCATTGCTTAGTGCAGAAGTACAAGATGGGTGGAGGCGTACCATTCCACGCCGATGATGAGGAGTGCTATCCATCGGATAACCCCATCCTGACAGTCAATCTCGTGGGGAAGGCTAACTTCTCAATTAAGTGTAGGAAGGGTGGTAAAGTTATGGTCATAAACGTGGCTTCGGGTGACTATTTTCTCATGCCTTGCGGTTTTCAAAGGACGCACTTGCATTCAGTGAGCTCTATTGACGAAGGGCGCATCAGTTTGACGTTTAGGGCGACTCGGCGTGTCTTCGGCGTAGGCAGGATGTTGCAGTTAGCCGGCGGCGCGTCGGATGAGAGGTCACCAAGTGTTCCAAACCAGCAGCTGCAAAACCAAGGTACTACCGGAACGGTCGCACAAAAGTCAAGGGGCAAGGCTCTGTCTGAGGGAAGTGGTAGGGAAGTCAAGGGGAGGTCGACGTACTCGATCTGGTGTGAACAAGATTACGTCAAGAAGTGTGAGTGGCTCAGGGCTGATAATCCAGTGATGGCTCTCAAACCCGACTACACCCCAATGACGTTTGAAGTGGTTAAAACCGGGACCTCTGAAGATGCCGTCGTGGAGTACTTGAAGTATCTGGCTATAGGTATTGAGAGAACATACAGGGCGTTGCTTATGGCTAGGAACATTGCCGTCGCTACTGCTGAAGGTGTTTTGAAAGTGCCTAATCAAGTTTATGAATCACTACCGGGCTTCCACGTTTACAAGTCAGGCTCAGATCTCATTTTTCATTCAACACAGGACGGCTTGCGTGTGAGGGACTTACCGTATGTATTCATAGCTGAGAAAGGTATTTTTATCAAGGGCAAAGATGTCGACGCGGTAGCAGCTTTGGGCGACAATCTGTTCGTATGTGATGATATATTGGTTTTCCATGATGCTATTAATTTGATGGGTGCACTGAAAGTCGCTCGATGTGGTATGGTGGGTGAATCATTTAAGTCGTTCGAATACAAATGCTATAATGCTCCCCCAGGTGGCGGTAAGACGACGATGCTAGTGGACGAATTTGTCAAGTCACCCAATAGCACGGCCACCATTACGGCTAATGTGGGAAGTTCTGAGGACATAAATATGGCGGTGAAGAAGAGAGATCCGAATTTGGAAGGTCTCAACAGTGCTACCACAGTTAACTCCAGGGTGGTTAACTTTATTGTCAGGGGTATGTATAAAAGGGTTTTGGTGGATGAGGTGTACATGATGCATCAAGGCTTACTACAATTAGGCGTCTTCGCGACTGGCGCGTCTGAAGGCCTCTTTTTTGGAGACATAAATCAGATACCATTCATAAACAGGGAGAAGGTGTTTAGGATGGATTGTGCTGTATTTGTTCCAAAGAAGGAAAGTGTCGTATACACTTCTAAATCATACAGATGTCCGTTAGACGTTTGCTACTTGTTGTCCTCAATGACCGTAAGGGGAACGGAAAAGTGTTACCCTGAAAAGGTCGTTAGTGGTAAGGATAAGCCGGTAGTGAGATCACTGTCCAAAAGGCCAATTGGAACTACTGATGACGTGGCTGAAATAAACGCTGACGTGTATTTGTGCATGACCCAGTTGGAGAAGTCGGATATGAAGAGGTCGTTGAAGGGAAAAGGGAAAGAAACACCAGTGATGACAGTACATGAAGCACAGGGAAAAACATTCGGTGATGTGGTGTTGTTCAGGACAAAGAAGGCAGATGACTCATTGTTCACTAAACAACCGCATATACTTGTTGGTCTGTCAAGACATACACGTTCACTGGTGTATGCCGCACTGAGCTCGAAGTTGGACGATAAAGTCGGCACATATGTTAGTGACGTATCACCTCAATCAGTATCCGATGCTTTGCTTCACACGTTCGCCCCGGCTGGTTGCTTTCGAGGTATATGAGCGTATGAATTTTGGACCGACCTTCGAAGGGGAATTGGTACGGAAGATACCAACAAGTCATTTCGTAGCCGTGAATGGGTTTCTCGAGGACTTACTCGACGGTTGTCCGGCTTTCGATTATGACCTTTTTGAGGATGATTTTGAAACTTCAGATCAGTCCTTCCTTATAGAAGATGTGCGCATTTCCGATTCCTTTTCTCATTTTACGTCAAAAATAGAAGATAGGTTTTTCAGTTTTATTAGGTCTAGCGTAGGTTTGCCGAAGCGCAACACCTTGAAGTGTAACCTAGTCACTTTTGAAAATAGGAATTTCAACGCCGATCGCGGTTGTAATGTGGGTTGCGACGACTCCATGGCGCATGAACTGAAGGAGATTTTCTTCGAGGAGGTCGTTAACAAAGCTCGTTTGGCGGAGGTGACGGAAAGCCATTTGTCCAGCAACGCGACGTTGTTATCAGATTGGTTGGACAAAAGGGCACCTAACGCTTACAAGTCTCTCAAGCGGGCTTTAGGTTCGTTTGTCTTTCATCCGTCTATGTTGACTTCTTATACGCTTATGGTGAAGGCAGACGTAAAACCCAAGTTAGATAACACACCCTTGTCGAAGTACGTAACGGGGCAGAATATAGTTTACCATGATAGGTGTGTGACCGCGCTTTTCTCCTGCATCTTTACTGCGTGCGTAGAGCGTTTGAAATATGTAGTGGATGAAAGGTGGCTCTTCTACCACGGGATGGACACTGCGGAGTTGGCGGTTGCATTGAGGAACAATTTGGGGGACATCCGGCAATACTACACCTATGAACTGGATATCAGTAGGTATGACAAATCTCAGAGTGCTCTCATGAAACAGGTGGAAGAGTTAATACTCTTGACACTTGGTGTTGATAGGGAAGTTTTGTCTACTTTCTTTTGTGGTGAGTATGATAGCATTGTGAGAACGATGACGAAGGAATTGGTGTTGTCCGTCGGCTCTCAGAGGCGCAGTGGTGGTGCTAACACGTGGTTAGGAAATAGTTTGGTCTTGTGCACCTTGTTGTCCGTAGTACCTAGGGGATTAGATTATAGTTATATCGTAGTTAGTGGCGATGATAGCCCTATATTTAGTCGGCAGCCGTTAGATATTGATACGTCGGTTCTGAGTGAAAATTTTGGTTTTGACGTAAAGATATTTAACCAAGCTGCTCCATATTTTTGTTCTAAGTTTTTAGTTCAAGTCGAGGATAGTCTCTTTTTTGTTCCCGATCCACTTAAACTCTTCGTTAAGTTTGGAGCTTCCAAAACTTCAGATATCGACCTTTTACATGAGATTTTTCAATCTTTCGTCGATCTTTCGAAGGGTTTCAATAGAGAGGACGTCATCCAGGAATTAGCTAAGCTGGTGACGCGGAAATATAAGCATTCGGGATGGACTTACTCGGCTTTGTGTGTCTTGCACGTTTTAAGTGCAAATTTTTCGCAGTTCTGTAGGTTATATTACCACAATAGCGTGAATCTTGACGTGCGCCCTATTCAGAGGACGGAGTCGCTTTCCTTGCTGGCCTTGAAGGCGAGAATATTAAGGTGGAAAGCTTCTCGTTATGCCTTTTCGATAAAGAGGGGTTTATCGCGTTAGCCA---CGCTATAGTG--TTTCTGTGCCTCGGTTCTTCGTGAGGTTAATACCGAAGGGTCGTCGTACT----------TATCTCAGTCTTCCAGTTTGTCATCTTCTCTTAGGCGTGCCATCCGTGAGGTTAATACCGGTGGCACTCCTTCT-T------------------------------------------------------------------------------------------------------GAAGTGGGTATTAAAGACCCATTTTTCTTTTTTGTGTGTTTTTCTT--------------------------------------------------------------------------------------------------------------------------------------------------------------------------------------GTTTTGTTCACACCGTGAGGCTAAGACCGGTGGAACATGTAC---------------AGTAGAGCGTTTTTCTTTAAGTCCTGGGTTACCCTTCCTACTCTTGTCGGAGCGCATATGCGGGAGTTTATACTCCTGTATCTTACGGACAAGAGATACATCAGCTATAGCGCGCCAGGTGTCGCGACTTTTAGCCCTGTGTCAAGGTAGGATGGGGGCCAACAGGTGACCAACAGCCTGCACTTAAAGTGCGCTGGAAGTGTTGGATTTGG----------TCTTAGCGTGCCAAATATCCTTTTAGGTGATGTACAGG--TGTTCAGTTTAGTGTGTCTTTGGGGGATGACGGGAGCGACTAGGTTTAGGACTGTAGCTGCCATGTAAGTCGTGCAT-GCGGCATTGTGCGTAAGACGTGCATGCATTTGGGCGGAAGCCCTAGGGCAGCATCGGTCAGGTGTCTAGCAGCCGGCTCTA---CGGAGCGCTGAAAGTGCTAGGTCCTGAAAGTACAGTTGGGTTAAGGCAGGACATGATTGAACGAGTTGACCGCGGGGACCAGCGGCGGAGACTCGGGCCGTAGCCACGCGCGGGACGTCGGGGCGTCTCGTAGTGTATCTGGGCTAGGTACGGCTTTCTTAAACACCATAATATGGAGCCCAAAATGTCGGGGTCGGGATATATCTCC-ATAGCTTAGTGGCAGCAGCCTAAGGTAGGCTGGGAGGCCCGTTCCCCGTAGTAGTGGTGGGTTAGTATGCCACTAAGCGGTGCGGCGTGAAAAGGCGCCACAGTCCGTAGTTAGGTGACCCGTGTTTTAATAGGGTCTCTTTATTT-----AGGTTTAGGCGTGA--------TGTACAGTTAGAATTT---CTTTGTAGATAT------------------TCTTTCATTTTTTATTGTTTATTAGTTTAAAT-------GTACATAATTACGTAGGTTACTTT-----GGCGCTACGCCAA----AGATTTTTCCTTTTTCTTTTTAGTCTTTT--------------------------------ACGTAGGTTTCTTTGCTTTATGTTTGCCTTTTAG--------------GCGGCGCTTTTCTTTTCTTCTATTT----------------AGGTTCATTTTCTTTCCTTAGTGTTGTCGTTTGCGACGCTACGTCGAAATAACGAATTTTCCTTCGTGTAGGCGTCGTTGAGTGCGTTTATCGGCGC-TAGGTGAGGTTT------AGTAGCG--ACATAAATAGGTTTTC------GTGCTAGATTGGGATAGAACATGTTCGCCTTAAAAGAGAAATAGGGGAAGGCGCCACGCGAATGATC----------TTCGTGCTGAGCGAAGGTGATATCGTGATTTTATATTGAAGTAAGCGTAGTTATTTATGGATGATTTTAAACAGGCAATACTGTTGTTGGTGGTCGATTTCGTCTTTGTGATTATTCTGTTGCTGGTTATTACGTTTGTCGTCCCGAGGTTACAGCAAAGCTCCACCATTAATACAGGTCTTAGGACAGTGTGATTCCTCTTTTAGTTAGATATGGAAGTAGGTATAGATTTTGGAACCACTTTCAGCACAATCTGCTTTTCCCCATCTGGGGTCAGTGGTTGTACCCCTGTAGCTGGTAGTGTTTACGTTGAAACCCAAATTTTCGTACCTGTAGGTAGCAGTACTTATTTAATTGGTAAAGCAGCGGGGAAAGCTTATCGCGACGGTGTAGAGGGAAGGTTGTATGTTAACCCGAAAAGGTGGGTAGGTGTGACGAGGGATAACGTCGAACGTTACGTTGAGAAATTAAAACCTACATACACCGTAAAGATAGACAGCGGAGGCGCCTTATTAATCGGAGGTTTAGGTTCCGGACCGGACACCTTATTGAGGGTCGTTGACGTGATATGTTTATTCTTGAGAGCCTTGATACTGGAGTGCGAAAGGTATACGTCTACTACGGTTACAGCTGCAGTTGTAACGGTACCGGCTGATTATAACTCCTTTAAACGAAGCTTCGTTGTTGAGGTACTGAAAGGTCTTGGTATACCGGTTAGAGGTGTTGTTAACGAACCGACAGCCGCAGCCCTCTATTCCTTAGCTAAGTCGCGAGTAGAAGACCTATTATTAGCGGTTTTCGACTTTGGGGGAGGAACTTTCGACGTCTCATTCGTTAAGAAGAAGGGAAATATATTATGCGTCATCTTTTCAGTGGGCGATAATTTCTTGGGTGGTAGAGATATTGATAGAGCTATTGTGGAAGTTATCAAGCAAAAGATCAAAGGAAAAGTGTCTGATGCCAAGTTAGGGATATTCGTATCCTCGATGAAGGAAGACTTGTCTAACAATAACGCTATAACGCAACACCCTATCCCCGTAGAAGGGGGTGTGGAGGTTGTGGATTTGACTAGCGACGGACTAGACGCAATTGTTGCGCCATTCAGCGCTAGGGCTGTGGAAGTGTTCAAAACCGGTCTTGACAACTTTTATCCAGACCCTGTTATTGCTGTTATGACTGGGGGGTCAAGTGCTCTAGTTAAGGTCAGGAGTGATGTGGCCAATTTGCCGCAGATATCTAAGGTTGTGTTCGACAATACTGATTTTAGGTGTTCGGTAGCCTGTGGGGCTAAGGTTTACTGTGATATTTTGGCAGGTAATAGCGGACTGAGACTGGTGGACACTTTGACGAATACGCTAACGGACGAGGTGGTGGACTTTCAACCGGTGGTAATTTTCCCGAAAGGTAGTCCAATACCCTGTTCATACACTCACAGATACACAGTGGGTGGTGGAGATGTGGTGTACGGTATATTTGAAGGGGAGAATAACAGGGCTTTTCTAAATGAACCGACGTTCCGGGGCGTATCGAAACGTAGGGGAGACCCAAAAGAAACCGACGTAGCGCAGTTTAATTTATCCACAGACGGTACGGTATCTGTTATTGTTAACGGTGAGGAAGTAAAGAATCAATATCTGGTACCCGGGACAACAAACGTACTAGATTCGTTGGTCTATAAATCCGGGAGAGAAGATTTAGAGGCTAAGGCAGTACCAGAGTACTTGACCACACTGAATATTTTGCACAATAAGGCTTTCACGAGGAAAAACCTAAGTAACAAAGATAAGGGGTTCTCGGATTTAAGGATAGAAGAAAATTTTTTGAAATCTGCTGTAGATACAGATACGATTTTGAATGGATAAATATATTTATATAACGGGGATATTAAACCCTAACGAGGCTAGAGATGAGGTGTTCTCGGTAGTGAATAAGGAATACATTGGACCGGGAGGGCGCTCCTTTTCGAATCGTGATAGTAAGTACACCGTCGTCTGGGAAAACTCCGCTGCGAGGATAAGTGGGTTTACATCAACTTCGCAATCTACAATAGACGCTTTCGCGTATTTTTTGTTGAAAGGCGGATTGACTACCACACTCTCCAACCCAATAAACTGTGAGAATTGGATCAGGTCATCTAAGGATCTAAGCGCGTTTTTCAACACGTTAGTTAGAGGTAAGATTTACGCATCGCGTTCGGTGGACAGTAATCTTCCAACGAAAGACAGGGACGATATCAAGGAAGCGAGTCGACGACTATCACCATCAGACGCCGCCTTTTGCAAGGCCGTGTCGGTTCAGGTGGGGAAGTATGTGGACGTAACGCAGAATTTAGAAAGTACGATCGTGCCGTTAAGAGTTATGGAAATAAAGAAGAGGCGAGTATCGGCGCACGTTGCTTTACCGAAGGTGGTATCTGCATACGTAGATCTTTATACGAACTTGCAGGAGTTGCTGTCAGATGAAGTAACTAAGGCCAGAACCGATACAGTTTCGGCCTACGCTACTGGCTCTATGGCTTTCTTAGTTAAGATGTTGCCCCTGACAGCCCGTGAGCAGTGGTTGAGAGACATGTTAGGATATCTGCTAGTACGAAGACGACCGGCAAATTTTTCCTACGACATAAGAGTAGCTTGGGTATATGACGTGATCGCTACGCTCAAGCTGGTCATAAAATCGTTTTTCAACAAGGACACACCCGGGGGTATTAAAGACTTAAAACCATATGTGCCTATAGAGTCCTTCGACCCCTTTCACGAGCTTTCATCCTATTTCTCTAGGTTGAGTTATGAGATGACGACAGGTAAAGGGGGAAAGATATGCCCGGAGATCGCCGAGAAGTTGGTGCGCCGTCTAATGGAGGAAAATTATAGGTTAAGATTAACCCCAGTGGCGGCCTTAATAATTATGCTGATTTACTACTCCGTTTACGGCACAAACGCTACCAGGATTAAACGACGCCCAGATTTCCTCAATGTGAGGATAAAAGGAAAAGTCGAGAAAGTTTCGTTACGGGGGGTAGAAGATCGCGCCTATAGAATATCAGAAAAGCGCGGGATAAACGCTCAACGTATATTGTGTAGGTACTATAGTGATCTCACATATCTGGCTAGGCGACACTACGGCATTCGCAGAAACAATTGGAAGACGCTGAGTTATGTAGATGGTACGTTGGCGTATGACACGGCTGATTGTATAACTTCTAAGGTGAGAAGTATGATCAACCATGCAGATCACGCTAGCATTATACACTATATTAAGACGAACGAAAACCAGGTTACCGGGACTACTCTACCACACCAGCTTTAAAGCTGCGTGTAGTATGCGACGATGTTTCTCGTATTAGTTTTATAAAAATTTTTTATTGCTTTGAGTGTGGTTTTTGTTGAGTGGACGCG-----ATGGCGTTTGAACTGAAATTAGGGCAGATATATGAAGTTGTCCCCGAAAACAATCTGAGAGTTAGAGTAGGGGATGCGGCACAAGGAAAGTTTAGTAAGGCGAGTTTCTTAAAGTACGTTAAGGACGGGACGCAGGCGGAGTTAACAGGAATCGCTGTAGTGCCGGAAAAGTACGTATTCGCCACAGCAGCTTTAGCTACAGCGGCACAGGAGCCACCTAAGCAGCCGACAACGCAAGTGGTGGAACCACCAGAAGCCGATATAGGGGTGGTGCCGGAATCTGAGACTCTTACACCAAATAAGCTGGTTTTTGAGAAAGATCCAGACAAGTTCTTAAAGACTATGGGTAAGGGGATAGCTTTGGACTTAACGGGGGCTACCCATAAACCGAAAGTTATTAACGAGCCGGGAAAAGTATCAGTAGAGGTAGCAATGAAGATTAATACCGCATTGGTAGAGCTGTGTAAGAAGGTTATGGGCTCCGATGACACAACAACCAAGACAAAATTCTTCATGTACGTGATGCAGATCGCTTGCACGTTCTTTACATCGTCTTCGACGGAGTTCAAAGAGTTCGACTACATAGAAACGGACGATGGAAAGAAGATATATGCGGTGTGGGTATACGATTGCATTAAACAAGCTGCCGCTTCAACGGGTTACGAAAACCCGGTAAGGCAGTATCTAGCATACTTCACGCCAACATTGATCACGGCGACCCTGAATGGTAAACTGGTGATGAATGAAAAAGTCATGGCACAGCATGGAGTACCACCGAAATTCTTTCCGTACGCGATTGACTGCGTTCGTCCGACGTACGATCTGTTCAATAACGACGCAATACTAGCATGGAATTTAGCTAGACAGCAGGCGTTTAGAAATAAGACGGTGACGGCCGATAACACCTTACACAACGTCTTCCAACTATTGCAGAAGAAATAGTTACGATCGATGTCCATAAATCGGTGAAAAATTTAGAAATATTTACCTTTTATTGATAATTCATGGGGGCTTATACACACATAAACTTTCATGAGTCGCGATTGCTGGAAGACAAGCAAAGCTATCTTTCTTTCAAGTCAGCAGGTGAAGCTCCTCCTGATCCTCCCGGGTACGTTCGCCCAGATAGTTATACGAGGGCTTATTTGATACAAAGAGCAGACTTTCCTCGAATTGAAAACTTATCAGTTACGTTATCGATAGCCAGTAATAAGTTGGCTTCAGGTCTTATGGGAAGCGACGCAGTATCGTCGTCGTTTATGCTGATGAATGACGGGGGAGATTACTTCGAGTGCGGCGTGTGTCATAACAAACCGTACTTAGGACGGGAAGTCGTCTTCTGTAAGAAATACATAGGTGGGAGAGGAGTGGAGATCACCACTGGTAAGAACTACTCGTCGAACAACTGGAACGAGTCGTCGTACGTATTACATGTGGATATAGTCGGTGGGACGGCACAGACCTCAGTTAATTCTACTTATACGCAAACGGACGTTAGTGGTCTACCCAAAAACTGGACGCGTATCTACAAGATAACGAAGATAGTGTCCGTAGATCAGAACCTCTACCCTGGTTGTTTCTCAAGCTCGAAACTGAATGTAATGCTTATAAGGTCACTGGTAGTTTCCCCAATACGCACCTTCTTTAGGGTCGTCTTATTGAAACCTTTGAGGAAATCGTTCAACGCTAGAGTCGAGGATGTGTTAAGCATCGACGATGCGACGTTGTTAGCGCCAAGTCCAGTAGCACCAGCGCCTACGGAAGGTGTAGGTCCATCAGAGCAACTAGACGTAGTGGCTTTAACGTCTGACGTAACGGAATTGATCAACACCAGGGGGCAGGGCAAGATAAGTTTTCCCGACTCAGTGTTATCGATCAATGAAGCGGATATCTACGACGAGCGGTATTTACCGATTACGGAAGCTCTACAGATAAACGCAAGGCTACGCAGACTCGTTCTTTCGAAAGGCGGGAGTCAAACACCACGAGATATGGGGAACATGATAGTGGCCATGATACAACTTTTCGTACTCTACTCTACTGTAAAGAATATAAGCGTCAAAGATGGGTATAGGGTGGAGACCGAATTAGGTCAAAAGAAGGTCTACTTGAGTTATTCGGAAGTAAGGGAAGCTATATTAGGAGGGAAATACGACGCGTCTCCAACCAACACTGTGCGATCCTTTATGAGGTATTTTACTCAAACCACCATTACGCTACTTATAGAGAAGAAAATTCAGCCAGCGTACACTGCCCTAGCTAAGCACGGCGTCCCGAAGAGGTTCACTCCGTACTGCTTCGACTTCGCACTACTGGATAATAGATATTACCCGGCAGACGTGTTGAAGGCTAACGCAATGGCTTGCGCTGTAGCGATTAAAGCGGCTAATTTGAGGCGTAAAGGTTCGGAGACGTATAACATCTTAGAAAGTATTTGATAATCTAGAG-----------------------------------------------------------ATGGAATTCAGACCAGTTTTAATTACGGTTCGTCGTGATCCCGGCGTAAACACTGGTAGTTTGAAAGTGATGGCTTATGACTTACACTACGACAACATATTCGACAATTGTGTGGTAAAGTCATTTCGAGACACTGACACTGGATTCACCGTTATGAAAGAGTATTCGACAAATTCAGCGTTCATACTAAGTCCTTATAAACTGTTTTCCGCGGTTTTTAATAAGGAAGGTGAGATGATAAGTAACGATGTAGGATCGAGTTTCAGGGTTTACAACATCTTTTCGCAAATGTGTAAAGATATCAACGAGATCAGCGAGATACAACGTGCTGGTTACCTAGAAACATACTTAGGAGACGGGCAAGCCGACACCGACATATTTTTCGACGTCTTAACCAATAACAAAACGAAGATAAGGTGGTTAGTTAATAAAGACCATAGCGCGTGGTGCGGGATATTGAATGATTTGAAGTGGGAAGAGAGCAACAAGGAAAAATTTAAGGGGAGAGACATATTAGATACCTACATCTTATCGTCTGATTACCCAGGGTTTAA----------------ATGAGGTTACTTTCGCTCCGCTATCTTATCTTGAGGTTGTCAAAGTCGCTTAAAACGAACGATCACCTGGTTTTGATACTTATAAAGGAAGCGCTTATAAACTATTACAACGCCTCTTTTACCGATGAGAGTGCCGTACTAAGCGACTCTCGCGAAAGTATAGGGAATTTTCTCATAGCCAGGTGTAGTTCGCAAAACTCCTGCCGCGTCATGAAGGCCTTGATCACTAATATAGTCTGTAAGGCGACGATAGAAACAGCTAGAAGCTTTATCGGAGACTTAATACTCGTCACTGACTCTTCTATCTCAGCGTTGGAAGAAGCGAAATCAATTAGAGATAATTTCCGCTTAAGAAAAAGGAGAGGCAAGTATTTTTATAGTGGTGATTGTGGATCCGACGTTGCGAAAGTTAGGTATATTTTGTCAGGGGAGAATCGAGGATTAGGGTACACAGATTCCTTGAAACTAGCCTGCGTAGGTAGAGAAGGAGGTGGAAACATACTACAGCACTTACTAATCTCATCTCTAGGTTAAAGCATC---------------------------------------------------------------------------------------------ATGGACCTATCGTTTATTATCGTGCAGATCCTTTCCGCCTTGTACAATAATGACGTGACAGCCCTGTACATCTTGATCAACGCGTACAAAAACGTTGACGATACGACGCGCTGGGCAGCGATGGGCGATCCGCGAGCTGAGGTTGACGTTGTAAAGGCTTACGTAACTACTACAGCGACGACTGAGCTGCATAGAACAATTCTTATTGACAGTATAGACTCCGCCTTCGCTTACGACCAAGTGGGGTGTTTGGTGGGCATAGCTAGAGGTTTGCTTAAACATTCAGAAGATGTTCTGGAAGTCATCAAGTCGATGGAGTTATTCGAAGTGTGTCGTGGAAAGAGGGGAAGTAAAAAATATCTTGGATACTTAAGTGATCAATGCTCTGGCAAACATATAATGCTAACTCAGACCGGACTGACCGCAGTTGAGGAAGCAGACATACTACGAACGAATTATCTAGTCAGTGGTAATGGGTATATTTCAAACTGTGGGATCGCTAGGATGTTGATCTTGACGCTTTGTTGCGGAGCGCTGTAGAAATGTTGTGTTGTCAAGCCGTTGTCAAATCTTCAAACGGGTTACAGTTAACGTTACTTATTTGCGCATGTTTGTTAGCGGTGCTAATTGTCAGCTTTTGTAGAAGGCG----------------------------ATGAGGCACTTAGAAAAACCAATCAGAGTAGCGGTACACTATTGCGTCGTGCGAAGTGACGTTTGTGACGGGTGGGATGTATTTATAGGCGTAACGTTAATCGCTATGTTTATTAGTTACTATTTGTATGCTTTAATTGGCATATGTAGAAAAGGAGAAGGTTTAACAACCAGTAATGGGTAAAAATCCTTCAATAAATTTAAAATAAAGAAAAGTAAGAAAAATGAAATAATTAGGCTAGTCTTTTTGTTCGTT------------TTTCGTTTTTGTAGAATAGGTTTTATTTCGAGGTAAGATGAC-TAAACTCTACCTCACGGTTTAATACTCTGATATTTGTAAAATTAGTCCGTAAAGTCGATAGT---GATATTATATTA-GTATAGTATAATAAACGCCAAAATCCAATCAAAGTTTGGGACCTAGGCGGGCCTCTTATGAGGCTAACTTATCGACAATAA-GTTAGGTC?????????
	JX559645_isol_3138_07                ATAAATGCTCTAGTAGGATTCGAACACGGCATTTTTCAATTTATTTTACCTGAATTTTCCGCCACGTGCCATAAAATTTCATCTTTTATTTCTCGTGTTTTTGGGTGTTAAGTTTTAACTT-TTCCTAAAGAAAAACAAAATAAAATTTTTTCCTTTCAGCTGTCGTTAGTAGTTTTTATTGTAATTTTCCTTTAAAATAACAAAATTTTTCTTTTCTCTTATTGGGGTTTCGTGTTTTGTAGTTATTAACTTTCC---TTTAAAATAACAAAATTTTTCTCTTCTCTTTTTGGTGTTTCGTGTTTAGTAGTTATTAACTTTCCTAGAGTCTGTTTAGGTTCGTGTTTAGTTTTCTCTGCGCTTCCGCGTCTTAAGTTTTAACTCTTCCTAAGCGTCTTTTAAGAGGGTTGGTTCTCATCGTCGTGTTGGGTTAATTTAGTTTTTAAAATTTCCCTTTTAAAAAAGAAAAAACGTCATTTTCTTT-TAGTGCTTTGTTTTCCGTTTTTTCGTAGTTTTCCTTCACAAGTTTAAAAATATTTCTTTTAGTTTTCTTTAGTCTCAGTGTTTACT-----------------------------------------------------------------TTTTCTATTTTCCTAAGTAACACCTAGGAATTTCTACCTAAGATTCAACTTCTTTCTTTTTCTAGTTTTAAATT-TTCCTGCTGTTTGAGGGAAGTTTGCCCTTCTTCTTCCGTCGTCCTTCGTAAACCATTATTTCTATTTCCTCTCCTTTTAAGTTTTTAAGTTTCGCTATGGACTACATTCGCCCATTGCGCGTTTTCTCCTTTCCTCACGTTAATAACACCTTGGAGTACGTTAGGTACAACAAGGCCAATGGTGATGTAGGAGCTTTCCTAACCACCATGAAGTTCATAGGGAACGTGAAGTTGTCGGACTTCACACCCAGGTGCGCAGCTATGATTTACATTGGAAAGCTCACCAAAGGGGTGAAGCGTACGTTTGTCCCCCCACCAGTTAAAGGGTTTGCACGGCAGTACGCTGTTGTCAGCGGCTCAGTCAGCGCGCTGAGAGGGGATGGTAAGAAGGTCTTGATGGAGGCAAGGACCTCAACTTCCGCAACTTCCGACGTGTCTGATTTCGACGTCGTATTCGAAGCTGTTTCTAATGCATTACTTGTCGTACACTACCACCGGGTAGTGCCGTATGCCCCCGTCAAGCGCGAGCAGCCTAAACCGGCTGTTAAGCAAGAT---GAGCAGAAGCCCAAACGG---CAA---GCGTCACATTGGGCTGTTAAGCCAACAGCTGTTGGCGTCCACGTACCACTTCCTAAAAAACAGGAAGCACTGGAGCCAGCGCAATCAGTCCCACAACAGTCGTTGGAGGAGAAGGCTGCCTTGACGTTTGGCCTTTTCTTCAGTAAAGGTGGGGGTGATGAGAGCGACGCTGTCATCTTGCGGAAAGGGAAATTGTTTAACAGGGCCCTTAATGTTCCTATTGATGTAAAGAACACGTTCGTTTGGGCTAAAATCTGGGATGAAGCCTCTCGTAGGAGAGGGTATTTTTACGTCAAAGATAGAGCTGTTAAATTCTTCCCTATTGTGCGGGGTAGGGCTACGATCGAGGACTTCATCGTGAATACAGCCCCAGGGTGTGATGTTGCCTTGCCGCGCATTGAGTTGTGGAGTATGCGCGAAAGGGCGTTTGTATGCACCACCAGAGGGTGGTGTTGGTTTAATAACGAAAGGCTGAGGGGAGAAATTTATAGACGCCGTTGCTTCTCATCTTCCTTTTCGGTAGGTTTCTTGATGCACATGGGCTTTAGATCGTTGAAAGCCGTCAGGTTTGCGGGCACGAACATACTACACATACCATCGCTCAATGAAGAGCGCACCTTTGGGTGGAAGAGCGCAGATGTTTATCTCCCCAATGTCCCAAAAACCGCTATCGTCGCTGGCGATAGGACACGGTTGGGAGGGGAGATCTTGGCCTCCGTCGCCAATGCCCTTAACCAAGAGGAGGTCTATTCATCTGTCGTTTCGAGCATCACCAATAGGCTGGTATTGAGGGACCAATCGGCCTTGCTTTCCCATTTGGACACGAAATTGTGTGACATGTTTTCTCAAAGGGACGCAATGATTCGCGAAAAACCCTCACACAGGTGCGATGTGTTTCTGAAGCCACAGGAAAAGGAGAGGCTGAGGGAACTCTTTCCGGAGCTTTCGATACAGTTTTCCGACTCGGTCAGGAGTAGTCATCCATTCGCTAACGCCATGCGGAGCTGTTTCAACGGAATCTTTTCCCGGAGGTGTGGTGGTGTATGCTTCTTCGATATTGGGGGGAGCTTCACGTATCACGTTAAAGCTGGCCACGTGAACTGCCACGTATGCAACCCAGTCCTAGACGTTAAAGATGTGAAGCGGAGAATCAATGAGATTCTCTTTCTTTCCACAGCTGGGGGAGATTCATACGTGTCTAGCGACCTCCTAACCGAAGCGGCTTCAAAGTCTGTATCTTACTGTAGTCGAGAATCGCAGAATTGCGATTCCAGAGCTGACGCGGGTTTTATGGTGGATGTGTACGATATATCCCCGCAGCAGGTGGCAGAGGCTATGGATAAGAAGGGTGCGTTGGTATTCGATTTAGCTCTTATGTTCCCCGTGGAGCTGTTGTATGGTAACGGCGAAGTTTACTTGGAGGAACTCGATACGTTAGTGAAGAGGGAAGGTGATTACCTGGCCTACAATGTTGGTCAGTGTGGTGAGATGTATGAACATTCCTTCTCTAACGTAAGCGGGTTTTTCACCTTTTCTTACGTACGCACTTCATCCGGGAACGTGTTTAAGCTTGAGTATGAGGGATACCGTTGCGGCTACCATCATCTTACTATGTGTAGGGCACAGAAGTCACCTGGAACCGAGGTCACGCGTAGGTCATTGGTCCCGACGTTCGTGGGCAAATCGTTGGTGTTTATACCTGTTGTAGCTGGTTCTAGTGTATCCTTCAAGACGATAGTCCTCGATTCGGATTTTGTCGACAGGATCTATTCCTACGCGCTCAACACCATAGGGACGTTTGAGAATAGAACGTTCGAGTACGCCGTTGGGGCAGTCAGGTCGCAAAAGACTCATGTCATTACGGGGAGTCGCGTCGTCCACAGCAAGGTCGATATCTCTCCGGATGATATGTGGGGTTTAGTCGTCGCCGTTATGGCTCAGGCAATTAAGGATAGGGCGAAGAGTATTCGCTCTTATAACTTTATAAAAGCCAGTGAGGGGAGTCTCGCCGGGGTCTTCAAGCTCTTCTTTCAGACCGTGGGTGACTGTTTTTCGAGTGTAGTCTCCACCTACGCTAAGGCAATGGTGCACGATAATTTCAACGTTTTGGAGACGCTTATATCCATGCCCAAAGCGTTCATTTGTAAAGTACCTGGGTCAGTTGTAGTTACCATTTGTACTTCTGGAGCTTCAGACAGGTTGGAGCTCAGGGGTGCTTTTGACGTTTCGAAAGAGACCTTTGGTAGGAAGCTGAAGAATAGTCGCTTGCGCGTGTTTTCGAGGGCTATCGTTGAAGATTCAATCAAGGTCATGAAAGCAATGAAGACAGAAGATGGAAAACCCCTACCAATCACTGAAGATTCTGTACATGCGTTCATAATGGGGAACATTTCTAATGTCCACTGTACGAGAGCAGGCCTTCTTGGTGGTTCGAAAGCGGCCGTGGTCTCGGGCGTTTCTAAGGGTTTAGTAGCTCGTGGGGCTGCGACGAAGGCCTTTTCCGGCGTTGCGTCGTTCTTTTCCACGGGTTCACTATTCTACGACCGCGGTTTAACTGAGGACGAGAGGCTTGATGCTCTGGTGCGCACAGAGAATGCTATCAACTCACCGGTGGGCATACTGGAGACGTCGCGCGTAGCTGTGAGCAAGGTCGTAGCTGGAACGAAAGAATTTTGGAGTGAAGTTTCCTTAAATGACTTCACCACTTTCGTATTGCGGAATAAGGTGCTTATCGGGATATTCGTGGCGTCTTTGGGTGCGGCCCCAATTGCATGGAAGTATAGGCGCGGAATT---GCGGCTAACGCTAGAAGGTACGCGGGCGGTAGTTACGAAACTCTAAGCTCGTTAAGTTCACAAGCCGCCGGTGGTTTACGCGGTTTAACCTCTAGCACAGTATCCGGTGGATCTTTAGTCGTGCGAAGAGGGTTTTCGTCGGCTGTGACCGTCACTAGGGCGACCGTAGCTAAACGTCAAGTCCCCTTAGCGTTGCTATCGTTTTCTACCTCATACGCCATTTCCGGCTGCAGTATGTTAGGCATTTGGGCACATGCTCTTCCACGGCACTTAATGTTTTTCTTTGGTTTAGGGACATTGCTTGGGGCGAGGGCTAGCGCGAATACTTGGAAGTTTGGAGGCTTCTCCAATAATTGGTGCGCTGTTCCCGAGGTTGTTTGGCGAGGGAAGAGTGTCAGCTCATTGTTACTGCCTATTACGCTAGGGGTATCTTTGATCATAAGGGGCTTGCTTAACGACACCATACCTCAACTTGCTTACGTCCCACCGGTAGAGGGGAGGAATGTGTACGATGAGACGCTTAGGTATTACCGGGACTTTGACTATGACGAAGGTGCTGGTCCATCTGGGACTCAGCATGAAGCGGTTCCCGGTTACGATAACGATGGATCCACTTCTAGTGTCTCAAGCTATGATGGTGTCACAAATGTGCGCGAC---GTGGGGATTAGCACCAACGGGGAAGTT------ACTGGTGAAGAAGAGACCCATTCACCTCGAAGCGTGCAATACACTTATGTCGAGGAAGAGGTTGCCCCGTCTGCAGCTGTGGCGGAAAGACAAGGTGATCCGTCGGGTTCTGGTACCGCTGACGCTATGGCTTTTGTTGAAAGTGTGAAAAAAGGTGTCGAAGATGTCTTTCACCAACAGTCTAGT------GGGGAAACGGCTCGTGAGGTTGAGGTGGACGACAAGGGGTTGCTTCCAGAAAGCGACATCGGTGATGCGCCGATTCAAGAAGGGGGGAGAGCTGTAGATGACAACACAGCACAAGCCGCAGCCGACGAAGGCCACAGGGAACCAGTACAGTCCAGTCCTGAGAGTGTACCACCAGCAGCTGTTCCAAAAGTCGCCAAGTCCGAAATACCTGCTCAGAAAGAAGTGAAACTAGAAGTGCCGCCGACGACCGTTCCGAGCGCCACACCACTTGTCGAGGAGAAA---------------------------------CCCGCCCCA---------------------------------AGTGTTACGACTCGTGGCGTGAAG---ATAATCGACAAGGGCAAGGCCATCGCTTATGTCGCTGAGAAGAAACAGGTAAAAGCCGAACCGCCCAGGCAGAGGAATCTGACGATCAACGAAGGTAAAGCCGGTAAACAGCTTTGTATGTTTAGGACGTGTTCCTGCGGTGTGCAGCTGGATGTGTACAACGAAGCGACTATCGCCACCAGGTTCTCAAACGCATTTACCTTTGTCGATAACTTGAAAGGGAGGAGTGCGGTCTTTTTCTCAAAGCTGGGTGAGGGGTATACCTATAATGGTGGTAGCCATGTTTCATCAGGGTGGCCTCGTGTCCTAGAGGATATCTTAACGGCAATTAAGTACCCAAGCGTCTTTGACCATTGTTTAGTGCAGAAGTACAAGATGGGTGGAGGCGTACCATTCCACGCTGATGACGAGGAGTGCTATCCATCAGATAACCCTATCTTGACGGTCAATCTCGTGGGGAAGGCAAACTTCTCGATTAAGTGCAGGAAGGGTGGTAAGGTCATGGTCATAAACGTAGCTTCGGGTGACTATTTTCTTATGCCTTGCGGTTTTCAAAGGACGCACTTGCATTCAGTAAACTCTATCGACGAAGGGCGCATCAGTTTGACGTTCAGGGCAACTCGGCGCGTCTTTGGTGTAGGCAGGATGTTGCAGTTAGCCGGCGGCGTGTCGGATGAGAAGTCACCAGGTGTTCCAAACCAGCAACCACAGAGCCAAGGTGCTACCAGAACAATCACACCAAAATCAGGGGGCAAGGCTCTATCTGAGGGAAGTGGTAGGGAAGTCAAGGGGAGGTCGACATACTCGATATGGTGCGAACAAGATTACGTTAAGAAGTGTGAGTGGCTCAGGGCTGATAATCCAGTGATGGCTCTTAAACCTGACTATACCCCAATGACATTTGAAGTGGTTAAAACCGGGACCTCTGAAGATGCCGTCGTGGAGTACTTGAAGTATCTGGCTATAGGCATTGAGAGGACATACAGGGCGTTGCTTATGGCTAGAAATATTGCCGTCACTACCGCCGAAGGTGTTCTGAAAGTACCTAATCAAGTTTATGAATCACTACCGGGCTTTCACGTTTACAAGTCGGGCACAGATCTCATTTTTCATTCAACACAAGACGGCTTGCGTGTGAGAGACCTACCGTACGTATTCATAGCTGAAAAAGGTATCTTTACTAAGGGCAAAGATGTCGACGCGGTGGTAGCTTTGGGCGACAATCTGTTCGTATGCGACGATATACTGGTTTTCCACGATGCCATTAATTTGATAGGTGCACTGAAAGTCGCTCGATGCGGCATGGTGGGCGAATCGTTTAAGTCCTTCGAATATAAGTGCTATAATGCTCCCCCAGGTGGCGGTAAGACGACGATGTTAGTGGACGAATTCGTTAAGTCACCCAATAGCACAGCCACCATTACGGCTAATGTGGGAAGTTCTGAGGACATAAATATGGCGGTGAAGAAGAGAGATCCGAATTTGGAAGGTCTCAACAGTGCTACCACAGTTAACTCCAGGGTGGTAAACTTTATCGTCAGGGGAATGTATAAAAGGGTTTTGGTGGATGAGGTGTACATGATGCATCAAGGCTTACTACAACTAGGCGTCTTCGCAACCGGCGCGTCGGAAGGCCTCTTTTTTGGAGACATAAATCAGATACCATTCATAAACAGGGAGAAGGTGTTTAGGATGGATTGTGCTGTTTTTGTTCCAAAGAAGGAAAGCGTTGTATACACTTCTAAATCATACAGGTGTCCGTTAGATGTTTGCTACTTGTTGTCCTCAATGACCGTAAGGGGAACGGAAAAGTGTTACCCTGAAAAGGTCGTTAGCGGTAAGGATAAACCAGTAGTAAGATCGCTGTCCAAAAGGCCAATTGGAACCACTGATGACGTAGCTGAAATAAACGCTGACGTGTACTTGTGCATGACCCAGTTGGAGAAGTCGGATATGAAGAGGTCGTTGAAGGGAAAAGGAAAAGAAACACCAGTGATGACAGTGCATGAAGCACAGGGAAAAACATTCAGTGATGTGGTATTGTTTAGGACGAAGAAGGCCGATGACTCCCTATTCACTAAACAACCGCATATACTTGTTGGTTTGTCGAGACACACACGCTCACTGGTTTATGCCGCTCTGAGCTCAAAGTTGGACGATAAGGTCGGCACATATATTAGCGACGCGTCACCTCAATCAGTATCCGACGCTTTGCTTCACACGTTCGCCCCGGCTGGTTGCTTTCGAGGTATATGAGCGTATGAATTTTGGACCGACCTTCGAAGGGGAGTTGGTACGGAAGATACCAACAAGTCATTTTGTAGCCGTGAATGGGTTTCTCGAGGACTTACTCGACGGTTGTCCGGCTTTCGACTATGACTTCTTTGAGGATGATTTCGAAACTTCAGATCAGTCTTTCCTCATAGAAGATGTGCGCATTTCTGAATCTTTTTCTCATTTTACGTCGAAAATAGAGGATAGGTTTTACAGTTTTATTAGGTCTAGCGTAGGTTTACCAAAGCGCAACACCTTGAAGTGTAACCTCGTCACGTTTGAAAATAGGAATTTCAACGCCGATCGCGGTTGTAACGTGGGTTGTGACGACTCTGTGGCGCATGAACTGAAGGAGATTTTCTTCGAGGAGGTCGTTAACAAAGCTCGTTTAGCAGAGGTGACGGAAAGCCATTTGTCCAGCAACACGATGTTGTTATCAGATTGGTTGGACAAAAGGGCACCTAACGCTTACAAGTCTCTCAAGCGGGCTTTAGGTTCGTTTGTCTTTCATCCGTCTATGTTGACGTCTTATACGCTCATGGTGAAAGCAGACGTAAAACCCAAGTTGGACAATACGCCATTGTCGAAGTACGTAACGGGGCAGAATATAGTCTACCACGATAGGTGCGTAACTGCGCTTTTTTCTTGCATTTTTACTGCGTGCGTAGAGCGCTTAAAATACGTAGTAGACGAAAGGTGGCTCTTCTACCACGGGATGGACACTGCGGAGTTGGCAGCTGCATTGAGGAACAATTTGGGGGACATCCGGCAATACTACACCTATGAACTGGATATCAGTAAGTACGACAAATCTCAGAGTGCTCTCATGAAACAGGTGGAGGAGTTGATACTCTTGACACTTGGTGTTGATAGAGAAGTTTTGTCTACTTTCTTTTGTGGTGAGTATGATAGCGTCGTGAGAACGATGACGAAGGAATTGGTGTTGTCTGTCGGCTCTCAGAGGCGCAGTGGTGGTGCTAACACGTGGTTGGGAAATAGTTTAGTCTTGTGCACCTTGTTGTCCGTAGTACTTAGGGGATTAGATTATAGTTATATTGTAGTTAGTGGTGATGATAGCCTCATATTTAGTCGGCAGCCGTTAGATATTGATACGTCGGTTCTGAGCGATAATTTTGGTTTTGACGTAAAGATATTTAACCAAGCTGCTCCTTATTTTTGTTCTAAGTTTTTAGTTCAAGTCGAGGATAGTCTCTTTTTTGTTCCCGATCCACTTAAACTCTTCGTTAAGTTTGGAGCTTCCAAAACTTCAGATATCGACCTTTTACATGAGATTTTTCAATCTTTCGTCGATCTTTCGAAGGGTTTCAATAGAGAGGACGTCATCCAGGAATTAGCTAAGCTGGTGACGCGGAAATATAAGCATTCGGGATGGACCTACTCGGCTTTGTGTGTCTTGCACGTTTTAAGTGCAAATTTTTCGCAGTTCTGTAGGTTATATTACCACAATAGCGTGAATCTTGATGTGCGCCCTATTCAGAGGACCGAGTCGCTTTCCTTGCTGGCCTTGAAGGCAAGAATTTTAAGGTGGAAAGCTTCTCGTTTTGCCTTTTCGATAAAGAGGGGTTAATCGCGTTGGTCA---CGCTATAGTG--TTTCTGTGCCTCGGTTCTTCGTGAGGTTAATACCGAAGGGTCGTCGTACT----------TATCTCAGTTATTTATTTTTTCGTCTTCTCTTAGGCGTGCCATCCGTGAAGTTAATACCGGTGGCACTCCTTCT-T------------------------------------------------------------------------------------------------------GAAGTGGGTATTAAAGACCAATTTTTTAAATTTGTGTGTACTTTTT--------------------------------------------------------------------------------------------------------------------------------------------------------------------------------------GTTTTGTTCACACCGTGAGGATAAGACCGGTGGAACATGTAC---------------AGTAGAGGGTTTTTCTTTAAGTCTCGGGTTACCCTTCCTACTCTTGTCGGAGCGTACATGTGGGAGTTTGAACTCCCGTATCTTACGGACAAGAGACACATCAGCTATAGCGCGCCAAGTGTCGCGACTTTTAGCCTTGTGTCGAGGTAGGATAGGGGCCAACAGGTGACCAACAGCCTGCACTTAAGGTGCGCTGGAAGTGTTGGATTTGG----------TCTTAGTGTGCCAAATATCCTTTTAGGTGATGTACAGG--AGTCTAGTTTAGTGTGTCTTTGGGGGATGACGGGAGCGACTAGGTTTAGGACTGTAGCTGCTATGTAAGTCGTGCAT-GCGGCATTGTGCGTAAGACGTGCATGCATTTGGGCGAGTGCCCTAGGGCAGCGTCGGTCAGGTGACTAGCAGCCGGCTCTA---CGGAGCGCTGAAAGTGCTAGGTCCTGAAGGTACAGTTGGGCTAAGGCAGGACATGGTTGAACGAGTTGACCGTGGGGACCAGCGGCGGTGACTCGGGCCGTAGCCACGCGCGGGGCGGCAGGGCGTCTCGTGGTGTATCTGGGCAAGATACGGCTTTATTAGGCACCATAATATGGAGCCCAAAGCGTCGGGGTCGGGAAACATCTCC-ATAGCTTAGTGGCAGCAGCCTAAGATAGGCTGGGGGGCCCGTTCCCTGTAGTAGTGGTGGGTTAGCATGCCACTAAGCGGTGCGGCGTGATAAGGCGCCACAGTCCGTAGTTAGGCGACCCGTGTTTTAATAGGGTCTCTTTAGTT-----AAGTTTAGGCATGT--------CGTACAGTTAGGATTT---CTTTTTAGATAT------------------TCTTTTATTTTTTATTGTTTGTTAGTTTAGAT-------GTACATTATTACGTAGGTTACTTT-----GGCGCTACGCCAA----AGGTTTTTCCTCTTTGTGTGTAGCCTTTA--------------------------------ATGTAGGTTTCTTTGTTTTATTTTTGCCTTTTAG--------------GCGGCGCGTTTCTTTTCTTCTATTT----------------AGGTTTATTTTCTTTCCTTAGTGTTGTCGTATATGACGCTACGTCAAAATTATGAATTTTCCTTCGTGTAGGCGTCGTTGAGTGCGTTCATCGGCGC-TAGACGAGGTTT------AGTGGCG--ACATAAATAGGTTTTT------GCGCGAGATTGGGATAGAACGAGTTCGCCTTAAAAGAGAAATCGGGGAAGGCGCCACGCGAATGATC----------TTCGTGCTGAGCGAAGGTAGTATCGTGATTTTATATTGAAGTAGGCGTATTTGTTTATGGACGATTTTAAACAGGCAATACTGTTGCTAGTAGTCGATTTTGTCTTTGTGATAATTCTGTTGCTGGTTCTTACGTTTGTCGTCCCGAGATTACAGCAAAGCTCCACCATTAATACAGGTCTTAGGACAGTGTGATTCCTCCTTTAGTTAGATATGGAAGTAGGTATAGATTTTGGAACCACCTTCAGTACAATTTGCTTTTCCCCATCTGGGGTCAGCGGTTGTACTCCTGTGGCCGGTAGTGTTTACGTTGAAACCCAAATTTTTATACCTGAAGGTAGCAGTACTTACTTAATTGGTAAAGCTGCGGGGAAAGCTTATCGTGACGGTGTAGAGGGAAGGTTGTATGTTAACCCGAAAAGGTGGGTAGGTGTGACGAGGGATAACGTCGAACGTTACGTCGAGAAATTAAAACCTACATACACCGTGAAGATAGACAGCGGAGGCGCCTTATTAATTGGAGGTTTAGGTTCCGGACCAGACACCTTATTGAGGGTCGTTGACGTAATATGTTTATTCTTGAGAGCCTTGATACTGGAGTGCGAAAGGTATACGTCTACGACGGTTACAGCAGCTGTTGTAACGGTACCAGCTGACTATAACTCCTTTAAACGAAGCTTCGTTGTTGAGGCGCTAAAAGGTCTTGGTATACCGGTTAGAGGTGTTGTTAACGAACCGACGGCCGCAGCCCTCTATTCCTTAGCTAAGTCGCGAGTAGAAGACCTATTATTAGCGGTTTTTGATTTTGGGGGAGGGACTTTCGACGTCTCATTCGTTAAGAAGAAGGGAAATATACTATGCGTCATCTTTTCAGTGGGTGATAATTTCTTGGGTGGTAGAGATATTGATAGAGCTATCGTGGAAGTTATCAAACAAAAGATTAAAGGAAAGGCGTCTGATGCCAAGTTAGGGATATTCGTATCCTCGATGAAGGAAGACTTGTCTAACAATAACGCTATAACGCAACACCTTATCCCCGTAGAAGGGGGTGTGGAGGTTGTGGATTTGACTAGCGACGAACTGGACGCAATCGTTGCACCATTCAGCGCTAGGGCTGTGGAAGTATTCAAAACTGGTCTTGACAACTTTTACCCAGACCCGGTTATTGCTGTTATGACTGGGGGGTCAAGTGCTCTAGTTAAGGTCAGGAGTGATGTGGCTAATTTGCCGCAGATATCTAAGGTCGTGTTCGACAGTACCGATTTTAGATGTTCGGTGGCTTGTGGGGCTAAGGTTTACTGCGATATTTTGGCAGGTAATAGCGGACTGAGACTGGTGGACACTTTAACGAATACGCTAACGGACGAGGTAGTGGATTTTCAGCCGGTGGTAATTTTCCCGAAAGGTAGTCCAATACCCTGTTCATATACTCATAGATACACAGTGGGTGGTGGAGATGTGGTATACGGTATATTTGAAGGGGAGAATAACAGAGCTTTTCTAAATGAACCGACGTTCCGGGGCGTATCGAAACGTAGGGGAGACCCAGTAGAGACCGACGTGGCGCAGTTTAATCTCTCCACGGACGGAACGGTGTCTGTTATCGTTAATGGTGAGGAAGTAAAGAATGAATATCTGGTACCCGGGACAACAAACGTACTGGATTCATTGGTCTATAAATCTGGGAGAGAAGATTTAGAGGCTAAGGCAATACCAGAGTACTTGACCACACTGAATATTTTGCACGATAAGGCTTTCACGAGGAAAAACCTGAGTAACAAAGATAAGGGGTTCTCGGATTTAAGGATAGAAGAAAATTTTTTAAAATCCGCCGTAGATACAGATACGATTTTGAATGGATAAATATATTTATGTAACGGGGATATTAAACCCTAACGAGGCTAGAGACGAGGTATTCTCGGTAGTGAATAAGGGATATATTGGGCCGGGAGGGCGCTCCTTTTCGAGTCGTGGTAGTAAGTACACCGTTGTCTGGGAAAACTCTGCTGCGAGGATTAGTGGATTTACGTCGACTTCGCAATCTACGATAGATGCTTTCGCGTATTTCTTGTTGAAAGGCGGATTGACTACCACGCTCTCTAACCCAATAAACTGTGAGAATTGGGTCAGGTCATCTAAGGATTTAAGCGCGTTTTTCAGGACCCTAATTAAAGGTAAGATTTATGCATCGCGTTCTGTGGACAGCAATCTTCCAAAGAAAGACAGGGATGACATCATGGAAGCGAGTCGACGACTATCGCCATCGGACGCCGCCTTTTGCAGAGCAGTGTCGGTTCAGGTAGGGAAGTATGTGGACGTAACGCAGAATTTAGAAAGTACGATCGTGCCGTTAAAAGTTATGGAAATAAAGAAAAGACGAGGATCAGCACATGTTAGTTTACCGAAGGTGGTATCCGCTTACGTAGATTTTTATACGAACTTGCAGGAATTGCTGTCGGATGAAGTAACTAGGGCCAGAACCGATACAGTTTCGGCATACGCTACCGACTCTATGGCTTTCTTAGTTAAGATGTTACCCCTGACTGCTCGTGAGCAGTGGTTAAAAGACGTGCTAGGATATCTGCTAGTACGGAGACGACCAGCAAATTTTTCCTACGACATAAGAGTAGCTTGGGTATATGACGTGATCGCTACGCTCAAGCTGGTCATAAGATTGTTTTTCAACAAGGACACACCCGGGGGTATTAAAGACTTAAAACCGTATGTGCCTATAGAGTCATTCGACCCCTTTCACGAGCTTTCGTCCTATTTCTCTAGGTTAAGTTACGAGATGACGACAGGTAAAGGGGGAAAGATATGCCCGGAGATCGCCGAGAAGTTGGTGCGCCGTCTAATGGAGGAAAACTATAAGTTAAGATTGACCCCAGTGATGGCCTTAATAATTATACTGGTATACTACTCCATTTACGGCACAAACGCTACCAGGATTAAAAGACGCCCGGATTTCCTCAATGTGAGGATAAAGGGAAGAGTCGAGAAGGTTTCGTTACGGGGGGTAGAAGATCGTGCCTTTAGAATATCAGAAAAGCGCGGGATAAACGCTCAACGTGTATTATGTAGGTACTATAGCGATCTCACATGTCTGGCTAGGCGACATTACGGCATTCGCAGGAACAATTGGAAGACGCTGAGTTATGTAGACGGTACGTTAGCGTATGACACGGCTGATTGTATAACTTCTAAGGTGAGAAATACGATCAACACCGCAGATCACGCTAGCATTATACACTATATCAAGACGAACGAAAACCAGGTTACCGGAACTACTCTACCACACCAGCTTTAAAGCTGCGTGTAGTATGCGACGATGTTTCTCGTATTAGTTTTATAAAAATTTTTAATTGCTTTGTGTGTGGTTTTTGTTGAGTGAACGCG-----ATGGCATTTGAACTGAAATTAGGGCAGATATATGAAGTCGTCCCCGAAAATAATTTGAGAGTTAGAGTAGGGGATGCGGCACAAGGAAAATTTAGTAAGGCGAGTTTCTTAAAGTACGTTAAGGACGGGACACAGGCGGAATTAACGGGAATCGCCGTAGTGCCCGAAAAATACGTATTCGCCACAGCAGCTTTGGCTACAGCGGCGCAGGAGCCACCTAGGCAGCCACCAGCGCAGGTGGTGGAACCACAGGAAACCGATATAGGGGTAGTGCCGGAATCTGAGACTCTCACACCAAATAAGTTGGTTTTCGAGAAAGATCCAGACAAGTTCTTGAAGACTATGGGCAAGGGAATAGCTTTGGACTTGACGGGAGTTACCCACAAACCGAAAGTTATTAACGAGCCAGGGAAAGTATCAGTAGAGGTGGCAATGAAGATTAATGCTGCGTTGATGGAGCTGTGTAAGAAGGTTATGGGCGCCGATGACGCAGCAACTAAGACAAAATTCTTCTTGTACGTGATGCAGATTGCTTGCACGTTCTTTACATCGTCTTCGACGGAGTTCAAAGAGTTTGACTACATAGAAACCGATGATGGAAAGAAGATATATGCGGTGTGGGTATATGATTGCATTAAACAAGCTGCTGCTTCGACGGGTTATGAAAACCCGGTAAGGCAGTATCTAGCGTACTTCACACCAACCTTCATCACGGCGACCCTGAATGGTAAACTAGTGATGAACGAGAAGGTTATGGCACAGCATGGAGTACCACCGAAATTCTTTCCGTACACGATAGACTGCGTTCGTCCGACGTACGATCTGTTCAACAACGACGCAATACTAGCATGGAATTTAGCTAGACAGCAGGCGTTTAGAAACAAGACGGTAACGGCCGATAACACCTTACACAACGTCTTCCAACTATTGCAAAAGAAGTAGCTACGATCGATGTCTATAAATTGGTGAAAAATTTAGAAATATTTACCTTTTATTGATAATTCATGGGGGCTTATACACATGTAGACTTTCATGAGTCGCGGTTGCTGAAAGACAAACAAGACTATCTTTCTTTCAAGTCAGCGAATGAAGCTCCTCCTGATCCTCCCGGATACGTTCGCCCAGATAGTTATGTGAGGGCTTATTTGATACAAAGAGCAGACTTTCCCAATACTCAAAGCTTATCAGTTACGTTATCGATAGCCAGTAATAAGTTAGCTTCAGGTCTTATGGGAAGCGACGCAGTATCATCGTCGTTTATGCTGATGAACGACGCGGGAGATTACTTCGAGTGCGGCGTGTGTCACAACAAACCCTACTTAGGACGGGAAGTTATCTTCTGTAGGAAATACTTAGGTGGGAGAGGAGTGGAGATCACCACTGGTAAGAACTACACGTCGAACAATTGGAACGAGGCGTCGTACGTAATACAAGTGAACGTAGTCGATGGGTTAGCACAGACCACCGTTAATTCTACTTATACGCAAACGGACGTTAGTGGTCTACCCAAAGATTGGACGCGTATCTACAAAATAACAAAGATAGTGTCCGTAGATCAGAACCTCTACCCTGGTTGTTTCTCAGACTCGAAACTGGGTGTAATGCGTATAAGGTCACTGTTAGTTTCCCCAGTGCGCATCTTCTTTAGGGATATCTTATTGAAACCTTTGAAGAAATCGTTCAACGCAAGAATCGAGGATGTGCTGAATATTGACGACGCGTCGTTGTTAGTACCGAGTCCTGTCGTACCAGAGTCTACGGGAGGTGTAGGTCCATCAGAGCAGCTGGATGTAGTGGCTTTAACGTCCGACGTAACGGAATTGATCAACACTAGGGGGCAAGGTAAGATATGTTTTCCAGACTCAGTGTTATCGATCAATGAAGCGGATATCTACGATGAGCGGTATTTGCCGATAACGGAAGCTCTACAGATAAACGCAAGACTACGCAGACTCGTTCTTTCGAAAGGCGGGAGTCAAACACCACGAGATATGGGGAATATGATAGTGGCCATGATACAACTTTTCGTACTCTACTCTACCGTAAAGAATATAAGCGTCAAAGACGGGTATAGGGTGGAGACCGAATTAGGTCAAAAGAAAGTCTACTTAAGTTATTCGGAAGTAAGGGAAGCTATATTAGGAGGGAAATACGATGCGTCTCCAACCAACACTGTGCGATCCTTCATGAGGTATTTTACTCACACCACCATTACTCTACTTATAGAGAAGAAAATTCAGCCAGCGTATACTGCCCTAGCTAAGCACGGCGTCCCGAAGAGGTTCACTCCGTACTGCTTCGACTTCGCACTACTGGATAACAGATATTACCCGGCGGACGTGTTGAAGGCTAACGCAATGGCTTGCGCTATAGCGATTAAATCAGCTAATTTAAGGCGTAAAGGTTCGGAGACGTATAACATCTTAGAAAGCATTTGATTATCTAAAG-----------------------------------------------------------ATGGAATTCAGACCAGTTTTAATTACAGTTCGCCGTGATCCCGGCGTAAACACTGGTAGTTTGAAAGTGATAGCTTATGACTTACACTACGACAATATATTCGATAACTGCGCGGTAAAGTCGTTTCGAGACACCGACACTGGATTCACTGTTATGAAAGAATATTCGACGAATTCAGCGTTTATACTAAGTCCTTATAAACTGTTTTCCGCGGTCTTTAATAAGGAAGGTGAGATGATAAGTAACGATGTAGGATCGAGTTTCAGGGTTTACAATATCTTTTCGCAAATGTGTAAAGATATCAACGAGATCAGCGAGATACAACGTGCCGGTTACCTAGAAACATATTTAGGAGACGGGCAGGCTGACACTGATATATTTTTTGATGTCTTAACCAACAACAAAGCAAAGGTAAGGTGGTTAGTTAATAAAGACCATAGCGCGTGGTGTGGGATATTGAATGATTTGAAGTGGGAAGAGAGCAACAAGGAGAAATTTAAGGGGAGAGACATACTAGATACTTACGTTTTATCGTCTGATTATCCAGGGTTTAA----------------ATGAAGTTGCTTTCGCTCCGCTATCTTATCTTAAGGTTGTCAAAGTCGCTTAGAACGAACGATCACTTGGTTTTAATACTTATAAAGGAGGCGCTTATAAACTATTACAACGCCTCTTTCACCGATGAGGGTGCCGTATTAAGAGACTCTCGCGAAAGTATAGAGAATTTTCTCGTAGCCAGGTGCGGTTCGCAAAATTCCTGCCGAGTCATGAAGGCTTTGATCACTAACACAGTCTGTAAGATGTCGATAGAAACAGCCAGAAGTTTTATCGGAGACTTAATACTCGTCGCCGACTCCTCTATTTCAGCGTTGGAAGAAGCGAAATCAATTAAAGATAATTTCCGCTTAAGAAAAAGGAGAGGCAAGTATTATTATAGTGGTGATTGTGGATCCGACGTTGCGAAAGTTAAGTATATTTTGTCTGGGGAGAATCGAGGATTGGGGTGCGTAGATTCCTTGAAGCTAGTTTGCGTAGGTAGACAAGGAGGTGGAAACGTACTACAGCACTTACTAATCTCATCTCTGGGTTAAAGCATC---------------------------------------------------------------------------------------------ATGGACCTATCGTTTATTATTGTGCAGATCCTTTCCGCCTTGTACAATAATGACGTGACAGCACTTTACATTTTGATTAACGCGTATAATAGCGTTGATGATACGACGCGCTGGGCAGCGATAAACGATCCGCAAGCTGAGGTTAACGTCGTGAAGGCTTACGTAGCTACTACAGCGACGACTGAGCTGCATAGAACAATTCTCATTGACAGTATAGACTCCGCCTTCGCTTATGACCAAGTGGGGTGTTTGGTGGGCATAGCTAGAGGTTTGCTTAAACATTCGGAAGATGTTCTGGAGGTCATCAAGTCGATGGAGTTATTCGAAGTGTGTCGTGGAAAGAGGGGAAGCAAAAGATATCTTGGATACTTAAGCGATCAATGCACTAACAAATACATGATGCTAACTCAGGCCGGACTGGCCGCAGTTGAAGAAGCAGACATACTACGAACGAATCATCTAGTCAGCGGTAATAAGTTCTCTTCAAATTTCGGGATCGCTAGGATGTTGCTCTTGACGCTTTGTTGCGGAGCACTATAAAAATGTTATGTTGTTCAGCCAGTGTCAAATTTTCAAACGGGTTACAATTATCGCTACTTATTTGCGCATGTTTGTTAGCGGTGCTAATTGTTAGTTGTTGTAGAAGGCG----------------------------ATGAGGCACTTAGAGAAACCCATCAGAGTAGCGATACACTATTGCGTCGTGCGAAGTGACGTTTGTGATGGGTGGGATGTATTTATAGGCGTAACGTTAATCGGTATGTTTATTAGTTACTATTTATATGCTCTAATTAGCATATGTAGAAAACGGGAAGGTCTGGGAACTATTAATAGGTAAAGACTCTTCAATAAATTTGAAATAAACAAAAGTAAGAAAAATGAAATAATTAGGCTAGTCTTTTTGTTCGTT------------TTTCGTTTTTGTAGAATAGGTTATATTTCGAGGTAAGATGAC-TAAACTCTACCTCACGGTTTAATACTCTGATATTTGTAAAATTAGTCCGTAAAGTCGATAGT---GATATTATATTA-GTATAGTATAATAAACGCCAAAATCCAATTAAAGTTTGGGACCTAGGCGGGCCTCTTACGAGGCTAACTTATCGACAATAA-GTTAGGTC?????????
	NC_004667_isol_NY_1_DUP1             ?????????????????????????????????????????????????????????????????????????????????????????????????????????????????????????????????????????????????????????????????????????????????????????????????????????????????????????????????????????????????????????????????????????????????????????????????????????????????????????????????????????????????????????????????????????????????????????????????????????????????????????????????????????????????????????????????????????????????????????????????????????????????????????????????????????????????????????????????????????????????????????????????????????????????????????????????????????????????????????????????????????????????????????????????????????????????????????????????????????????????????????????????????????????????????????????????????????????????????????????????????????????????????????????????????????????????????????????????????????????????????????????????????????????????????????????????????????????????????????????????????????????????????????????????????????????????????????????????????????????????????????????????????????????????????????????????????????????????????????????????????????????????????????????????????????????????????????????????????????????????????????????????????????????????????????????????????????????????????????????????????????????????????????????????????????????????????????????????????????????????????????????????????????????????????????????????????????????????????????????????????????????????????????????????????????????????????????????????????????????????????????????????????????????????????????????????????????????????????????????????????????????????????????????????????????????????????????????????????????????????????????????????????????????????????????????????????????CAAAGGGTGGTGTTGGTTTAACAATGAGAGGCTGAGGGGAGAAATTTACAGACGTCGTTGCTTCTCATCTTCCTTTTCGATAGGTTTCTTGATGCACCTTGGCTTTAGATCGTTAAAGGTCATTAGGTTTGCGGGCACGAACATACTACACATGCCATCACTCAATGAAGAGCGTACCTTTGGGTGGAAGGGCGGAGACGTCTATCTCCCCAATGTCCCAAAAACCGCTATCGTCGCTGGCGATAGGACACGGTTGGGAGGGGAGATCTTGGCCTCCGTCGCCAATGCCCTTAATCAAGAGGAGGTCTATTCATCGGTCGTTTCGAGTATCACCAATAGACTGGTATTAAGGGACCAATCGGCATTGCTTTCCCATTTGGACACGAAATTGTGCGATATGTTTTCTCAAAGGGACGCAATGATTCGCGAAAAACCCTCACATAGGTGCGATGTGTTTCTGAAGCCGCGGGAAAGGGAGAAGCTGAGGGAACTCTTTCCAGAGCTTTCGATACAGTTCTCCGACTCGGTCAGGAGTAGTCACCCATTCGCTAATGCCATGCGGAGCTGTTTCAATGGAATCTTTTCCAGGAGGTGTGGTAATGTGTGCTTCTTCGATATTGGGGGGAGCTTCACGTATCATGTCAAAGCTGGCCATGTGAACTGTCATGTATGCAATCCAGTCCTAGACGTTAAAGATGTGAAGCGGAGAATCAATGAGATCCTCTTTCTTTCCACAGCTGGGGGAGATTCGTACGTGTCCAGTGACCTTCTAACTGAAGCGGCTTCAAAGTCTGTGTCTTACTGTAGTCGAGAATCGCAGAACTGCGATTCTAGAGCCGATGCGGGTTTTATGGTGGATGTGTACGATATATCCCCGCAGCAGGTAGCAGAGGCTATGGATAAGAAGGGTGCGCTGGTTTTCGACATAGCTCTTATGTTCCCCGTGGAGTTGTTGTACGGTAACGGTGAAGTTTACTTGGAAGAACTCGATACGTTGGTGAAGAGGGAAGGTGATTACCTGGCCTACAATGTTGGTCAGTGTGGTGAGATGTATGAACATTCCTTCTCTAACGTAAGCGGGTTTTTCACCTTTTCTTATGTACGCACTTCGTCCGGGAACGTGTTTAAGCTAGAGTATGAGGGATACCGTTGTGGTTACCATCATCTCACTATGTGTAGGGCTCAGAAGTCACCTGGAACTGAGGTTACGTATAGGTCGTTGGTCCCGTCGTTCGTGGGCAAATCGCTGGTGTTCATACCTGTTGTAGCTGGTTCTAGTGTGTCCTTTAAGACAATAGTCCTCGATTCGGACTTTGTCGACAGGATCTATTCCTACGCGCTCAACACTATAGGGACATTCGAGAATAGAACGTTTGAGTATGCCGTTGGGGCGGTCAGGTCGCAAAAGACCCATGTCATTACAGGGAGTCGCGTTGTCCACAGCAAGGTTGATATTTCTCCTGATGATATGTGGGGTTTAGTTGTCGCTGTTATGGCTCAGGCGATTAAGGATAGGGCGAAGAGTATTCGCTCCTATAACTTTATAAAAGCCAGTGAGGGGAGTCTCGCCGGGGTCTTCAAGCTCTTCTTTCAGACCGTAGGCGATTGTTTTTCGAACGCAGTCTCCGTCTATGCTAAGGCAATGGTGCACGATAACTTCAACGTTTTGGAGACGCTTATGTCTATGCCCAGAGCGTTCATCCGTAAAGTACCTGGGTCTGTTGTTGTTACCATTTGCACTTCTGGAGCTTCAGACAGGTTGGAGCTCAGGGGTGCCTTTGATATTTCGAAGGAGACCTTCGGTAGGAAACTGAAGAATAGTCGCTTGCGCGTCTTCTCTAGGGCTATCGTGGAAGATTCAATTAAGGTCATGAAGGCAATGAAGACAGAAGATGGAAAACCCCTGCCAATTACTGAAGATTCTGTATATGCGTTCATAATGGGGAACGTTTCTAACGTCCACTGTACGAGGGCAGGTCTTCTTGGCGGTTCGAAAGCGACCGTGGTTTCGAGTGTTTCTAAGGGTTTGGTAGCTCGTGGGGCTGCGACGAAGGCCTTTTCTGGCATTACGTCGTTCTTTTCCACAGGTTCACTATTCTACGACCGCGGTTTAACTGAAGATGAAAGGCTTGATGCTCTGGTGCGCACAGAGAATGCTATAAACTCACCGGTGGGCATACTGGAGACGTCGCGCGTAGCTG????????????????????????????????????????????????????????????????????????????????????????????????????????????????????????????????????????????????????????????????????????????????????????????????????????????????????????????????????????????????????????????????????????????????????????????????????????????????????????????????????????????????????????????????????????????????????????????????????????????????????????????????????????????????????????????????????????????????????????????????????????????????????????????????????????????????????????????????????????????????????????????????????????????????????????????????????????????????????????????????????????????????????????????????????????????????????????????????????????????????????????????????????????????????????????????????????????????????????????????????????????????????????????????????????????????????????????????????????????????????????????????????????????????????????????????????????????????????????????????????????????????????????????????????????????????????????????????????????????????????????????????????????????????????????????????????????????????????????????????????????????????????????????????????????????????????????????????????????????????????????????????????????????????????????????????????????????????????????????????????????????????????????????????????????????????????????????????????????????????????????????????????????????????????????????????????????????????????????????????????????????????????????????????????????????????????????????????????????????????????????????????????????????????????????????????????????????????????????????????????????????????????????????????????????????????????????????????????????????????????????????????????????????????????????????????????????????????????????????????????????????????????????????????????????????????????????????????????????????????????????????????????????????????????????????????????????????????????????????????????????????????????????????????????????????????????????????????????????????????????????????????????????????????????????????????????????????????????????????????????????????????????????????????????????????????????????????????????????????????????????????????????????????????????????????????????????????????????????????????????????????????????????????????????????????????????????????????????????????????????????????????????????????????????????????????????????????????????????????????????????????????????????????????????????????????????????????????????????????????????????????????????????????????????????????????????????????????????????????????????????????????????????????????????????????????????????????????????????????????????????????????????????????????????????????????????????????????????????????????????????????????????????????????????????????????????????????????????????????????????????????????????????????????????????????????????????????????????????????????????????????????????????????????????????????????????????????????????????????????????????????????????????????????????????????????????????????????????????????????????????????????????????????????????????????????????????????????????????????????????????????????????????????????????????????????????????????????????????????????????????????????????????????????????????????????????????????????????????????????????????????????????????????????????????????????????????????????????????????????????????????????????????????????????????????????????????????????????????????????????????????????????????????????????????????????????????????????????????????????????????????????????????????????????????????????????????????????????????????????????????????????????????????????????????????????????????????????????????????????????????????????????????????????????????????????????????????????????????????????????????????????????????????????????????????????????????????????????????????????????????????????????????????????????????????????????????????????????????????????????????????????????????????????????????????????????????????????????????????????????????????????????????????????????????????????????????????????????????????????????????????????????????????????????????????????????????????????????????????????????????????????????????????????????????????????????????????????????????????????????????????????????????????????????????????????????????????????????????????????????????????????????????????????????????????????????????????????????????????????????????????????????????????????????????????????????????????????????????????????????????????????????????????????????????????????????????????????????????????????????????????????????????????????????????????????????????????????????????????????????????????????????????????????????????????????????????????????????????????????????????????????????????????????????????????????????????????????????????????????????????????????????????????????????????????????????????????????????????????????????????????????????????????????????????????????????????????????????????????????????????????????????????????????????????????????????????????????????????????????????????????????????????????????????????????????????????????????????????????????????????????????????????????????????????????????????????????????????????????????????????????????????????????????????????????????????????????????????????????????????????????????????????????????????????????????????????????????????????????????????????????????????????????????????????????????????????????????????????????????????????????????????????????????????????????????????????????????????????????????????????????????????????????????????????????????????????????????????????????????????????????????????????????????????????????????????????????????????????????????????????????????????????????????????????????????????????????????????????????????????????????????????????????????????????????????????????????????????????????????????????????????????????????????????????????????????????????????????????????????????????????????????????????????????????????????????????????????????????????????????????????????????????????????????????????????????????????????????????????????????????????????????????????????????????????????????????????????????????????????????????????????????????????????????????????????????????????????????????????????????????????????????????????????????????????????????????????????????????????????????????????????????????????????????????????????????????????????????????????????????????????????????????????????????????????????????????????????????????????????????????????????????????????????????????????????????????????????????????????????????????????????????????????????????????????????????????????????????????????????????????????????????????????????????????????????????????????????????????????????????????????????????????????????????????????????????????????????????????????????????????????????????????????????????????????????????????????????????????????????????????????????????????????????????????????????????????????????????????????????????????????????????????????????????????????????????????????????????????????????????????????????????????????????????????????????????????????????????????????????????????????????????????????????????????????????????????????????????????????????????????????????????????????????????????????????????????????????????????????????????????????????????????????????????????????????????????????????????????????????????????????????????????????????????????????????????????????????????????????????????????????????????????????????????????????????????????????????????????????????????????????????????????????????????????????????????????????????????????????????????????????????????????????????????????????????????????????????????????????????????????????????????????????????????????????????????????????????????????????????????????????????????????????????????????????????????????????????????????????????????????????????????????????????????????????????????????????????????????????????????????????????????????????????????????????????????????????????????????????????????????????????????????????????????????????????????????????????????????????????????????????????????????????????????????????????????????????????????????????????????????????????????????????????????????????????????????????????????????????????????????????????????????????????????????????????????????????????????????????????????????????????????????????????????????????????????????????????????????????????????????????????????????????????????????????????????????????????????????????????????????????????????????????????????????????????????????????????????????????????????????????????????????????????????????????????????????????????????????????????????????????????????????????????????????????????????????????????????????????????????????????????????????????????????????????????????????????????????????????????????????????????????????????????????????????????????????????????????????????????????????????????????????????????????????????????????????????????????????????????????????????????????????????????????????????????????????????????????????????????????????????????????????????????????????????????????????????????????????????????????????????????????????????????????????????????????????????????????????????????????????????????????????????????????????????????????????????????????????????????????????????????????????????????????????????????????????????????????????????????????????????????????????????????????????????????????????????????????????????????????????????????????????????????????????????????????????????????????????????????????????????????????????????????????????????????????????????????????????????????????????????????????????????????????????????????????????????????????????????????????????????????????????????????????????????????????????????????????????????????????????????????????????????????????????????????????????????????????????????????????????????????????????????????????????????????????????????????????????????????????????????????????????????????????????????????????????????????????????????????????????????????????????????????????????????????????????????????????????????????????????????????????????????????????????????????????????????????????????????????????????????????????????????????????????????????????????????????????????????????????????????????????????????????????????????????????????????????????????????????????????????????????????????????????????????????????????????????????????????????????????????????????????????????????????????????????????????????????????????????????????????????????????????????????????????????????????????????????????????????????????????????????????????????????????????????????????????????????????????????????????????????????????????????????????????????????????????????????????????????????????????????????????????????????????????????????????????????????????????????????????????????????????????????????????????????????????????????????????????????????????????????????????????????????????????????????????????????????????????????????????????????????????????????????????????????????????????????????????????????????????????????????????????????????????????????????????????????????????????????????????????????????????????????????????????????????????????????????????????????????????????????????????????????????????????????????????????????????????????????????????????????????????????????????????????????????????????????????????????????????????????????????????????????????????????????????????????????????????????????????????????????????????????????????????????????????????????????????????????????????????????????????????????????????????????????????????????????????????????????????????????????????????????????????????????????????????????????????????????????????????????????????????????????????????????????????????????????????????????????????????????????????????????????????????????????????????????????????????????????????????????????????????????????????????????????????????????????????????????????????????????????????????????????????????????????????????????????????????????????????????????????????????????????????????????????????????????????????????????????????????????????????????????????????????????????????????????????????????????????????????????????????????????????????????????????????????????????????????????????????????????????????????????????????????????????????????????????????????????????????????????????????????????????????????????????????????????????????????????????????????????????????????????????????????????????????????????????????????????????????????????????????????????????????????????????????????????????????????????????????????????????????????????????????????????????????????????????????????????????????????????????????????????????????????????????????????????????????????????????????????????????????????????????????????????????????????????????????????????????????????????????????????????????????????????????????????????????????????????????????????????????????????????????????????????????????????????????????????????????????????????????????????????????????????????????????????????????????????????????????????????????????????????????????????????????????????????????????????????????????????????????????????????????????????????????????????????????????????????????????????????????????????????????????????????????????????????????????????????????????????????????????????????????????????????????????????????????????????????????????????????????????????????????????????????????????????????????????????????????????????????????????????????????????????????????????????????????????????????????????????????????????????????????????????????????????????????????????????????????????????????????????????????????????????????????????????????????????????????????????????????????????????????????????????????????????????????????????????????????????????????????????????????????????????????????????????????????????????????????????????????????????????????????????????????????????????????????????????????????????????????????????????????????????????????????????????????????????????????????????????????????????????????????????????????????????????????????????????????????????????????????????????????????????????????????????????????????????????????????????????????????????????????????????????????????????????????????????????????????????????????????????????????????????????????????????????????????????????????????????????????????????????????????????????????????????????????????????????????????????????????????????????????????????????????????????????????????????????????????????????????????????????????????????????????????????????????????????????????????????????????????????????????????????????????????????????????????????????????????????????????????????????????????????????????????????????????????????????????????????????????????????????????????????????????????????????????????????????????????????????????????????????????????????????????????????????????????????????????????????????????????????????????????????????????????????????????????????????????????????????????????????????????????????????????????????????????????????????????????????????????????????????????????????????????????????????????????????????????????????????????????????????????????????????????????????????????????????????????????????????????????????????????????????????????????????????????????????????????????????????????????????????????????????????????????????????????????????????????????????????????????????????????????????????????????????????????????????
	NC_004667_isol_NY_1_DUP2             ??????????????????????????????????????????????????????????????????????????????????????????????????????????????????????????????????????????????????????????????????????????????????????????????????????????????????????????????????????????????????????????????????????????????????????????????????????????????????????????????????????????????????????????????????????????????????????????????????????????????????????????????????????????????????????????????????????????????????????????????????????????????????????????????????????????????????????????????????????????????????????????????????????????????????????????????????????????????????????????????????????????????????????????????????????????????????????????????????????????????????????????????????????????????????????????????????????????????????????????????????????????????????????????????????????????????????????????????????????????????????????????????????????????????????????????????????????????????????????????????????????????????????????????????????????????????????????????????????????????????????????????????????????????????????????????????????????????????????????????????????????????????????????????????????????????????????????????????????????????????????????????????????????????????????????????????????????????????????????????????????????????????????????????????????????????????????????????????????????????????????????????????????????????????????????????????????????????????????????????????????????????????????????????????????????????????????????????????????????????????????????????????????????????????????????????????????????????????????????????????????????????????????????????????????????????????????????????????????????????????????????????????????????????????????????????????????????????????????????????????????????????????????????????????????????????????????????????????????????????????????????????????????????????????????????????????????????????????????????????????????????????????????????????????????????????????????????????????????????????????????????????????????????????????????????????????????????????????????????????????????????????????????????????????????????????????????????????????????????????????????????????????????????????????????????????????????????????????????????????????????????????????????????????????????????????????????????????????????????????????????????????????????????????????????????????????????????????????????????????????????????????????????????????????????????????????????????????????????????????????????????????????????????????????????????????????????????????????????????????????????????????????????????????????????????????????????????????????????????????????????????????????????????????????????????????????????????????????????????????????????????????????????????????????????????????????????????????????????????????????????????????????????????????????????????????????????????????????????????????????????????????????????????????????????????????????????????????????????????????????????????????????????????????????????????????????????????????????????????????????????????????????????????????????????????????????????????????????????????????????????????????????????????????????????????????????????????????????????????????????????????????????????????????????????????????????????????????????????????????????????????????????????????????????????????????????????????????????????????????????????????????????????????????????????????????????????????????????????????????????????????????????????????????????????????????????????????????????????????????????????????????????????????????????????????????????????????????????????????????????????????????????????????????????????????????????????????????????????????????????????????????????????????????????????????????????????????????????????????????????????????????????????????????????????????????????????????????????????????????????????????????????????????????????????????????????????????????????????????????????????????????????????????????????????????????????????????????????????????????????????????????????????????????????????????????????????????????????????????????????????????????????????????????????????????????????????????????????????????????????????????????????????????????????????????????????????????????????????????????????????????????????????????????????????????????????????????????????????????????????????????????????????????????????????????????????????????????????????????????????????????????????????????????????????????????????????????????????????????????????????????????????????????????????????????????????????????????????????????????????????????????????????????????????????????????????????????????????????????????????????????????????????????????????????????????????????????????????????????????????????????????????????????????????????????????????????????????????????????????????????????????????????????????????????????????????????????????????????????????????????????????????????????????????????????????????????????????????????????????????????????????????????????????????????????????????????????????????????????????????????????????????????????????????????????????????????????????????????????????????????????????????????????????????????????????????????????????????????????????????????????????????????????????????????????????????????????????????????????????????????????????????????????????????????????????????????????????????????????????????????????????????????????????????????????????????????????????????????????????????????????????????????????????????????????????????????????????????TGTGCAGCTGGATGTGTACAACGAAGCGACTATCGCCACCAGGTTCTCAAACGCATTTACCTTTGTCGATAACTTGAAAGGGAGGAGTGCGGTCTTTTTCTCAAAGCTGGGTGAGGGGTATACCTATAATGGTGGTAGCCATGTTTCATCAGGGTGGCCTCGTGCCCTAGAGGATATCTTAACGGCAATTAAGTACCCAAGCGTCTTCGACCACTGTTTAGTGCAGAAGTACAAGATGGGTGGAGGCGTACCATTCCACGCTGATGACGAGGAGTGCTATCCATCAGATAACCCTATCTTGACGGTCAATCTCGTGGGGAAGGCAAACTTCTCGACTAAGTGCAGGAAGGGTGGTAAGGTCATGGTCATAAACGTAGCTTCGGGTGACTATTTTCTTATGCCTTGCGGTTTTCAAAGGACGCACTTGCATTCAGTAAACTCCATCGACGAAGGGCGCATCAGTTTGACGTTCAGGGCAACTCGGCGCGTCTTTGGTGTAGGCAGGATGTTGCAGTTAGCCGGCGGCGTGTCGGATGAGAAGTCACCAGGTGTTCCAAACCAGCAACCACAGAGCCAAGGTGCTACCAGAACAATCACACCAAAATCGGGGGGCAAGGCTCTATCTGAGGGAAGTGGTAGGGAAGTCAAGGGGAGGTCGACATACTCGATATGGTGCGAACAAGATTACGTTAGGAAGTGTGAGTGGCTCAGGGCTGATAATCCAGTGATGGCTCTTGAACCTGACTACACCCCAATGACATTTGAAGTGGTTAAAACCGGGACCTCTGAAGATGCCGTCGTGGAGTACTTGAAGTATCTGGCTATAGGCATTGAGAGGACATACAGGGCGTTGCTTATGGCTAGAAATATTGCCGTCACTACCGCCGAAGGTGTTCTGAAAGTACCTAATCAAGTTTATGAATCACTACCGGGCTTTCACGTTTACAAGTCGGGCACAGATCTCATTTTTCATTCAACACAAGACGGCTTGCGTGTGAGAGACCTACCGTACGTACTCATAGCTGAAAAAGGTATCTTTACCAAGGGCAAAGATGTCGACGCGGTGGTAGCTTTGGGCGACAATCTGTTCGTATGCGACGATATACTGGTTTTCCACGATGCCATTAATTTGATAGGTGCACTGAAAGTCGCTCGATGCGGCATGGTGGGCGAATCGTTTAAGTCCTTCGAATATAAGTGCTATAATGCTCCCCCAGGTGGCGGTAAGACGACGACGTTAGTGGACGAATTCGTTAAGTCACCCAATAGCACAGCCACCATTACGGCTAATGTGGGAAGTTCTGAGGACATAAATATGGCGGTGAAGAAGAGAGATCCGAATTTGGAAGGTCTCAACAGTGCTACCACAGTTAACTCCAGGGTGGTAAACTTTATCGTCAGGGGAATGTATAAAAGGGTTTTGGTGGATGAGGTGCACATGATGCATCAAGGCTTACTACAACTAGGCGTCTTCGCAACCGGCGCGTCGGAAGGCCTCTTTTTTGGAGACATAAATCAGATACCATTCATAAACAGGGAGAAGGTGTTTAGGATGGATTGTGCTGTTTTTGTTCCAAAGAAGGAAAGCGTTGTATACACTTCTAAATCGTACAGGTGTCCGTTAGATGTTTGCTACTTGTTGTCCTCAATGACCGTAAGGGGAACGGAAAAGTGTTACCCTGAAAAGGTCGTTAGCGGTAAGGACAAACCAGTAGTAAGATCGCTGTCCAAAAGGCCAATTGGAACCACTGATGACGTAGCTGAAATAAACGCTGACGTGTACTTGTGCATGACCCAGTTGGAGAAGTCGGATATGAAGAGGTCGTTGAAGGGAAAAGGAAAAGAAACACCAGTGATGACAGTGCATGAAGCACAGGGAAAAACATTCAGTGATGTGGTATTGTTTAGGACGAAGAAAGCCGATGACTCCCTATTCACTAAACAACCGCATATACTTGTTGGTTTGTCGAGACACACACGCTCACTGGTTTATGCCGCTCTGAGCTCAAAGTTGGACGATAAGGTCGGCACATATATTAGCGACGCGTCACCTCAATCAGTATCCGACGCTTTGCTTCACACGTTCGCCCCGGCTGGTTGCTTTCGAGGTATATGAGCGTATGAATTTTGGACCGACCTTCGAAGGGGAGTTGGTACGGAAGATACCAACAAGTCATTTTGTAGCCGTGAATGGGTTTCTCGAGGACTTACTCGACGGTTGTCCGGCTTTCGACTATGACTTCTTTGAGGATGATTTCGAAACTTCAGATCAGTCTTTCCTCATAGAAGATGTGCGCATTTCTGAATCTTTTTCTCATTTTACGTCGAAAATAGAGGATAGGTTTTACAGTTTTATTAGGTCTAGCGTAGGTTTACCAAAGCGCAACACCTTGAAGTGTAACCTCGTCACGTTTGAAAATAGGAATTTCAACGCCGATCGCGGTTGTAACGTGGGTTGTGACGACTCTGTGGCGCATGAACTGAAGGAGATTTTCTTCGAGGAGGTCGTTAACAAAGCTCGTTTAGCAGAGGTGACGGAAAGCCATTTGTCCAGCAACACGATGTTGTTATCAGATTGGTTGGACAAAAGGGCACCTAACGCTTACAAGTCTCTCAAGCGGGCTTTAGGTTCGTTTGTCTTTCATCCGTCTATGTTGACTTCTTATACGCTCATGGTGAAAGCAGACGTAAAACCCAAGTTGGACAATACGCCATTGTCGAAGTACGTAACGGGGCAGAATATAGTCTACCACGATAGGTGCGTAACTGCGCTTTTTTCTTGCATTTTTACTGCGTGCGTAGAGCGCTTAAAATACGTAGTGGACGAAAGGTGGCTCTTCTACCACGGGATGGACACTGCGGAGTTGGCGGCTGCATTGAGGAACAATTTGGGGGACATCCGGCAATACTACACCTATGAACTGGATATCAGTAAGTACGACAAATCTCAGAGTGCTCTCATGAAGCAGGTGGAGGAGTTGATACTCTTGACACTTGGTGTTGATAGAGAAGTTTTGTCTACTTTCTTTTGTGGTGAGTATGATAGCGTCGTGAGAACGATGACGAAGGAATTGGTGTTGTCTGTCGGCTCTCAGAGGCGCAGTGGTGGTGCTAACACGTGGTTGGGAAATAGTTTAGTCTTGTGCACCTTGTTGTCCGTAGTACTTAGGGGATTAGATTATAGTTATATTGTAGTTAGCGGTGATGATAGCCTTATATTTAGTCGGCAGCCGTTGGATATTGATACGTCGGTTCTGAGCGATAATTTTGGTTTTGACGTAAAGATTTTTAACCAAGCTGCTCCATATTTTTGTTCTAAGTTTTTAGTTCAAGTCGAGGATAGTCTCTTTTTTGTTCCCGATCCACTTAAACTCTTCGTTAAGTTTGGAGCTTCCAAAACTTCAGATATCGACCTTTTACATGAGATTTTTCAATCTTTCGTCGATCTTTCGAAGGGTTTCAATAGAGAGGACGTCATCCAGGAATTAGCTAAGCTGGTGACGCGGAAATATAAGCATTCGGGATGGACCTACTCGGCTTTGTGTGTCTTGCACGTTTTAAGTGCAAATTTTTCGCAGTTCTGTAGGTTATATTACCACAATAGCGTGAATCTCGATGTGCGCCCTATTCAGAGGACCGAGTCGCTTTCCTTGCTGGCCTTGAAGGCAAGAATTTTAAGGTGGAAAGCTTCTCGTTTTGCCTTTTCGATAAAGAGGGGTTAATCGCGTTGGCCA---CGCTATAGTG--TTTCTGTGCCTCGGTTCTTCGTGAGGTTAATACCGAAGGGTCGTCGTACT----------TATCTCAGTTATTTATTTTTTCGTCTTCTCTTAGGCGTGCCATCCGTGAAGTTAATACCGGTGGCACTCCTTCT-C------------------------------------------------------------------------------------------------------GAAGTGGGTATTAAAGACCAAAATTTTTTATTTGTGTGTACTTTTT--------------------------------------------------------------------------------------------------------------------------------------------------------------------------------------GTTTTGTTCACACCGTGAGGACAAGACCGGTGGAACATGTAC---------------AGTAGAGGGTCTTTCTTTAAGTCTCGGGTTACCCTTCCTACTCTTGTCGGAGCATACATGTGGGAGTTTGAACTCCCGTATCTTACGGACAAGAGACACATCAGCTATAGCGCGCCAAGTGTCGCGACTTTTAGCCTTGTGTCGAGGTAGGATAGGGGCCAACAGGTGACCAACAGCCTGCACTTAAGGTGCGCTGGAAGTGTTGGATTTGG----------TCTCAGTGTGCCAAATATCCTTTTAGGCGATGTACAGG--AGTCTAGTTTAGTGTGTCTTTGGGGGATGACGGGAGCGACTAGGTTTAGGACTGTAGCTGCTATGTAAGTCGTGCAT-GCGGCATTGTGCGTAAGACGTGCATGCATTTGGGCGAGTGCCCTAGGGCAGCGTCGGTCAGGTGACTAGCAGCCGGCTCTA---CGGAGCGCTGAAAGTGCTAGGTCCTGAAGGTACAGTTGGGCTGAGGCAGGACATGGTTGAACGAGTTGACCGTGGGGACCAGCGGCGGTGACTCGGGCCGTAGCCACGCGCGGGGCGGCAGGGCGTCTCGTGGTGTATCTGGGCAAGATACGGCTTTATTAGGCACCATAATATGGAGCCCAAAGCGTCGGGGTCGGGAAACATCTCC-ATAGCTTAGTGGCAGCAGCCTAAGATAGGCTGGGAGGCCCGTTCCCTGTAGTAGTGGTGGGTTAGCATGCCACTAAGCGGTGCGGCGTGATAAGGCGCCACCGTCCGTAGTTAGGCGACCCGTGTTTTAATAGGGTCTCTTTAGTT-----AAGTTTAGGCATGT--------CGTACAGTTAGGATTT---CTTTTTAGATAT------------------TCTTTTATTTTTTATTGTTTGTTAGTTTAGAT-------GTACATTATTACGTAGGTTACTTT-----GGCGCTACGCCAG----AGGTTTTTCCTCTTTGTGTGTAGCCTTTA--------------------------------ATGTAGGTTTCTTTGTTTTATTTTTGCCTTTCAG--------------GCGGCGCGTTTCTTTTCTTCTATTT----------------AGGTTTATCTTCTTTCCTTAGTGTTGTCGTATATGACGCTACGTCCAAATTATGAATTTTCCTTCGTGTAGGCGTCGTTGAGTGCGTTCATCGGCGC-TAGACGAGGTTT------AGTGGCG--ACATAAATAGGTTTTT------GCGCGAGATTGGGATAGAACGAGTTCGCCTTAAAAGAGAAATCGGGGAAGGCGCCACGCGAATGACC----------TTCGTGCTGAGCGAAGGTAGTATCGTGATTTTATATTGAAGTAGGCGTATTTGTTTATGGATGATTTTAAACAGGCAATACTGTTGCTAGTAGTCGATTTTGTCTTCGTGATAATTCTGCTGCTGGTTCTTACGTTCGTCGTCCCGAGGTTACAGCAAAGCTCCACCATTAATACAGGTCTTAGGACAGTGTGATTCCTCCTTTAGTTAGATATGGAAGTAGGTATAGATTTTGGAACCACTTTCAGCACAATCTGCTTTTCCCCATCTGGGGTCAGCGGTTGTACTCCTGTGGCCGGTAGTGTTTACGTTGAAACCCAAATTTTTATACCTGAAGGTAGCAGTACTTACTTAATTGGTAAAGCTGCGGGGAAAGCTTATCGTGACGGTGTAGAGGGAAGGTTGTATGTTAACCCGAAAAGGTGGGCAGGTGTGACGAGGGATAACGTCGAACGCTACGTCGAGAAATTAAAACCTACATACACCGTGAAGATAGACAGCGGAGGCGCCTTATTAATTGGAGGTTTAGGTTCCGGACCAGACACCTTATTGAGGGTCGTTGACGTAATATGTTTATTCTTGAGAGCCTTGATACTGGAGTGCGAAAGGTATACGTCTACGACGGTTACAGCAGCTGTTGTAACGGTACCGGCTGACTATAACTCCTTTAAACGAAGCTTCGTTGTTGAGGCGCTAAAAGGTCTTGGTATACCGGTTAGAGGTGTTGTTAACGAACCGACGGCCGCAGCCCTCTATTCCTTAGCTAAGTCGCGAGTAGAAGACCTATTATTAGCGGTTTTTGATTTTGGGGGAGGGACTTTCGACGTCTCATTCGTTAAGAAGAAGGGAAATATACTATGCGTCATCTTTTCAGTGGGTGATAATTTCTTGGGTGGTAGAGATATTGATAGAGCTATCGTGGAAGTTATCAAACAAAAGATCAAAGGAAAGGCGTCTGATGCCAAGTTAGGGATATTCGTATCCTCGATGAAGGAAGACTTGTCTAACAATAACGCTATAACGCAACACCTTATCCCCGTAGAAGGGGGTGTGGAGGTTGTGGATTTGACTAGCGACGAACTGGACGCAATCGTTGCACCATTCAGCGCTAGGGCTGTGGAAGTATTCAAAACTGGTCTTGACAACTTTTACCCAGACCCGGTTATTGCCGTTATGACTGGGGGGTCAAGTGCTCTAGTTAAGGTCAGGAGTGATGTGGCTAATTTGCCGCAGATATCTAAAGTCGTGTTCGACAGTACCGATTTTAGATGTTCGGTGGCTTGTGGGGCTAAGGTTTACTGCGATACTTTGGCAGGTAATAGCGGACTGAGACTGGTGGACACTTTAACGAATACGCTAACGGACGAGGTAGTGGGTCTTCAGCCGGTGGTAATTTTCCCGAAAGGTAGTCCAATACCCTGTTCATATACTCATAGATACACAGTGGGTGGTGGAGATGTGGTATACGGTATATTTGAAGGGGAGAATAACAGAGCTTTTCTAAATGAGCCGACGTTCCGGGGCGTATCGAAACGTAGGGGAGACCCAGTAGAGACCGACGTGGCGCAGTTTAATCTCTCCACGGACGGAACGGTGTCTGTTATCGTTAATGGTGAGGAAGTAAAGAATGAATATCTGGTACCCGGGACAACAAACGTACTGGATTCATTGGTCTATAAATCTGGGAGAGAAGATTTAGAGGCTAAGGCAATACCAGAGTACTTGACCACACTGAATATTTTGCACGATAAGGCTTTCACGAGGAGAAACCTGGGTAACAAAGATAAGGGGTTCTCGGATTTAAGGATAGAAGAAAATTTTTTAAAATCCGCCGTAGATACAGACACGATTTTGAATGGATAAATATATTTATGTAACGGGGATATTAAACCCTAACGAGGCTAGAGACGAGGTATTCTCGGTAGTGAATAAGGGATATATTGGACCGGGAGGGCGCTCCTTTTCGAATCGTGGTAGTAAGTACACCGTCGTCTGGGAAAACTCTGCTGCGAGGATTAGTGGATTTACGTCGACTTCGCAATCTACGATAGATGCTTTCGCGTATTTCTTGTTGAAAGGCGGATTGACTACCACGCTCTCTAACCCAATAAACTGTGAGAATTGGGTCAGGTCATCTAAGGATTTAAGCGCGTTTTTCAGGACCCTAATTAAAGGTAAGATTTATGCATCGCGTTCTGTGGACAGCAATCTTCCAAAGAAAGACAGGGATGACATCATGGAAGCGAGTCGACGACTATCGCCATCGGACGCCGCCTTTTGCAGAGCAGTGTCGGTTCAGGTAGGGAAGTATGTGGACGTAACGCAGAATTTAGAAAGTACGATCGTGCCGTTAAGAGTTATGGAAATAAAGAAAAGACGAGGATCAGCACATGTTAGTTTACCGAAGGTGGTATCCGCTTACGTAGATTTTTATACGAACTTGCAGGAATTGCTGTCGGATGAAGTAACTAGGGCCAGAACCGATACAGTTTCGGCATACGCTACCGACTCTATGGCTTTCTTAGTTAAGATGTTACCCCTGACTGCTCGTGAGCAGTGGTTAAAAGACGTGCTAGGATATCTGCTGGTACGGAGACGACCAGCAAATTTTTCCTACGACGTAAGAGTAGCTTGGGTATATGACGTGATCGCTACGCTCAAGCTGGTCATAAGATTGTTTTTCAACAAGGACACACCCGGGGGTATTAAAGACTTAAAACCGTGTGTGCCTATAGAGTCATTCGACCCCTTTCACGAGCTTTCGTCCTATTTCTCTAGGTTAAGTTACGAGATGACGACAGGTAAAGGGGGAAAGATATGCCCGGAGATCGCCGAGAAGTTGGTGCGCCGTCTAATGGAGGAAAACTATAAGTTAAGATTGACCCCAGTGATGGCCTTAATAATTATACTGGTATACTACTCCATTTACGGCACAAACGCTACCAGGATTAAAAGACGCCCGGATTTCCTCAATGTGAGGATAAAGGGAAGAGTCGAGAAGGTTTCGTTACGGGGGGTAGAAGATCGTGCCTTTAGAATATCAGAAAAGCGCGGGATAAACGCTCAACGTGTATTATGTAGGTACTATAGCGATCTCACATGTCTGGCTAGGCGACATTACGGCATTCGCAGGAACAATTGGAAGACGCTGAGTTATGTAGACGGGACGTTAGCGTATGACACGGCTGATTGTATAACTTCTAAGGTGAGAAATACGATCAACACCGCAGATCACGCTAGCATTATACACTATATCAAGACGAACGAAAACCAGGTTACCGGAACTACTCTACCACACCAGCTTTAAAGCTGCGTGTAGTATGCGACGATGTTTCTCGTATTAGTTTTATAAAAATTTTTAATTGCTCTGTGTGTGGTTTTTGTTGAGTGAACGCG-----ATGGCATTTGAACTGAAATTAGGGCAGATATATGAAGTCGTCCCCGAAAATAATTTGAGAGTTAGAGTGGGGGATGCGGCACAAGGAAAATTTAGTAAGGCGAGTTTCTTAAAGTACGTTAAGGACGGGACACAGGCGGAATTAACGGGAATCGCCGTAGTGCCCGAAAAATACGTATTCGCCACAGCAGCTTTGGCTACAGCGGCGCAGGAGCCACCTAGGCAGCCACCAGCGCAAGTGGCGGAACCACAGGAAACCGATATAGGGGTAGTGCCGGAATCTGAGACTCTCACACCAAATAAGTTGGTTTTCGAGAAAGATCCAGACAAGTTCTTGAAGACTATGGGCAAGGGAATAGCTTTGGACTTGGCGGGAGTTACCCACAAACCGAAAGTTATTAACGAGCCAGGGAAAGTATCAGTAGAGGTGGCAATGAAGATTAATGCCGCATTGATGGAGCTGTGTAAGAAGGTTATGGGCGCCGATGACGCAGCAACTAAGACAGAATTCTTCTTGTACGTGATGCAGATTGCTTGCACGTTCTTTACATCGTCTTCGACGGAGTTCAAAGAGTTTGACTACATAGAAACCGATGATGGAAAGAAGATATATGCGGTGTGGGTATATGATTGCATTAAACAAGCTGCTGCTTCGACGGGTTATGAAAACCCGGTAAGGCAGTATCTAGCGTACTTCACACCAACCTTCATCACGGCGACCCTGAATGGTAAACTAGTGATGAACGAGAAGGTTATGGCACAGCATGGAGTACCACCGAAATTCTTTCCGTACACGATAGACTGCGTTCGTCCGACGTACGATCTGTTCAACAACGACGCAATATTAGCATGGAATTTAGCTAGACAGCAGGCGTTTAGAAACAAGACGGTAACGGCCGATAACACCTTACACAACGTCTTCCAACTATTGCAAAAGAAGTAGCTACGATCGATGTCTATAAATTGGTGAAAAATTTAGAAATATTTACCTTTTATTGATAATTCATGGGAGCTTATACACATGTAGACTTTCATGAGTCGCGGTTGCTGAAAGACAAACAAGACTATCTTTCTTTCAAGTCAGCGGATGAAGCTCCTCCTGATCCTCCCGGATACGTTCGCCCAGATAGTTATGTGAGGGCTTATTTGATACAAAGAGCAGACTTTCCCAATACTCAAAGCTTATCAGTTACGTTATCGATAGCCAGTAATAAGTTAGCTTCAGGTCTTATGGGAAGCGACGCAGTATCATCGTCGTTTATGCTGATGAACGACGTGGGAGATTACTTCGAGTGCGGCGTGTGTCACAACAAACCCTACTTAGGACGGGAAGTTATCTTCTGTAGGAAATACATAGGTGGGAGAGGAGTGGAGATCACCACTGGTAAGAACTACACGTCGAACAATTGGAACGAGGCGTCGTACGTAATACAAGTGAACGTAGTCGATGGGTTAGCACAGACCACTGTTAATTCTACTTATACGCAAACGGACGTTAGTGGTCTACCCAAAAATTGGACGCGTATCTACAAAATAACAAAGATAGTGTCCGTAGATCAGAACCTCTACCCTGGTTGTTTCTCAGACTCGAAACTGGGTGTAATGCGTATAAGGTCACTGTTAGTTTCCCCAGTGCGCATCTTCTTTAGGGATATCTTATTGAAACCTTTGAAGAAATCGTTCAACGCAAGAATCGAGGATGTGCTGAATATTGACGACACGTCGTTGTTAGTACCGAGTCCTGTCGTACCAGAGTCTACGGGAGGTGTAGGTCCATCAGAGCAGCTGGATGTAGTGGCTTTAACGTCCGACGTAACGGAATTGATCAACACTAGGGGGCAAGGTAAGATATGTTTTCCAGACTCAGTGTTATCGATCAATGAAGCGGATATCTACGATGAGCGGTATTTGCCGATAACGGAAGCTCTACAGATAAACGCAAGACTACGCAGACTCGTTCTTTCGAAAGGCGGGAGTCAAACACCACGAGATATGGGGAATATGATAGTGGCCATGATACAACTTTTCGTACTCTACTCTACTGTAAAGAATATAAGCGTCAAAGACGGGTATAGGGTGGAGACCGAATTAGGTCAAAAGAGAGTCTACTTAAGTTATTCGGAAGTAAGGGAAGCTATATTAGGAGGGAAATACGGTGCGTCTCCAACCAACACTGTGCGATCCTTCATGAGGTATTTTGCTCACACCACTATTACTCTACTTATAGAGAAGAAAATTCAGCCAGCGTGTACTGCCCTAGCTAAGCACGGCGTCCCGAAGAGGTTCACTCCGTACTGCTTCGACTTCGCACTACTGGATAACAGATATTACCCGGCGGACGTGTTGAAGGCTAACGCAATGGCTTGCGCTATAGCGATTAAATCAGCTAATTTAAGGCGTAAAGGTTCGGAGACGTATAACATCTTAGAAAGCATTTGATTATCTAAAG-----------------------------------------------------------ATGGAATTCAGACCAGTTTTAATTACAGTTCGCCGTGATCCCGGCGTAAACACTGGTAGTTTGAAAGTGATAGCTTATGACTTACACTACGACAATATATTCGATAACTGCGCGGTAAAGTCGTTTCGAGACACCGACACTGGATTCACTGTTATGAAAGAATACTCGACGAATTCAGCGTTCATACTAAGTCCTTATAAACTGTTTTCCGCGGTCTTTAATAAGGAAGGTGAGATGATAAGTAACGATGTAGGATCGAGTTTCAGGGTTTACAATATCTTTTCGCAAATGTGTAAAGATATCAACGAGATCAGCGAGATACAACGCGCCGGTTACCTAGAAACATATTTAGGAGACGGGCAGGCTGACACTGATATATTTTTTGATGTCTTAACCAACAACAAAGCAAAGGTAAGGTGGTTAGTTAATAAAGACCATAGCGCGTGGTGTGGGATATTGAATGATTTGAAGTGGGAAGAGAGCAACAAGGAGAAATTTAAGGGGAGAGACATACTAGATACTTACGTTTTATCGTCTGATTATCCAGGGTTTAA----------------ATGAAGTTGCTTTCGCTCCGCTATCTTATCTTAAGGTTGTCAAAGTCGCTTAGAACGAACGATCACTTGGTTTTAATACTTATAAAGGAGGCGCTTATAAACTATTACAACGCCTCTTTCACCGATGAGGGTGCCGTATTAAGAGACTCTCGCGAAAGTATAGAGAATTTTCTCGTAGCCAGGTGCGGTTCGCAAAATTCCTGCCGAGTCATGAAGGCTTTGATCACTAACACAGTCTGTAAGATGTCGATAGAAACAGCCAGAAGTTTTATCGGAGACTTAATACTCGTCGCCGACTCCTCTGTTTCAGCGTTGGAAGAAGCGAAATCAATTAAAGATAATTTCCGCTTAAGAAAAAGGAGAGGCAAGTATTATTATAGTGGTGATTGTGGATCCGACGTTGCGAAAGTTAAGTATATTTTGTCTGGGGAGAATCGAGGATTGGGGTGCGTAGATTCCTTGAAGCTAGTTTGCGTAGGTAGACAAGGAGGTGGAAACGTACTACAGCACCTACTAATCTCATCTCTGGGTTAAAGCATC---------------------------------------------------------------------------------------------ATGGACCTATCGTTTATTATTGTGCAGATCCTTTCCGCCTCGTACAATAATGACGTGACAGCACTTTACACTTTGATTAACGCGTATAATAGCGTTGATGATACGACGCGCTGGGCAGCGATAAACGATCCGCAAGCTGAGGTTAACGTCGTGAAGGCTTACGTAGCTACTACAGCGACGACTGAGCTGCATAGAACAATTCTCATTGACAGTATAGACTCCGCCTTCGCTTATGACCAAGTGGGGTGTTTGGTGGGCATAGCTAGAGGTTTGCTTAGACATTCGGAAGATGTTCTGGAGGTCATCAAGTCGATGGAGTTATTCGAAGTGTGTCGTGGAAAGAGGGGAAGCAAAAGATATCTTGGATACTTAAGTGATCAATGCACTAACAAATACATGATGCTAACTCAGGCCGGACTGGCCGCAGTTGAAGGAGCAGACATACTACGAACGAATCATCTAGTCAGTGGTAATAAGTTCTCTCCAAATTTCGGGATCGCTAGGATGTTGCTCTTGACGCTTTGTTGCGGAGCACTATAAAAATGTTATGTTGTTCAGCCAGTGTCAAATTTTCAAACGGGTTACAATTATCGCTACTTATTTGCGCATGTTTGTTAGCGGTGCTAATTGTTAGCTTTTGTAGAAGGCG----------------------------ATGAGGCACTTAGAAAAACCCATCAGAGTAGCGGTACACTATTGCGTCGTGCGAAGTGACGTTTGTGACGGGTGGGATGTATTTATAGGCGTAACGTTAATCGGTATGTTTATTAGTTACTATTTATATGCTCTAATTAGCATATGTAGAAAAGGAGAAGGTTTAACAACCAGTAATGGGTAAAAATCCTTCAATAAATTTGAAATAAACAAAAGTAAGAAAAATGAAATAATTAGGCTAGTCTTTTTGTTCGTC------------TTTCGCTTTTGTAGAATAGGTTTTATTTCGAGGTAAGATGAC-TAAACTTTACCTCACGGTTTAATACTCTGATATTTGTAAAATTAGTCCGTAAAGTCGATAGT---GATATTATATTA-GTATAGTATAATAAACGCCAAAATCCAATTAAAGTTTGGGACCTAGGCGGGCCTCTTACGAGGCTAACTTATCGACAATAA-GTTAGGTC?????????

	EU344893_isol_Cl_766                 ?????????????????????????????????????????????????????????????????????????????????????????????????????????????????????????????????????????????????????????????????????????????????????????????????????????????????????????????????????????????????????????????????????????????????????????????????????????????????????????????????????????????????????????????????????????????????????????????????????????????????????????????????????????????????????????????????????????????????????????????????????????????????????????????????????????????????????????????????????????????????????????????????????????????????????????????????????????????????????????????????????????CTAAGTAACACCTAGGAATTTCTACCTAAGATTCAACTTCTTTCTTTTTCTAGTTTTAAATT-TTCCTGCTGTTTGAGGGAAGTTTGCCCTTCTTCTTCCGTCGTCCTTCGTAAACCATTATTTCTATTTCCTCTCCTTTTAAGTTTTTAAGTTTCGCTATGGACTACATTCGCCCATTGCGCGTTTTCTCCTTTCCTCACGTTAATAACACCTTGGAGTACGTTAGGTACAACAAGGCCAATGGTGATGTACGAGCTTTCCTAACCACCATGAAGTTCACAGGGAACGTGAAGTTGTCGGACTTCACACCCAAGTGCGCAGCTATGATTTACATCGGAAAGCTCACCAAAGGGGTGAAGCGTACGTTTGCCCCCCCACCAGTTAAAGGGTTTGCACGGCAGTACGCTGTTGTCAGCGGCTCAGTCAGCGCGCTGAGAGGGGATGGTAAGAAGGTCTTGATGGAGGCAAGGACCTCAACTTCCGCAACTTCCGACGTGTCTGATTTCGACGTCGTATTCGAAGCTGTTTCTAATGCATTACTTGTCGTACACTACCACCGGGTAGTGCCGTATGCCCCCGTCAAGCGCGAGCAGCCTAAACCGGCTGTTAAGCAAGAT---GAGCAGAAGCCCAAACGG---CAA---GCGTCACATTGGGCTGTTAAGCCAACAGCTGTTGGCGTCCACGTACCACTTCCTAAAAAGCAGGAAGCACTGGAGCCAGCGCAATCAGTCCCACAACAGTCGTTGGAGGAGAAGGCCGCCTTGACGTTTGGCCTTTTCTTCAGTAAAGGTGGGGGTGATGAGAGCGACGCTGTCATCTTGCGGAAAGGGAAATTGTTTAACAGGGCCCTTAATGTTCCTATTGAAGTAAAGAACACGTTCGTTTGGGCTAAAATCTGGGATGAAGCCTCTCGTAGGAGAGGGTATTTTTACGTCAAAGATAGAGCTGTTAAATTCTTCCCTATTGTGCGGGGTAGGGCTACGATCGAGGACTTCATCGTGAATACAGCCCCAGGGTGTGACGTTGCCTTGCCGCGCATTGAGTTGTGGAGTATGCGCGAAAGGGCGTTTGTATGCCCCACCAGAGGGTGGTGTTGGTTTAATAACGAAAGGCTGAGGGGAGAAATTTATAGACGCCGTTGCTCCTCATCTTCCTTTTCGGTAGGTTTCTTGATGCGCATGGGCTTTAGATCGCTGAAAGCCGTCAGGTTTGCGGGCACGAACATACTACACATACCATCGCTCAATGAAGAGCGCACCTTTGGGTGGAAGAGCGCAGATGTTTATCTCCCCAATATCCCAAAAACCGCTATCGTCGCTGGCGATAGGACACGGTTGGGAGGGGAGATCTTGGCCTCCGTCGCCAATGCCCTTAACCAAGAGGAGGTCTATTCATCTGTCGTTTCGAGCATCACCAATAGGCTGGTATTGAGGGACCAATCGGCCTTGCTTTCCCATTTGGACACGAAATTGTGTGACATGTTTTCTCAAAGGGACGCAATGATTCGCGAAAAACCCTCACACAGGTGCGATGTGTTTCTGAAGCCACAGGAAAAGGAGAGGCTGAGGGAACTCTTTCCGGAGCTTTCGATACAGTTTTCCGACTCGGTCAGGAGTAGTCATCCATTCGCTAACGCTATGCGGAGCTGTTTCAACGGAATCTTTTCCCGGAGGTGTGGTGGTGCATGCTTCTTCGATATTGGGGGGAGCTTCACGTATCACGTTAAAGCTGGCCACGTGAACTGCCACGTATGCAACCCAGTCCTAGACGTTAAAGATGTGAAGCGGAGAATCAATGAGATTCTCTTTCTTTCCACAGCTGGGGGAGATTCATACGTGTCTAGCGACCTCCTAACCGAAGCGGCTTCAAAGTCTGTATCTTACTGTAGTCGAGAATCGCAGAATTGCGATTCCAGAGCTGACGCGGGTTTTATGGTGGATGTGTACGATATATCCCCGCAGCAGGTGGCAGAGGCTATGGATAAGAAGGGTGCGTTGGTATTCGATTTAGCTCTTATGTTCCCCGTGGAGCTGTTGTATGGTAACGGCGAAGTTTACTTGGAGGAACTCGATACGTTAGTGAAGAGGGAAGGTGATTACCTGGCCTACAATGTTGGTCAGTGTGGTGAGATGTATGAACATTCCTTCTCTAACGTAAGCGGGTTTTTCACCTTTTCTTACGTACGCACTTCATCCGGGAACGTGTTTAAGCTTGAGTATGAGGGATACCGTTGCGGCTACCATCATCTTACTATGTGTAGGGCACAGAAGTCACCTGGAACCGAGGTCACGCGTAGGTCATTGGTCCCGACGTTCGTGGGCAAATCGTTGGTGTTTATACCCGTTGTAGCTGGTTCTAGTGTGTCCTTCAAGACGATAGTCCTCGATTCGGATTTTGTCGACAGGATCTATTCCTACGCGCTCAACACCATAGGGACGTTTGAGAATAGAACATTCGAGTACGCCGTTGGGGCAGTCAGGTCGCAAAAGACTCACGTCATTACGGGGAGTCGCGTCGTCCACAGCAAGGTCGATATCTCCCCGGATGATATGTGGGGTTTAGTCGTCGCCGTTATGGCTCAGGCAATTAAGGATAGGGCGAAGAGTATTCGCTCTTATAACTTTATAAAAGCCAGTGAGGGGAGTCTCGCCGGGGTCTTCAAGCTCTTCTTTCAGACCGTGGGTGACTGTTTTTCGAGTGTAGTCTCCACCTACGCTAAGGCAATGGTGCACGATAATTTCAACGTTTTGGAGACGCTTATATCTATGCCCAAAGCGTTCATCTGTAAAGTACCTGGGTCTGTTGTAGTCACCATTTGTACTTCTGGAGCTTCAGACAGGTTGGAGCTCAGGGGTGCTTTTGACGTTTCGAAAGAGACCTTCGGTAGGAAACTGAAGAATAGTCGCTTGCGCGTCTTTTCGAGGGCTATCGTTGAGGATTCAATCAAGGTCATGAAAGCGATGAAGACAGAAGATGGAGAACCCCTACCAATCACTGAAGATTCTGTATATGCGTTTATAATGGGGAACGTTTCTAATGTCCACTGTACGAGAGCAGGCCTTCTTGGCGGTTCGAAAGTGTCCGTGGTCTCGGGTGTTTCTAAGGGTTTGGTAGCTCGTGGGGCTGCGACGAAAGCCTTTTCTGGCGGAACGTCGTTCTTTTCCACGGGTTCACTATTCTATGACCGCGGTTTAACTGAGGATGAGAGGCTCGATGCTCTGGTGCGCACAGAGAATGCTATCAACTCACCGGTGGGTATACTGGAGACGTCGCGCGTAGCTGTGGGCAAGGTCGTAACTGGAACGAAAGGATTTTGGAGTGAGGTTTCCTTGAATGACCTCACCACTTTCGTATTGCGGAATAAGGTGCTCATTGGGATATTTGTGGCGTCTTTGGGTGTGGCCCCAATCGCATGGAAGTACAGGCGCGGAATT---GCGGCTAACACTAGAAGGTACGCGGGCAGTAGTTACGAAACTCTAAACTCGTTGTGTTCACAAGCCGCTGGTGGTTTACGCGGTATAACCACTAGCACAGTATCCGGTGGATCATTAGTCGTGCAAAGAGGGTTTTCATCGGCCGTGGCCGTCACCAGGGCGACCGTAGCTAAACGTCAAGTCCCCTTGGCGCTGCTATCGTTTTCTACCTCATACGCCATTTCCGGCTGCAATATGTTAGGCATTTGGGCACATGCTCTTCCGCGGCACTTAATGTTTTTCTTTGGCTTAGGGACATTGCTCGGGGCGAGGGCTAGCGCGAATACTTGGAAGTTTGGAGGCTTCTCCAATAATTGGTGCGCTGTTCCCGAGGTTGTTTGGCGAGGGAAGAGTGTCAGCTCATTGTTACTGCCTATTACGCTAGGGGTATCTTTGATCATAAGGGGCTTGCTTAACGACACCATACCTCAACTTGCTTACGTCCCACCGGTAGAGGGGAGGAATGTGTACGATGAGACGCTTAGGTATTACCGGGACTTTGACTATGACGAAGGTGCTGGTCCATCCGGGACTCAGCATGAAGCGGTTCCCGATGACGATAGCGATGGATCCACTTCTAGTGTCTCAAGCTATGATGGTGTCACAAATGTGCGCGAC---GTGGGGATTAGCACCAACGGGGAAGTT------ACTGGTGAAGAAGAGACCCATTCACCTCGAAGCGTGCAATACACTTATGTCGAGGATGAGGTTGCCCCGTCTGCAGCTGTGGCGGAAAGACAAGGTGATCCGTCGGGTTCTGGTACCGCTGACGCTATGGCTTTTGTTGAAAGTGTGAAAAAAGGTGTCGACGATGTCTTTCACCAACAGTCTAGT------GGGGAAACGGCTCGTGAGGTTGAGGTGGACGACAAGGGGTTGCTTCCAGAAAGCGACATCGGTGATGCGCCGATTCAAGAAGGGGGGAGAGCTGTAGATGACAACACAGCACAAGCCGCAGCCGACGAAGGCCACAGGGAACCAGTACAGTCCAGTCCTGAGAGTGTACCACCAGCAGCTGTTCCAAAAGTCGCCAAGTCCGAAATACCTGCTCAGAAAGAAGTGAAACTAGAAGTGCCGCCGACGACCGTTCCGAGCGCCACACCACTTGTCGAGGAGAAA---------------------------------CCCGCCCCA---------------------------------AGTGTTACGACTCGTGGCGTGAAG---ATAATCGACAAGGGCAAGGCCATCGCTTATGTCGCTGAGAAGAAACAGGTAAAAGCCGAACCGCCCAGGCAGAGGAATCTGACGATCAACGAAGGTAAGGCCGGTAAACAGCTTTGTATGTTTAGGACGTGTTCCTGCGGTGTGCAGCTGGATGTGTACAACGAAGCGACTATCGCCACCAGGTTCTCAAACGCATTTACCTTTGTCGATAACTTGAAAGGGAGGAGTGCGGTCTTTTTCTCAAAGCTGGGTGAGGGGTATACCTATAATGGTGGTAGCCATGTTTCATCAGGGTGGCCTCGTGTCCTAGAGGATATCTTAACGGCAATTAAGTACCCAAGCGTCTTTGACCATTGTTTAGTGCAGAAGTACAAGATGGGTGGAGGCGTACCATTCCACGCTGATGACGAGGAGTGCTATCCATCAGATAACCCTATCTTGACGGTCAATCTCGTGGGGAAGGCGAACTTCTCGATTAAGTGCAGGAAGGGTGGTAAGGTCATGGTCATAAACGTAGCTTCGGGTGACTATTTTCTTATGCCTTGCGGTTTTCAAAGGACGCACTTGCATTCAGTAAACTCTATCGACGAAGGGCGCATCAGTTTGACGTTCAGGGCAACTCGGCGCGTCTTTGGTGTAGGCAGGATGTTGCAGTTAGCCGGCGGCGTGTCGGATGAGAAGTCACCAGGTGTTCCAAACCAGCAACCACAGAGCCAAGGTGCTACCAGAACAATCACACCAAAATCGGGGGGCAAGGCTCTATCTGAGGGAAGTGGTAGGGAAGTCAAGGGGAGGTCGACATACTCGATATGGTGCGAACAAGATTACGTTAAGAAGTGTGAGTGGCTCAGGGCTGATAATCCAGTGATGGCTCTTAAACCTGACTACACCCCAATGACATTTGAAGTGGTTAAAACCGGGACCTCTGAAGATGCCGTCGTGGAGTACTTGAAGTATCTGGCTATAGGCATTGAGAGGACATACAGGGCGTTGCTTATGGCTAGAAATATTGCCGTCACTACCGCCGAAGGTGTTCTGAAAGTACCTAATCAAGTTTATGAATCACTACCGGGCTTTCACGTTTACAAGTCGGGCACAGATCTCATTTTTCATTCAACACAAGACGGCCTGCGTGTGAGAGACCTACCGTACGTATTCATAGCTGAAAAAGGTATCTTTACCAAGGGCAAAGATGTCGACGCGGTGGTAGCTTTGGGCGACAATCTGTTCGTATGCGACGATATACTGGTTTTCCACGATGCCATTAATTTGATAGGTGCACTGAAAGTCGCTCGATGCGGCATGGTGGGCGAATCGTTTAAGTCCTTCGAATATAAGTGCTATAATGCTCCCCCAGGTGGCGGTAAGACGACGATGTTAGTGGACGAATTCGTTAAGTCACCCAATAGCACAGCCACCATTACGGCTAATGTGGGAAGTTCTGAGGACATAAATATGGCGGTGAAGAAGAGAGATCCGAATTTGGAAGGTCTCAACAGTGCTACCACAGTTAACTCCAGGGTGGTAAACTTTATCGTCAGGGGAATGTATAAAAGGGTTTTGGTGGATGAGGTGTACATGATGCATCAAGGCTTACTACAACTAGGCGTCTTCGCAATCGGCGCGTCGGAAGGCCTCTTTTTTGGAGACATAAATCAGATACCATTCATAAACAGGGAGAAGGTGTTTAGGATGGATTGTGCTGCTTTTGTTCCAAAGAAGGAAAGCGTTGTATACACTTCTAAATCATACAGGTGTCCGTTAGATGTTTGCTACTTGTTGTCCTCAGTGACCGTAAGGGGAACGGAAAAGTGTTACCCTGAAAAGGTCGTTAGCGGTAAGGATAAACCAGTAGTAAGATCGCTGTCCAAAAGGCCAATTGGAACCACTGATGACGTAGCTGAAATAAACGCTGACGTGTACTTGTGCATGACCCAGTTGGAGAAGTCGGATATGAAGAGGTCGTTGAAGGGAAAAGGAAAAGAAACACCAGTGATGACAGTGCATGAAGCACAGGGAAAAACATTCAGTGATGTGGTATTGTTTAGGACGAAGAATGCCGATGACTCCCTATTCACTAAACAACCGCATATACTTGTTGGTTTGTCGAGACACACACGCTCACTGGTTTATGCCGCTCTGAGCTCAAAGTTGGACGATAAGGTCGGCACATATATTAGCGACGCGTCACCTCAATCAGTATCCGACGCTTTGCTTCACACGTTCGCCCCGGCTGGTTGCTTTCGAGGTATATGAGCGTATGAATTTTGGACCGACCTTCGAAGGGGAGTTGGTACGGAAGATACCAACAAGTCATTTTGTAGCCGTGAATGGGTTTCTCGAGGACTTACTCGACGGTTGTCCGGCTTTCGACTATGACTTCTTTGAGGATGATTTCGAAACTTCAGATCAGTCTTTCCTCATAGAAGATGTGCGCATTTCTGAATCTTTTTCTCATTTTACGTCGAAAATAGAGGATAGGTTTTACAGTTTTATTAGGTCTAGCGTAGGCTTACCAAAGCGCAACACCTTGAAGTGTAACCTCGTCACGTTTGAAAATGGGAATTTCAACGCCGATCGCGGTTGTAACGTGGGTTGTGACGACTCTGTGGCGCATGAACTGAAGGAGATTTTCTTCGAGGAGGTCGTTAACAAAGCTCGTTTAGCAGAGGTGACGGAAAGCCATTTGTCCAGCAACACGATGTTATTATCAGATTGGTTGGACAAAAGGGCACCTAACGCTTACAAGTCTCTCAAGCGGGCTTTAGGTACGTTTGTCTTTCATCCGTCTATGTTGACGTCTTATACGCTCATGGTGAAAGCAGACGTAAAACCCAAGTTGGACAATACGCCATTGTCGAAGTACGTAACGGGGCAGAATATAGTCTACCACGATAGGTGCGTAACTGCGCTTTTTTCTTGCATTTTTACTGCGTGCGTAGAGCGCTTAAAATACGTAGTAGACGAAAGGTGGCTCTTCTACCACGGGATGGACACTGCGGAGTTGGCGGCTGCATTGAGGAACAATTTGGGGGACATCCGGCAATACTACACCTATGAACTGGATATCAGTAAGTACGACAAATCTCAGAGTGCTCTCATGAAACAGGTGGAGGAGTTGATACTCTTGACACTTGGTGTTGATAGAGAAGTTTTGTCTACTTTCTTTAGTGGTGAGTATGATAGCGTCGTGAGAACGATGACGAAGGAATTGGTGTTGTCTGTCGGCTCTCAGAGGCGCAGTGGTGGTGCTAACACGTGGTTGGGAAATAGTTTAGTCTTGTGCACCTTGTTGTCCGTAGTACTTAGGGGATTAGATTATAGTTATATTGTAGTTAGTGGTGATGATAGCCTCATATTTAGTCGGCAGCCGTTAGATATTGATACGTCGGTTCTGAGCGATAATTTTGGTTTTGACGTAAAGATATTTAACCAAGCTGCTCCTTATTTTTGTTCTAAGTTTTTAGTTCAAGTCGAGGATAGTCTCTTTTTTGTTCCCGATCCACTTAAACTCTTCGTTAAGTTTGGAGCTTCCAAAACTTCAGATATCGACCTTTTACATGAGATTTTTCAATCTTTCGTCGATCTTTCGAGGGGTTTCAATAGAGAGGACGTCATCCAGGAATTAGCTAAGCTGGTGACGCGGAAATATAAGCATTCGGGATGGACCTACTCGGCTTTGTGTGTCTTGCACGTTTTAAGTGCAAATTTTTCGCAGTTCTGTAGGTTATATTACCACAATAGCGTGAATCTTGATGTGCGCCCTATTCAGAGGACCGAGTCGGTTTCCTTGCTGGCCTTGAAGGCAAGAATTTTAAGGTGGAAAGCTTCTCGTTTTGCCTTTTCGATAAAGAGGGGTTAATCGCGTTGGTCG---CGCTATAGTG--TTTCTGTGCCTCGGTTCTTCGTGAGGTTAATACCGAAGGGTCGTCGTACT----------TATCTCAGTTATTTATTTTTTCGTCTTCTCTTAGGCGTGCCATCCGTGAAGTTAATACCGGTGGCACTCCTTCT-T------------------------------------------------------------------------------------------------------GAAGTGGGTATTAAAGACCAAATTTTTTAATTTGTGTGTACTTTTT--------------------------------------------------------------------------------------------------------------------------------------------------------------------------------------GTTTTGTTCACACCGTGAGGATAAGACCGGTGGAACATGTAC---------------AGTAGAGGGTTTTTCTTTAAGTCTCGGGTTACCCTTCCTACTCTTGTCGGAGCGTACATGTGGGAGTTTGAACTCCCGTATCTTACGGACAAGAGACACATCAGCTATAGCGCGCCAAGTGTCGCGACTTTTAGCCTTGTGTCGAGGTAGGATAGGGGCCAACAGGTGACCAACAGCCTGCACTTAAGGTGCGCTGGAAGTGTTGGATTTGG----------TCTTAGTGTGCCAAATATCCTTCTAGGCGATGTACAGG--AGTCTAGTTTAGTGTGTCTTTGGGGGATGACGGGAGCGACTAGGTTTAGGACTGTAGCTGCTATGTAAGTCGTGCAT-GCGGCATTGTGCGTAGGACGTGCATGCATTTGGGCGAGTGCCCTAGGGCAGCGTCGGTCAGGTGACTAGCAGCCGGCTCTA---CGGAGCGCTGAAAGTGCTAGGTCCTGAAGGTACAGTTGGGCTAAGGCAGGACATGGTTGAACCAGTTGACCGTGGGGACCAGCGGCGGTGACTCGGGCCGTAGCCACGCGCGGGGCGGCAGGGCGTCTCGTGGTGTATCTGGGCAAGATACGGCTTTATTAGGCACCATAATATGGAGCCCAAAGCGTCGGGGTCGGGAAACATCTCC-ATAGCTTAGTGGCAGCAGCCTAAGATAGGCTGGGAGGCCCGTTCCCTGTAGTAGTGGTGGGTTAGCATGCCACTAAGCGGTGCGGCGTGATAAGGCGCCACAGTCCGTAGTTAGGCGACCCGTGTTTTAATAGGGTCTCTTTAGTT-----AAGTTTAGGCATGT--------CGTACAGTTAGGATTT---CTTTCTAGATAT------------------TCTTTTATTTTTTATTGTTTGTTAGTTTAGAT-------GTACATTATTACGTAGGTTACTTT-----GGCGCTACGCCAA----AGGTTTTTCCTCTTTGTGTGTAGCCTTTA--------------------------------ATGTAGGTTTCTTTGTTTTATTTTTGCCTTTTAG--------------GCGGCGCGTTTCTTTTCTTCTATTT----------------AGGTTTATTTTCTTTCCTTAGTGTTGTCGTATATGACGCTACGTCAAAATTATGAATTTTCCTTCGTGTAGGCGTCGTTGAGTGCGTTCATCGGCGC-TAGACGAGGTTT------AGTGGCG--ACATAAATAGGTTTTT------GCGCGAGATTGGGATAGAACGAGTTCGCCTTAAAAGAGAAATCGGGGAAGGCGCCACGCGAATGATC----------TTCGTGCTGAGCGAAGGTAGTATCGTGATTTTATATTGAAGTAGGCGTATTTGTTTATGGACGATTTTAAACAGGCAATACTGTTGCTAGTAGTCGATTTTGTCTTTGTGATAATTCTGTTGCTGGTTCTTACGTTTGTCGTCCCGAGGTTACAGCAAAGCTCCACCATTAATACAGGTCTTAGGACAGTGTGATTCCTCCTTTAGTTAGATATGGAAGTAGGTATAGATTTTGGAACCACCTTCAGTACAATTTGCTTTTCCCCATCCGGGGTCAGCGGTTGTACTCCTGTGGCCGGTAGTGTTTACGTTGAAACCCAAATTTTCATACCTGAAGGTAGCAGTACTTACTTAATTGGTAAAGCTGCGGGGAAAGCTTATCGTGACGGTGTAGAGGGAAGGTTGTATGTTAACCCGAAAAGGTGGGTAGGTGTGACGAGGGATAACGTCGAACGTTACGTCGAGAAATTAAAACCTACATACACCGTGAAGATAGACAGCGGAGGCGCCTTATTAATTGGAGGTTTAGGTTCCGGACCAGACACCTTATTGAGGGTCGTTGACGTAATATGTTTATTCTTGAGAGCCTTGATACTGGAGTGCGAAAGGTATACGTCTACGACGGTTACAGCAGCTGTTGTAACGGTACCGGCTGACTATAACTCCTTTAAACGAAGCTTCGTTGTTGAGGCGCTAAAAGGTCTTGGTATACCGGTTAGAGGTGTTGTTAACGAACCGACGGCCGCAGCCCTCTATTCCTTAGCTAAGTCGCGAGTAGAAGACCTATTATTAGCGGTTTTTGATTTTGGGGGAGGGACTTTCGACGTCTCATTCGTTAAGAAGAAGGGAAATATACTATGCGTCATCTTTTCAGTGGGTGATAATTTCTTGGGTGGTAGAGATATTGATAGAGCTATCGTGGAAGTTATCAAACAAAAGATCAAAGGAAAGGCGTCTGATGCCAAGTTAGGGATATTCGTATCCTCGATGAAGGAAGACTTGTCTAACAATAACGCTATAACGCAACACCTTATCCCCGTAGAAGGGGGTGTGGAGGTTGTGGATTTGACTAGCGACGAACTGGACGCAATCGTTGCACTATTCAGCGCTAGGGCTGTGGAAGTATTCAAAACTGGTCTTGACAACTTTTACCCAGACCCGGTTATTGCTGTTATGACTGGGGGGTCAAGTGCTCTAGTTAAGGTCAGGAGTGATGTGGCTAATTTGCCGCACATATCTAAGGTCGTGTTCGACAGTACCGATTTTAGATGTTCGGTGGCTTGTGGGGCTAAGGTTTACTGCGATATTTTGGCAGGTAATAGCGGACTGAGACTGGTGGACACTTTAACGAATACGCTAACGGACGAGGTAGTGGATTTTCAGCCGGTGGTAATTTTCCCGAAAGGTAGTCCAATACCCTGTTCATATACTCATAGATACACAGTGGGTGGTGGAGATGTGGTATACGGTATATTTGAAGGGGAGAACAACAGAGCTTTTCTAAATGAACCGACGTTCCGGGGCGTATCGAAACGTAGGGGAGACCCAGTAGAGACCGACGTGGCGCAGATTAATCTCTCCACGGACGGAACGGTGTCTGTTATCGTTAATGGTGAGGAAGTAAAGAATGAATATCTGGTACCCGGGACAACAAACGTACTGGATTCATTGGTCTATAAATCTGGGAGAGAAGATTTAGAGGCTAAGGCAATACCAGAGTACTTGACCACACTGAATATTTTGCACGATAAGGCTTTCACGAGGAAAAACCTGAGTAACAAAGATAAGGGGTTCTCGGATTTAAGGATAGAAGAAAATTTTTTAAAATCCGCCGTAGATACAGATACGATTTTGAATGGATAAATATATTTATGTAACGGGGATATTAAACCCTAACGAGGCTAGAGACGAGGTATTCTCGGTAGTGAATAAGGGATATATTGGACCGGGAGGGCGCTCCTTTTCGAATCGTGGTAGTAAGTACACCGTTGTCTGGGAAAACTCTGCTGCGAGGATTAGTGGATTTACGTCGACTTCGCAATCTACGATAGATGCTTTCGCGTATTTCTTGTTGAAAGGCGGATTGACTACCACGCTCTCTAACCCAATAAACTGTGAGAATTGGGTCAGGTCATCTAAGGATTTAAGCGCGTTTTTCAGGACCCTAATTAAAGGTAAGATTTATGCGTCGCGTTCTGTGGACAGCAATCTTCCAAAGAAAGACAGGGATGACATCATGGAAGCGAGTCGACGACTATCGCCATCGGACGCCGCCTTTTGCAGAGCAGTGTCGGTTCAGGTAGGGAAGTATGTGGACGTAACGCAGAATTTAGAAAGTACGATCGTGCCGTTAAAAGTTATGGAAATAAAGAAAAGACGAGGATCAGCACATGTTAGTTTACCGAAGGTGGTATCCGCTTACGTAGATTTTTATACGAACTTGCAGGAATTGCTGTCGGATGAAGTAACTAGGGCCAGAACCGATACAGTTTCGGCATACGCTACCGACTCTATGGCTTTCTTAGTTAAGATGTTACCCCTGACTGCTCGTGAGCAGTGGTTAAAAGACGTGCTAGGATATCTGCTAGTACGGAGACGACCAGCAAATTTTTCCTACGACATAAGAGTAGCTTGGGTATATGACGTGATCGCTACGCTCAAGCTGGTCATAAGATTGTTTTTCAACAAGGACACACCCGGGGGTATTAAAGACTTAAAACCGTATGTGCCTATAGAGTCATTCGACCCCTTTCACGAGCTTTCGTCCTATTTCTCTAGGTTAAGTTACGAGCTGACGACGGGTAAAGGGGGAAAGATATGCCCGGAGATCGCCGAGAAGTTGGTGCGCCGTCTAATGGAGGAAAACTATAAGTTAAGATTGACCCCAGTGATGGCCTTAATAATTATACTAGTATACTACTCCATTTACGGCACAAACGCTACCAGGATTAAAAGACGCCCGGATTTCCTCAATGTGAGGATAAAGGGAAGAGTCGAGAAGGCTTCGTTACGGGGGGTAGAAGATCGTGCCTTTAGAATATCAGAAAAGCGCGGGATAAACGCTCAACGTGTATTATGTAGGTACTATAGCGATCTCACATGTCTGGCTAGGCGACATTACGGCATTCGCAGGAACAATTGGAAGACGCTGAGTTATGTAGACGGTACGTTAGCGTATGACACGGCTGATTGTATAACTTCTAAGGTGAGAAATACGATCAACACCGCAGATCACGCTAGCATTATACACTATATCAAGACGAACGAAAACCAGGTTACCGGAACTACTCTACCACACCAGCTTTAAAGCTGCGTGTAGTATGCTACGATGTTTCTCGTATTAGTTTTGTAAAAATTTTTAATTGCTTTGTGTGTGGTTTTTGTTGAGTGAACGCG-----ATGGCATTTGAACTGAAATTAGGGCAGATATATGAAGTCGTCCCCGAAAATAATTTGAGAGTTAGAGTAGGGGATGCGGCACAAGGAAAATTTAGTAAGGCGAGTTTCTTAAAGTACGTTAAGGACGGGACACAGGCGGAATTAACGGGAATCGCCGTAGTGCCCGAAAAATACGTATTCGCCACAGCAGCTTTGGCTACAGCGGCGCAGGAGCCACCTAGGCAGCCACCAGCGCAAGTGGTGGAACCACAGGAAACCGATATAGGGGTAGTGCCGGAATCTGAGACTCTCACACCAAATAAGTTGGTTTTTGAGAAAGATCCAGACAAGTTCTTGAAGACTATGGGCAAGGGAATAGCTTTGGACTTGACGGGAGTTACCCACAAACCGAAAGTTATTAACGAGCCAGGGAAAGTATCAGTAGAGGTGGCAATGAAGATTAATGCTGCATTGATGGAGCTGTGTAAGAAGGTTATGGGCGCCGATGACGCGGCAACTAAGACAAAATTCTTCTTGTACGTGATGCAGATTGCTTGTACGTTCTTTACATCGTCTTCGACGGAGTTCAAAGAGTTTGACTACATAGAAACCGATGATGGAAAGAAGATATATGCGGTGTGGGTATATGATTGCATTAAACAAGCTGCTGCTTCGACGGGTTATGAAAACCCGGTAAGGCAGTATCTAGCGTACTTCACACCAACCTTCATCACGGCGACCCTGAATGGTAAACTAGTGATGAACGAGAAGGTTATGGCACAGCATGGAGTACCACCGAAATTCTTTCCGTACACGATAGACTGCGTTCGTCCGACGTACGATCTGTTCAACAACGACGCAATACTAGCATGGAATTTAGCTAGACAGCAGGCGTTTAGAAACAAGACGGTAACGGCCGATAACACCTTACACAACGTCTTCCAACTATTGCAAAAGAAGTAGCTACGATCGATGTCTATAAATTGGTGAAAAATTTAGAAATATTTACCTTTTATTGATAATTCATGGGGGCTTATACACATGTAGACTTTCATGAGTCGCGGTTGCTGAAAGACAAACAAGACTATCTTTCTTTCAAGTCAGCGAATGAAGCTCCTCCTGATCCTCCCGGATACGTTCGCCCAGATAGTTATGTGAGGGCTTATTTGATACAAAGAGCAGACTTTCCCAATACTCAAAGCTTATCAGTTACGTTATCGATAGCCAGTAATAAGTTAGCTTCAGGTCTTATGGGAAGCGACGCAGTATCATCGTCGTTTATGCTGATGAACGACGCGGGAGATTACTTCGAGTGCGGCGTGTGTCACAACAAACCCTACTTAGGACGGGAAGTTATCTTCTGTAGGAAATACTTAGGTGGGAGAGGAGTGGAGATCACCACTGGTAAGAACTACACGTCGAACAATTGGAACGAGGCGTCGTACGTAATACAAGTGAACGTAGTCGATGGGTTAGCACAGACCACTGTTAATTCTACTTATACGCAAACGGACGTTAGTGGTCTACCCAAAAATTGGACGCGTATCTACAAAATAACAAAGATAGTGTCCGTAGATCAGAACCTCTACCCTGGTTGTTTCTCAGACTCGAAACTGGGTGTAATGCGTATAAGGTCACTGTTAGTTTCCCCAGTGCGCATCTTCTTTAGGGATATCTTATTGAAACCTTTGAAGAAATCGTTCAACGCAAGAATCGAGGATGTGCTGAATATTGACGACACGTCGTTGTTATTACCGAGTCCTGTCGTACCAGAGTCTACGGGAGGTGCAGGTCCATCAGAGCAGCTGGATGTAGTGGCTTTAACGTCCGACGTAACGGAATTGATCAACACTAGGGGGCAAGGTAAGATATGTTTTCCAGACTCAGTGTTATCGATCAATGAAGCGGATATCTACGATGAGCGGTATTTGCCGATAACGGAAGCTCTACAGATAAACGCAAGACTACGCAGACTCGTTCTTTCGAAAGGCGGGAGTCAAACACCACGAGATATGGGGAATATGATAGTGGCCATGATACAACTTTTCGTACTCTACTCTACCGTAAAGAATATAAGCGTCAAAGACGGGTATAGGGTGGAGACCGAATTAGGTCAAAAGAAAGTCTACTTAAGTTATTCGGAAGTAAGGGAAGCTATATTAGGAGGGAAATACGATGCGTCTCCAACCAACACTGTGCGATCCTTCATGAGGTATTTTACTCACACCACCATTACTCTACTTATAGAGAAGAAAATTCAGCCAGCGTATACTGCCCTAGCTAAGCACGGCGTCCCGAAGAGGTTCACTCCGTACTGCTTCGACTTCGCACTACTGGATAACAGATATTACCCGGCGGACGTGTTGAAGGCTAACGCAATGGCTTGCGCTATAGCGATTAAATCAGCTAATTTAAGGCGTAAAGGTTCGGAGACGTATAACATCTTAGAAAGCATTTGATTATCTAAAG-----------------------------------------------------------ATGGAATTCAGACCAGTTTTAATTACAGTTCGCCGTGATCCCGGCGTAAACACTGGTAGTTTGAAAGTGATAGCTTATGACTTACACTACGACAATATATTCGATAACTGCGCGGTAAAGTCGTTTCGAGACACCGACACTGGATTCACTGTTATGAAAGAATATTCGACGAATTCAGCGTTTATACTAAGTCCTTATAAACTGTTTTCCGCGGTCTTTAATAAGGAAGGTGAGATGATAAGTAACGATGTAGGATCGAGTTTCAGGGTTTACAATATCTTTTCGCCAATGTGTAAAGATATCAACAAGATCAGCGAGATACAACGTGCCGGTTACCTAGAAACATATTTAGGAGACGGGCAGGCTGACACTGATATATTTTTTGATGTCTTAACCAACAACAAAGCAAAGGTAAGGTGGTTAGTTAATAAAGACCATAGCGCGTGGTGTGGGATATTGAATGATTTGAAGTGGGAAGAGAGCCACAAGGAGAAATTTAAGGGGAGAGACATACTAGATACTTACGTTTTATCGTCTGATTATCCAGGGTTTAA----------------ATGAAGTTGCTTTCGCTCCGCTATCTTATCTTAAGGTTGTCAAAGTCGCTTAGAACGAACGATCACTTGGTTTTAATACTTATAAAGGAGGCGCTTATAAACTATTACAACGCCTCTTTCACCGATGAGGGTGCCGTATTAAGAGACTCTCGCGAAAGTATAGAGAATTTTCTCGTAGCCAAGTGCGGTTCGCAAAATTCCTGCCGAGTCATGAAGGCTTTGATCACTAACACAGTCTGTAAGATGTCGATAGAAACAGCCAGAAGTTTTATCGGAGACTTAATACTCGTCGCCGACTCCTCTGTTTCAGCGTTGGAAGAAGCGAAATCAATTAAAGATAATTTCCGCTTAAGAAAAAGGAGAGGCAAGTATTATTATAGTGGTGATTGTGGATCTGACGTTGCGAAAGTTAAGTATATTTTGTCTGGGGAGAATCGAGGATTGGGGTGCGTAGATTCCTTGAAGCTAGTTTGCGTAGGTAGACAAGGAGGTGGAAACGTACTACAGCACTTACTAATCTCATCTCTGGGTTAAAGCGTC---------------------------------------------------------------------------------------------ATGGACCTATCGTTTATTATTGTGCAGATCCTTTCCGCCTTGTACAATAATGACGTGACAGCACTTTACATTTTGATTAACGCGTATAATAGCGTTGATGATACGACGCGCTGGGCAGCGATAAACGATCCGCAAGCTGAGGTTAACGTCGTGAAGGCTTACGTGGCTACTACAGCGACGACTGAGCTGCATAGAACAATTCTCATTGACAGTATAGACTCCGCCTTCGCTTATGACCAAGTGGGGTGTTTGGTGGGCATAGCTAGAGGTTTGCTTAAACATTCGGAAGATGTTCTGGAGGTCATCAAGTCGATGGAGTTATTCGAAGTGTGTCGTGGAAAGAGGGGAAGCAAAAGATATCTTGGATACTTAAGTGATCAATGTACTAACAAATACATGATGCTAACTCAGGCCGGACTGGCCGCAGTTGAAGAAGCAGACATACTACGAACGAATCATCTAGTCAGTGGTAATAAGTTCTCTTCAAATTTCGGGATCGCTAGGATGTTGCTCTTGACGCTTTGTTGCGGAGCACTATAAAAATGTTATGTTGTTCAGCCAGTGTCAAATTTTCAAACGGGTTACAATTATCGCTACTTATTTGCGCATGTTTGTTAGCGGTGCTAATTGTTAGTTGTTGTAGAAGGCG----------------------------ATGAGGCACTTAGAGAAACCCATCAGAGTAGCGATACACTATTGCGTCGTGCGAAGTGACGTTTGTGATGGGTGGGATGTATTTATAGGCGTAACGTTAATCGGTATGTTTATTAGTTACTATTTATATGCTCTAATTAGCATATGTAGAAAAAGGGAAGGTCTGGGAACTATTAATAGGTAAAGACTCTTCAATAAATTTGAAATAAACAAAAGTAAGAAAAATGAAATAATTAGGCTAGTCTTTTTGTTCGTT------------TTTCGTTTTTGTAGAATAGGTTATATTTCGAGGTAAGATGAC-TAAACTCTACCTCACGGTTTAATACTCTGATATTTGTAAAATTAGTCCGTAAAGTCGATAGT---GATATTATATTA-GTATAGTATAATAAACGCCAAAATCCAATTAAAGTTTGGGACCTAGGCGGGCCTCTTACGAGGCTAACTTATCGACAATAA-GTTAGGTC?????????
	AY704412_strain_623                  ??????????????????????????????????????????????????????????????????????????????????????????????????????????????????????????????????????????????????????????????????????????????????????????????????????????????????????????????????????????????????????????????????????????????????????????????????????????????????????????????????????????????????????????????????????????????????????????????????????????????????????????????????????????????????????????????????????????????????????????????????????????????????????????????????????????????????????????????????????????????????????????????????????????????????????????????????????????????????????????????????????????????????????????????????????????????????????????CTAGTTTTTAATT-TTCCTGCTGTTTGAGGGAAGTTTGTCCTTCTTCTTTAGTTCCCCCTTTTTAATCCTTTTAGAAATTTCCTCTTCTTTCAAGTTTTCAAGTTTCGCCATGGATTACGTTCGTCCGTTGCGCGTTTTCTCCTTTCCTCATGTCAATAATACCTTGGAGTACATTAGGTACAACAAGGCTAATAGCGATGTAGGAGCTTTCCTGACATCCATGAAGTTCACAGGGAATGTGAAGTTATCTGACTTCACACCCAAGAGTGCCGCTCTCATATATATTGGTAAGCTCACCAAAGGGGTGAAGCGGACGTTTGTCCCCCCACCAGTTAAAGGGTTTGCGCGGCAATATGCCGTTGTGAGCGGCACAGTTAGTGCATTGAGAGGGGATGGTAAGAGGGTTTTGATGGAGGCGAGGACCTCAACTTCTGCATCTTCCGACGCGTCTAGTTACGACGCCGTATTTGAAGCTGTAACACATGCGTTGATTGTTGTACACTACCACCGGGTAGTGCCGTTTACCCCCGTCAAGCGCGAGCAGCCTAAACCGGCTGTCAAACAAGAT---GAGCAGAAGCCCAAACGG---CAA---GTGTCACAATGGGCTGTTAAGCCAACAGCTGTTG???????????????????????????????????????????????????????????????????????????????????????????????????????????????????????????????????????????????????????????????????????????????????????????????????????????????????????????????????????????????????????????????????????????????????????????????????????????????????????????????????????????????????????????????????????????????????????????????????????????????????????????????????????????????????????????????????????????????????????????????????????????????????????????????????????????????????????????????????????????????????????????????????????????????????????????????????????????????????????????????????????????????????????????????????????????????????????????????????????????????????????????????????????????????????????????????????????????????????????????????????????????????????????????????????????????????????????????????????????????????????????????????????????????????????????????????????????????????????????????????????????????????????????????????????????????????????????????????????????????????????????????????????????????????????????????????????????????????????????????????????????????????????????????????????????????????????????????????????????????????????????????????????????????????????????????????????????????????????????????????????????????????????????????????????????????????????????????????????????????????????????????????????????????????????????????????????????????????????????????????????????????????????????????????????????????????????????????????????????????????????????????????????????????????????????????????????????????????????????????????????????????????????????????????????????????????????????????????????????????????????????????????????????????????????????????????????????????????????????????????????????????????????????????????????????????????????????????????????????????????????????????????????????????????????????????????????????????????????????????????????????????????????????????????????????????????????????????????????????????????????????????????????????????????????????????????????????????????????????????????????????????????????????????????????????????????????????????????????????????????????????????????????????????????????????????????????????????????????????????????????????????????????????????????????????????????????????????????????????????????????????????????????????????????????????????????????????????????????????????????????????????????????????????????????????????????????????????????????????????????????????????????????????????????????????????????????????????????????????????????????????????????????????????????????????????????????????????????????????????????????????????????????????????????????????????????????????????????????????????????????????????????????????????????????????????????????????????????????????????????????????????????????????????????????????????????????????????????????????????????????????????????????????????????????????????????????????????????????????????????????????????????????????????????????????????????????????????????????????????????????????????????????????????????????????????????????????????????????????????????????????????????????????????????????????????????????????????????????????????????????????????????????????????????????????????????????????????????????????????????????????????????????????????????????????????????????????????????????????????????????????????????????????????????????????????????????????????????????????????????????????????????????????????????????????????????????????????????????????????????????????????????????????????????????????????????????????????????????????????????????????????????????????????????????????????????????????????????????????????????????????????????????????????????????????????????????????????????????????????????????????????????????????????????????????????????????????????????????????????????????????????????????????????????????????????????????????????????????????????????????????????????????????????????????????????????????????????????????????????????????????????????????????????????????????????????????????????????????????????????????????????????????????????????????????????????????????????????????????????????????????????????????????????????????????????????????????????????????????????????????????????????????????????????????????????????????????????????????????????????????????????????????????????????????????????????????????????????????????????????????????????????????????????????????????????????????????????????????????????????????????????????????????????????????????????????????????????????????????????????????????????????????????????????????????????????????????????????????????????????????????????????????????????????????????????????????????????????????????????????????????????????????????????????????????????????????????????????????????????????????????????????????????????????????????????????????????????????????????????????????????????????????????????????????????????????????????????????????????????????????????????????????????????????????????????????????????????????????????????????????????????????????????????????????????????????????????????????????????????????????????????????????????????????????????????????????????????????????????????????????????????????????????????????????????????????????????????????????????????????????????????????????????????????????????????????????????????????????????????????????????????????????????????????????????????????????????????????????????????????????????????????????????????????????????????????????????????????????????????????????????????????????????????????????????????????????????????????????????????????????????????????????????????????????????????????????????????????????????????????????????????????????????????????????????????????????????????????????????????????????????????????????????????????????????????????????????????????????????????????????????????????????????????????????????????????????????????????????????????????????????????????????????????????????????????????????????????????????????????????????????????????????????????????????????????????????????????????????????????????????????????????????????????????????????????????????????????????????????????????????????????????????????????????????????????????????????????????????????????????????????????????????????????????????????????????????????????????????????????????????????????????????????????????????????????????????????????????????????????????????????????????????????????????????????????????????????????????????????????????????????????????????????????????????????????????????????????????????????????????????????????????????????????????????????????????????????????????????????????????????????????????????????????????????????????????????????????????????????????????????????????????????????????????????????????????????????????????????????????????????????????????????????????????????????????????????????????????????????????????????????????????????????????????????????????????????????????????????????????????????????????????????????????????????????????????????????????????????????????????????????????????????????????????????????????????????????????????????????????????????????????????????????????????????????????????????????????????????????????????????????????????????????????????????????????????????????????????????????????????????????????????????????????????????????????????????????????????????????????????????????????????????????????????????????????????????????????????????????????????????????????????????????????????????????????????????????????????????????????????????????????????????????????????????????????????????????????????????????????????????????????????????????????????????????????????????????????????????????????????????????????????????????????????????????????????????????????????????????????????????????????????????????????????????????????????????????????????????????????????????????????????????????????????????????????????????????????????????????????????????????????????????????????????????????????????????????????????????????????????????????????????????????????????????????????????????????????????????????????????????????????????????????????????????????????????????????????????????????????????????????????????????????????????????????????????????????????????????????????????????????????????????????????????????????????????????????????????????????????????????????????????????????????????????????????????????????????????????????????????????????????????????????????????????????????????????????????????????????????????????????????????????????????????????????????????????????????????????????????????????????????????????????????????????????????????????????????????????????????????????????????????????????????????????????????????????????????????????????????????????????????????????????????????????????????????????????????????????????????????????????????????????????????????????????????????????????????????????????????????????????????????????????????????????????????????????????????????????????????????????????????????????????????????????????????????????????????????????????????????????????????????????????????????????????????????????????????????????????????????????????????????????????????????????????????????????????????????????????????????????????????????????????????????????????????????????????????????????????????????????????????????????????????????????????????????????????????????????????????????????????????????????????????????????????????????????????????????????????????????????????????????????????????????????????????????????????????????????????????????????????????????????????????????????????????????????????????????????????????????????????????????????????????????????????????????????????????????????????????????????????????????????????????????????????????????????????????????????????????????????????????????????????????????????????????????????????????????????????????????????????????????????????????????????????????????????????????????????????????????????????????????????????????????????????????????????????????????????????????????????????????????????????????????????????????????????????????????????????????????????????????????????????????????????????????????????????????????????????????????????????????????????????????????????????????????????????????????????????????????????????????????????????????????????????????????????????????????????????????????????????????????????????????????????????????????????????????????????????????????????????????????????????????????????????????????????????????????????????????????????????????????????????????????????????????????????????????????????????????????????????????????????????????????????????????????????????????????????????????????????????????????????????????????????????????????????????????????????????????????????????????????????????????????????????????????????????????????????????????????????????????????????????????????????????????????????????????????????????????????????????????????????????????????????????????????????????????????????????????????????????????????????????????????????????????????????????????????????????????????????????????????????????????????????????????????????????????????????????????????????????????????????????????????????????????????????????????????????????????????????????????????????????????????????????????????????????????????????????????????????????????????????????????????????????????????????????????????????????????????????????????????????????????????????????????????????????????????????????????????????????????????????????????????????????????????????????????????????????????????????????????????????????????????????????????????????????????????????????????????????????????????????????????????????????????????????????????????????????????????????????????????????????????????????????????????????????????????????????????????????????????????????????????????????????????????????????????????????????????????????????????????????????????????????????????????????????????????????????????????????????????????????????????????????????????????????????????????????????????????????????????????????????????????????????????????????????????????????????????????????????????????????????????????????????????????????????????????????????????????????????????????????????????????????????????????????????????????????????????????????????????????????????????????????????????????????????????????????????????????????????????????????????????????????????????????????????????????????????????????????????????????????????????????????????????????????????????????????????????????????????????????????????????????????????????????????????????????????????????????????????????????????????????????????????????????????????????????????????????????????????????????????????????????????????????????????????????????????????????????????????????????????????????????????????????????????????????????????????????????????????????????????????????????????????????????????????????????????????????????????????????????????????????????????????????????????????????????????????????????????????????????????????????????????????????????????????????????????????????????????????????????????????????????????????????????????????????????????????????????????????????????????????????????????????????????????????????????????????????????????????????????????????????????????????????????????????????????????????????????????????????????????????????????????????????????????????????????????????????????????????????????????????????????????????????????????????????????????????????????????????????????????????????????????????????????????????????????????????????????????????????????????????????????????????????????????????????????????????????????????????????????????????????????????????????????????????????????????????????????????????????????????????????????????????????????????????????????????????????????????????????????????????????????????????????????????????????????????????????????????????????????????????????????????????????????????????????????????????????????????????????????????????????????????????????????????????????????????????????????????????????????????????????????????????????????????????????????????????????????????????????????????????????????????????????????????????????????????????????????????????????????????????????????????????????????????????????????????????????????????????????????????????????????????????????????????????????????????????????????????????????????????????????????????????????????????????????????????????????????????????????????????????????????????????????????????????????????????????????????????????????????????????????????????????????????????????????????????????????????????????????????????????????????????????????????????????????????????????????????????????????????????????????????????????????????????????????????????????????????????????????????????????????????????????????????????????????????????????????????????????????????????????????????????????????????????????????????????????????????????????????????????????????????????????????????????????????????????????????????????????????????????????????????????????????????????????????????????????????????????????????????????????????????????????????????????????????????????????????????????????????????????????????????????????????????????????????????????????????????????????????????????????????????????????????????????????????????????????????????????????????????????????????????????????????????????????????????????????????????????????????????????????????????????????????????????????????????????????????????????????????????????????????????????????????????????????????????????????????????????????????????????????????????????????????????????????????????????????????????????????????????????????????????????????????????????????????????????????????????????????????????????????????????????????????????????????????????????????????????????????????????????????????????????????????????????????????????????????????????????????????????????????????????????????????????????????????????????????????????????????????????????????????????????????????????????????????????????????????????????????????????????????????????????????????????????????????????????????????????????????????????????????????????????????????????????????????????????????????????????????????????????????????????????????????????????????????????????????????????????????????????????????????????????????????????????????????????????????????????????????????????????????????????????????????????????????????????????????????????????????????????????????????????????????????????????????????????????????????????????????????????????????????????????????????????????????????????????????????????????????????????????????????????????????????????????????????????????????????????????????????????????????????????????????????????????????????????????????????????????????????????????????????????????????????????????????????????????????????????????????????????????????????????????????????????????????????????????????????????????????????????????????????????????????????????????????????????????????????????????????????????????????????????????????????????????????????????????????????????????????????????????????????????????????????????????????????????????????????????????????????????????????????????????????????????????????????????????????????????????????????????????????????????????????????????????????????????????????????????????????????????????????????????????????????????????????????????????????????????????????????????????????????????????????????????????????????????????????????????????????????????????????????????????????????????????????????????????????????????????????????????????????????????????????????????????????????????????????????????????????????????????????????????????????????????????????????????????????????????????????????????????????????????????????????????????????????????????????????????????????????????????????????????????????????????????????????????????????????????????????????????????????????????????????????????????????????????????????????????????????????????????????????????????????????????????????????????????????????????????????????????????????????????
	KC731553_isol_GL3_GTG10              ????????????????????????????????????????????????????????????????????????????????????????????????????????????????????????????????????????????????????????????????????????????????????????????????????????????????????????????????????????????????????????????????????????????????????????????????????????????????????????????????????????????????????????????????????????????????????????????????????????????????????????????????????????????????????????????????????????????????????????????????????????????????????????????????????????????????????????????????????????????????????????????????????????????????????????????????????????????????????????????????????????????????????????????????????????????????????????????????????????????????????????????????????????????????????????????????????????????????????????????????????????????????????????????????????????????????????????????????????????????????????????????????????????????????????????????????????????????????????????????????????????????????????????????????????????????????????????????????????????????????????????????????????????????????????????????????????????????????????????????????????????????????????????????????????????????????????????????????????????????????????????????????????????????????????????????????????????????????????????????????????????????????????????????????????????????????????????????????????????????????????????????????????????????????????????????????????????????????????????????????????????????????????????????????????????????????????????????????????????????????????????????????????????????????????????????????????????????????????????????????????????????????????????????????????????????????????????????????????????????????????????????????????????????????????????????????????????????????????????????????????????????????????????????????????????????????????????????????????????????????????????????????????????????????????????????????????????????????????????????????????????????????????????????????????????????????????????????????????????????????????????????????????????????????????????????????????????????????????????????????????????????????????????????????????????????????????????????????????????????????????????????????????????????????????????????????????????????????????????????????????????????????????????????????????????????????????????????????????????????????????????????????????????????????????????????????????????????????????????????????????????????????????????????????????????????????????????????????????????????????????????????????????????????????????????????????????????????????????????????????????????????????????????????????????????????????????????????????????????????????????????????????????????????????????????????????????????????????????????????????????????????????????????????????????????????????????????????????????????????????????????????????????????????????????????????????????????????????????????????????????????????????????????????????????????????????????????????????????????????????????????????????????????????????????????????????????????????????????????????????????????????????????????????????????????????????????????????????????????????????????????????????????????????????????????????????????????????????????????????????????????????????????????????????????????????????????GGCGAAGAGTATTCGCTCCTATAATTTTATAAAAGCCAGCGACGGTAACTTAGCTAATATTTTTAGTTTATTCTTTCAAGCTTTAGGCGATTGTTTTTCTAGTGTAGTTTCTAGCTACGCAAAGGGTGTCATGCGCGACAACTTCAATGTTTTGGAGACGCTGATAACTTTGCCTAAGTCTTTTATAGTAAAAGTGCCAGGGTCGGTGCTTGTCACAATCCATACATCCGGTCTTTCAGACAAATTGGAACTTCAAGGTGCTTTTAGTCTTTCTAGAGAGACTTTTGGAAGGAGGTTGCGCTCAAGTCGTTTACGCGTTTTCTCTAGGGCTATTGTTGAGGATTCTATAAAAGTCATGAAGAAAATGAAGACGGATGATGGCGAACCCATACCCATTACGGAGGACTCTGTGTATGCGTTCATCCAGGGTAATTTGTCGAACGTGCATTGTACAAGGGCTGGCTTGCTTGGGGGGTTTAAGGCTACCGCTGCTACCACAGCGGCGAAAGGTCTTGCTCAACGTGCGGTGGGGACGAAGGCCTTTTCTGG?????????????????????????????????????????????????????????????????????????????????????????????????????????????????????????????????????????????????????????????????????????????????????????????????????????????????????????????????????????????????????????????????????????????????????????????????????????????????????????????????????????????????????????????????????????????????????????????????????????????????????????????????????????????????????????????????????????????????????????????????????????????????????????????????????????????????????????????????????????????????????????????????????????????????????????????????????????????????????????????????????????????????????????????????????????????????????????????????????????????????????????????????????????????????????????????????????????????????????????????????????????????????????????????????????????????????????????????????????????????????????????????????????????????????????????????????????????????????????????????????????????????????????????????????????????????????????????????????????????????????????????????????????????????????????????????????????????????????????????????????????????????????????????????????????????????????????????????????????????????????????????????????????????????????????????????????????????????????????????????????????????????????????????????????????????????????????????????????????????????????????????????????????????????????????????????????????????????????????????????????????????????????????????????????????????????????????????????????????????????????????????????????????????????????????????????????????????????????????????????????????????????????????????????????????????????????????????????????????????????????????????????????????????????????????????????????????????????????????????????????????????????????????????????????????????????????????????????????????????????????????????????????????????????????????????????????????????????????????????????????????????????????????????????????????????????????????????????????????????????????????????????????????????????????????????????????????????????????????????????????????????????????????????????????????????????????????????????????????????????????????????????????????????????????????????????????????????????????????????????????????????????????????????????????????????????????????????????????????????????????????????????????????????????????????????????????????????????????????????????????????????????????????????????????????????????????????????????????????????????????????????????????????????????????????????????????????????????????????????????????????????????????????????????????????????????????????????????????????????????????????????????????????????????????????????????????????????????????????????????????????????????????????????????????????????????????????????????????????????????????????????????????????????????????????????????????????????????????????????????????????????????????????????????????????????????????????????????????????????????????????????????????????????????????????????????????????????????????????????????????????????????????????????????????????????????????????????????????????????????????????????????????????????????????????????????????????????????????????????????????????????????????????????????????????????????????????????????????????????????????????????????????????????????????????????????????????????????????????????????????????????????????????????????????????????????????????????????????????????????????????????????????????????????????????????????????????????????????????????????????????????????????????????????????????????????????????????????????????????????????????????????????????????????????????????????????????????????????????????????????????????????????????????????????????????????????????????????????????????????????????????????????????????????????????????????????????????????????????????????????????????????????????????????????????????????????????????????????????????????????????????????????????????????????????????????????????????????????????????????????????????????????????????????????????????????????????????????????????????????????????????????????????????????????????????????????????????????????????????????????????????????????????????????????????????????????????????????????????????????????????????????????????????????????????????????????????????????????????????????????????????????????????????????????????????????????????????????????????????????????????????????????????????????????????????????????????????????????????????????????????????????????????????????????????????????????????????????????????????????????????????????????????????????????????????????????????????????????????????????????????????????????????????????????????????????????????????????????????????????????????????????????????????????????????????????????????????????????????????????????????????????????????????????????????????????????????????????????????????????????????????????????????????????????????????????????????????????????????????????????????????????????????????????????????????????????????????????????????????????????????????????????????????????????????????????????????????????????????????????????????????????????????????????????????????????????????????????????????????????????????????????????????????????????????????????????????????????????????????????????????????????????????????????????????????????????????????????????????????????????????????????????????????????????????????????????????????????????????????????????????????????????????????????????????????????????????????????????????????????????????????????????????????????????????????????????????????????????????????????????????????????????????????????????????????????????????????????????????????????????????????????????????????????????????????????????????????????????????????????????????????????????????????????????????????????????????????????????????????????????????????????????????????????????????????????????????????????????????????????????????????????????????????????????????????????????????????????????????????????????????????????????????????????????????????????????????????????????????????????????????????????????????????????????????????????????????????????????????????????????????????????????????????????????????????????????????????????????????????????????????????????????????????????????????????????????????????????????????????????????????????????????????????????????????????????????????????????????????????????????????????????????????????????????????????????????????????????????????????????????????????????????????????????????????????????????????????????????????????????????????????????????????????????????????????????????????????????????????????????????????????????????????????????????????????????????????????????????????????????????????????????????????????????????????????????????????????????????????????????????????????????????????????????????????????????????????????????????????????????????????????????????????????????????????????????????????????????????????????????????????????????????????????????????????????????????????????????????????????????????????????????????????????????????????????????????????????????????????????????????????????????????????????????????????????????????????????????????????????????????????????????????????????????????????????????????????????????????????????????????????????????????????????????????????????????????????????????????????????????????????????????????????????????????????????????????????????????????????????????????????????????????????????????????????????????????????????????????????????????????????????????????????????????????????????????????????????????????????????????????????????????????????????????????????????????????????????????????????????????????????????????????????????????????????????????????????????????????????????????????????????????????????????????????????????????????????????????????????????????????????????????????????????????????????????????????????????????????????????????????????????????????????????????????????????????????????????????????????????????????????????????????????????????????????????????????????????????????????????????????????????????????????????????????????????????????????????????????????????????????????????????????????????????????????????????????????????????????????????????????????????????????????????????????????????????????????????????????????????????????????????????????????????????????????????????????????????????????????????????????????????????????????????????????????????????????????????????????????????????????????????????????????????????????????????????????????????????????????????????????????????????????????????????????????????????????????????????????????????????????????????????????????????????????????????????????????????????????????????????????????????????????????????????????????????????????????????????????????????????????????????????????????????????????????????????????????????????????????????????????????????????????????????????????????????????????????????????????????????????????????????????????????????????????????????????????????????????????????????????????????????????????????????????????????????????????????????????????????????????????????????????????????????????????????????????????????????????????????????????????????????????????????????????????????????????????????????????????????????????????????????????????????????????????????????????????????????????????????????????????????????????????????????????????????????????????????????????????????????????????????????????????????????????????????????????????????????????????????????????????????????????????????????????????????????????????????????????????????????????????????????????????????????????????????????????????????????????????????????????????????????????????????????????????????????????????????????????????????????????????????????????????????????????????????????????????????????????????????????????????????????????????????????????????????????????????????????????????????????????????????????????????????????????????????????????????????????????????????????????????????????????????????????????????????????????????????????????????????????????????????????????????????????????????????????????????????????????????????????????????????????????????????????????????????????????????????????????????????????????????????????????????????????????????????????????????????????????????????????????????????????????????????????????????????????????????????????????????????????????????????????????????????????????????????????????????????????????????????????????????????????????????????????????????????????????????????????????????????????????????????????????????????????????????????????????????????????????????????????????????????????????????????????????????????????????????????????????????????????????????????????????????????????????????????????????????????????????????????????????????????????????????????????????????????????????????????????????????????????????????????????????????????????????????????????????????????????????????????????????????????????????????????????????????????????????????????????????????????????????????????????????????????????????????????????????????????????????????????????????????????????????????????????????????????????????????????????????????????????????????????????????????????????????????????????????????????????????????????????????????????????????????????????????????????????????????????????????????????????????????????????????????????????????????????????????????????????????????????????????????????????????????????????????????????????????????????????????????????????????????????????????????????????????????????????????????????????????????????????????????????????????????????????????????????????????????????????????????????????????????????????????????????????????????????????????????????????????????????????????????????????????????????????????????????????????????????????????????????????????????????????????????????????????????????????????????????????????????????????????????????????????????????????????????????????????????????????????????????????????????????????????????????????????????????????????????????????????????????????????????????????????????????????????????????????????????????????????????????????????????????????????????????????????????????????????????????????????????????????????????????????????????????????????????????????????????????????????????????????????????????????????????????????????????????????????????????????????????????????????????????????????????????????????????????????????????????????????????????????????????????????????????????????????????????????????????????????????????????????????????????????????????????????????????????????????????????????????????????????????????????????????????????????????????????????????????????????????????????????????????????????????????????????????????????????????????????????????????????????????????????????????????????????????????????????????????????????????????????????????????????????????????????????????????????????????????????????????????????????????????????????????????????????????????????????????????????????????????????????????????????????????????????????????????????????????????????????????????????????????????????????????????????????????????????????????????????????????????????????????????????????????????????????????????????????????????????????????????????????????????????????????????????????????????????????????????????????????????????????????????????????????????????????????????????????????????????????????????????????????????????????????????????????????????????????????????????????????????????????????????????????????????????????????????????????????????????????????????????????????????????????????????????????????????????????????????????????????????????????????????????????????????????????????????????????????????????????????????????????????????????????????????????????????????????????????????????????????????????????????????????????????????????????????????????????????????????????????????????????????????????????????????????????????????????????????????????????????????????????????????????????????????????????????????????????????????????????????????????????????????????????????????????????????????????????????????????????????????????????????????????????????????????????????????????????????????????????????????????????????????????????????????????????????????????????????????????????????????????????????????????????????????????????????????????????????????????????????????????????????????????????????????????????????????????????????????????????????????????????????????????????????????????????????????????????????????????????????????????????????????????????????????????????????????????????????????????????????????????????????????????????????????????????????????????????????????????????????????????????????????????????????????????????????????????????????????????????????????????????????????????????????????????????????????????????????????????????????????????????????????????????????????????????????????????????????????????????????????????????????????????????????????????????????????????????????????????????????????????????????????????????????????????????????????????????????????????????????????????????????????????????????????????????????????????????????????????????????????????????????????????????????????????????????????????????????????????????????????????????????????????????????????????????????????????????????????????????????????????????????????????????????????????????????????????????????????????????????????????????????????????????????????????????????????????????????????????????????????????????????????????????????????????????????????????????
	AY495340                             ????????????????????????????????????????????????????????????????????????????????????????????????????????????????????????????????????????????????????????????????????????????????????????????????????????????????????????????????????????????????????????????????????????????????????????????????????????????????????????????????????????????????????????????????????????????????????????????????????????????????????????????????????????????????????????????????????????????????????????????????????????????????????????????????????????????????????????????????????????????????????????????????????????????????????????????????????????????????????????????????????????????????????????????????????????????????????????????????????????????????????????????????????????????????????????????????????????????????????????????????????????????????????????????????????????????????????????????????????????????????????????????????????????????????????????????????????????????????????????????????????????????????????????????????????????????????????????????????????????????????????????????????????????????????????????????????????????????????????????????????????????????????????????????????????????????????????????????????????????????????????????????????????????????????????????????????????????????????????????????????????????????????????????????????????????????????????????????????????????????????????????????????????????????????????????????????????????????????????????????????????????????????????????????????????????????????????????????????????????????????????????????????????????????????????????????????????????????????????????????????????????????????????????????????????????????????????????????????????????????????????????????????????????????????????????????????????????????????????????????????????????????????????????????????????????????????????????????????????????????????????????????????????????????????????????????????????????????????????????????????????????????????????????????????????????????????????????????????????????????????????????????????????????????????????????????????????????????????????????????????????????????????????????????????????????????????????????????????????????????????????????????????????????????????????????????????????????????????????????????????????????????????????????????????????????????????????????????????????????????????????????????????????????????????????????????????????????????????????????????????????????????????????????????????????????????????????????????????????????????????????????????????????????????????????????????????????????????????????????????????????????????????????????????????????????????????????????????????????????????????????????????????????????????????????????????????????????????????????????????????????????????????????????????????????????????????????????????????????????????????????????????????????????????????????????????????????????????????????????????????????????????????????????????????????????????????????????????????????????????????????????????????????????????????????????????????????????????????????????????????????????????????????????????????????????????????????????????????????????????????????????????????????????????????????????????????????????????????????????????????????????????????????????????????????????????????????????????????????????????????????????????????????????????????????????????????????????????????????????????????????????????????????????????????????????????????????????????????????????????????????????????????????????????????????????????????????????????????????????????????????????????????????????????????????????????????????????????????????????????????????????????????????????????????????????????????????????????????????????????????????????????????????????????????????????????????????????????????????????????????????????????????????????????????????????????????????????????????????????????????????????????????????????????????????????????????????????????????????????????????????????????????????????????????????????????????????????????????????????????????????????????????????????????????????????????????????????????????????????????????????????????????????????????????????????????????????????????????????????????????????????????????????????????????????????????????????????????????????????????????????????????????????????????????????????????????????????????????????????????????????????????????????????????????????????????????????????????????????????????????????????????????????????????????????????????????????????????????????????????????????????????????????????????????????????????????????????????????????????????????????????????????????????????????????????????????????????????????????????????????????????????????????????????????????????????????????????????????????????????????????????????????????????????????????????????????????????????????????????????????????????????????????????????????????????????????????????????????????????????????????????????????????????????????????????????????????????????????????????????????????????????????????????????????????????????????????????????????????????????????????????????????????????????????????????????????????????????????????????????????????????????????????????????????????????????????????????????????????????????????????????????????????????????????????????????????????????????????????????????????????????????????????????????????????????????????????????????????????????????????????????????????????????????????????????????????????????????????????????????????????????????????????????????????????????????????????????????????????????????????????????????????????????????????????????????????????????????????????????????????????????????????????????????????????????????????????????????????????????????????????????????????????????????????????????????????????????????????????????????????????????????????????????????????????????????????????????????????????????????????????????????????????????????????????????????????????????????????????????????????????????????????????????????????????????????????????????????????????????????????????????????????????????????????????????????????????????????????????????????????????????????????????????????????????????????????????????????????????????????????????????????????????????????????????????????????????????????????????????????????????????????????????????????????????????????????????????????????????????????????????????????????????????????????????????????????????????????????????????????????????????????????????????????????????????????????????????????????????????????????????????????????????????????????????????????????????????????????????????????????????????????????????????????????????????????????????????????????????????????????????????????????????????????????????????????????????????????????????????????????????????????????????????????????????????????????????????????????????????????????????????????????????????????????????????????????????????????????????????????????????????????????????????????????????????????????????????????????????????????????????????????????????????????????????????????????????????????????????????????????????????????????????????????????????????????????????????????????????????????????????????????????????????????????????????????????????????????????????????????????????????????????????????????????????????????????????????????????????????????????????????????????????????????????????????????????????????????????????????????????????????????????????????????????????????????????????????????????????????????????????????????????????????????????????????????????????????????????????????????????????????????????????????????????????????????????????????????????????????CGGCTGGTTGCTTTCGAGATATATGAGCGTATGGATTTTGGACCGACCTTCGAAGGGGAGTTGGTACGGAAGATACCAACAAGTCATTTTGTAGCCGTGAATGGGTTTCTCGAGGACTTACTCGACGGTTGTCCGGCTTTCGACTATGACTTCTTTGAGGATGATTTCGAAACTTCAGATCAGTCTTTCCTCATAGAAGATGTGCGCATTTCTGAATCTTTTTCTCATTTTACGTCGAAAATAGAGGATAGGTTTTACAGTTTTATTAGGTCTAGCGTAGGTTTACCAAAGCGCAACACCTTGAAGTGTAACCTCGTCACGTTTGAAAATAGGAATTTCAACGCCGATCGCGGTTGTAACGTGGGTTGTGACGACTCTGTGGCGCATGAACTGAAGGAGATTTTCTTCGAGGAGGTCGTTAACAAAGCTCGTTTAGCAGAGGTGACGGAAAGCCATTTGTCCAGCAACACGATGTTGTTATCAGATTGGTTGGACAAAAGGGCACCTAACGCTTACAAGTCTCTCAAGCGGGCTTTAGGTTCGTTTGTCTTTCATCCGTCTATGTTGACGTCTTATACGCTCATGGTGAAAGCAGACGTAAAACCCAAGTTGGACAATACGCCATTGTCGAAGTACGTAACGGGGCAGAATATAGTCTACCACGATAGGTGCGTAACTGCGCTTTTTTCTTGCATTTTTACTGCGTGCGTAGAGCGCTTAAAATACGTAGTAGACGAGAGGTGGCTCTTCTACCACGGGATGGACACTGCGGAGTTGGCGGCTGCATTGAGGAACAATTTGGGGGACATCCGGCAATACTACACCTATGAACTGGATATCAGTAAGTACGACAAATCTCAGAGTGCTCTCATGAAACAGGTGGAGGAGTTGATACTCTTGACACTTGGTGTTGATAGAGAAGTTTTGTCTACTTTCTTTTGTGGTGAGTATGATAGCGTCGTGAGAACGATGACGAAGGAATTGGTGTTGTCTGTCGGCTCTCAGAGGCGCAGTGGTGGTGCTAACACGTGGTTGGGAAATAGTTTAGTCTTGTGCACCTTGTTGTCCGTAGTACTTAGGGGATTAGATTATAGTTATATTGTAGTTAGTGGTGATGATAGCCTCATATTTAGTCGGCAGCCGTTAGATATTGATACGTCGGTTCTGAGCGATAATTTTGGTTTTGACGTAAAGATATTTAACCAAGCTGCTCCTTATTTTTGTTCTAAGTTTTTAGTTCAAGTCGAGGATAGTCTCTTTTTTGTTCCCGATCCACTTAAACTCTTCGTTAAGTTTGGAGCTTCCAAAACTTCAGATATCGACCTTTTACATGAGATTTTTCAATCTTTCGTCGATCTTTCGAAGGGTTTCAATAGAGAGGACGTCATCCAGGAATTAGCTAAGCTGGTGACGCGGAAATATAAGCATTCGGGATGGACCTACTCGGCTTTGTGTGTCTTGCACGTTTTAAGTGCAAATTTTTCGCAGTTCTGTAGGTTATATTACCACAATAGCGTGAATCTTGATGTGCGCCCTATTCAGAGGACCGAGTCGCTTTCCTTGCTGGCCTTGAAGGCAAGAATTTTAAGGTGGAAAGCTTCTCGTTTTGCCTTTTCGATAAAGAGGGGTTAATCGCGTTGGCCA---CGCTATAGTGT????????????????????????????????????????????????????????????????????????????????????????????????????????????????????????????????????????????????????????????????????????????????????????????????????????????????????????????????????????????????????????????????????????????????????????????????????????????????????????????????????????????????????????????????????????????????????????????????????????????????????????????????????????????????????????????????????????????????????????????????????????????????????????????????????????????????????????????????????????????????????????????????????????????????????????????????????????????????????????????????????????????????????????????????????????????????????????????????????????????????????????????????????????????????????????????????????????????????????????????????????????????????????????????????????????????????????????????????????????????????????????????????????????????????????????????????????????????????????????????????????????????????????????????????????????????????????????????????????????????????????????????????????????????????????????????????????????????????????????????????????????????????????????????????????????????????????????????????????????????????????????????????????????????????????????????????????????????????????????????????????????????????????????????????????????????????????????????????????????????????????????????????????????????????????????????????????????????????????????????????????????????????????????????????????????????????????????????????????????????????????????????????????????????????????????????????????????????????????????????????????????????????????????????????????????????????????????????????????????????????????????????????????????????????????????????????????????????????????????????????????????????????????????????????????????????????????????????????????????????????????????????????????????????????????????????????????????????????????????????????????????????????????????????????????????????????????????????????????????????????????????????????????????????????????????????????????????????????????????????????????????????????????????????????????????????????????????????????????????????????????????????????????????????????????????????????????????????????????????????????????????????????????????????????????????????????????????????????????????????????????????????????????????????????????????????????????????????????????????????????????????????????????????????????????????????????????????????????????????????????????????????????????????????????????????????????????????????????????????????????????????????????????????????????????????????????????????????????????????????????????????????????????????????????????????????????????????????????????????????????????????????????????????????????????????????????????????????????????????????????????????????????????????????????????????????????????????????????????????????????????????????????????????????????????????????????????????????????????????????????????????????????????????????????????????????????????????????????????????????????????????????????????????????????????????????????????????????????????????????????????????????????????????????????????????????????????????????????????????????????????????????????????????????????????????????????????????????????????????????????????????????????????????????????????????????????????????????????????????????????????????????????????????????????????????????????????????????????????????????????????????????????????????????????????????????????????????????????????????????????????????????????????????????????????????????????????????????????????????????????????????????????????????????????????????????????????????????????????????????????????????????????????????????????????????????????????????????????????????????????????????????????????????????????????????????????????????????????????????????????????????????????????????????????????????????????????????????????????????????????????????????????????????????????????????????????????????????????????????????????????????????????????????????????????????????????????????????????????????????????????????????????????????????????????????????????????????????????????????????????????????????????????????????????????????????????????????????????????????????????????????????????????????????????????????????????????????????????????????????????????????????????????????????????????????????????????????????????????????????????????????????????????????????????????????????????????????????????????????????????????????????????????????????????????????????????????????????????????????????????????????????????????????????????????????????????????????????????????????????????????????????????????????????????????????????????????????????????????????????????????????????????????????????????????????????????????????????????????????????????????????????????????????????????????????????????????????????????????????????????????????????????????????????????????????????????????????????????????????????????????????????????????????????????????????????????????????????????????????????????????????????????????????????????????????????????????????????????????????????????????????????????????????????????????????????????????????????????????????????????????????????????????????????????????????????????????????????????????????????????????????????????????????????????????????????????????????????????????????????????????????????????????????????????????????????????????????????????????????????????????????????????????????????????????????????????????????????????????????????????????????????????????????????????????????????????????????????????????????????????????????????????????????????????????????????????????????????????????????????????????????????????????????????????????????????????????????????????????????????????????????????????????????????????????????????????????????????????????????????????????????????????????????????????????????????????????????????????????????????????????????????????????????????????????????????????????????????????????????????????????????????????????????????????????????????????????????????????????????????????????????????????????????????????????????????????????????????????????????????????????????????????????????????????????????????????????????????????????????????????????????????????????????????????????????????????????????????????????????????????????????????????????????????????????????????????????????????????????????????????????????????????????????????????????????????????????????????????????????????????????????????????????????????????????????????????????????????????????????????????????????????????????????????????????????????????????????????????????????????????????????????????????????????????????????????????????????????????????????????????????????????????????????????????????????????????????????????????????????????????????????????????????????????????????????????????????????????????????????????????????????????????????????????????????????????????????????????????????????????????????????????????????????????????????????????????????????????????????????????????????????????????????????????????????????????????????????????????????????????????????????????????????????????????????????????????????????????????????????????????????????????????????????????????????????????????????????????????????????????????????????????????????????????????????????????????????????????????????????????????????????????????????????????????????????????????????????????????????????????????????????????????????????????????????????????????????????????????????????????????????????????????????????????????????????????????????????????????????????????????????????????????????????????????????????????????????????????????????????????????????????????????????????????????????????????????????????????????????????????????????????????????????????????????????????????????????????????????????????????????????????????????????????????????????????????????????????????????????????????????????????????????????????????????????????????????????????????????????????????????????????????????????????????????????????????????????????????????????????????????????????????????????????????????????????????????????????????????????????????????????????????????????????????????????????????????????????????????????????????????????????????????????????????????????????????????????????????????????????????????????????????????????????????????????????????????????????????????????????????????????????????????????????????????????????????????????????????????????????????????????????????????????????????????????????????????????????????????????????????????????????????????????????????????????????????????????????????????????????????????????????????????????????????????????????????????????????????????????????????????????????????????????????????????????????????????????????????????????????????????????????????????????????????????????????????????????????????????????????????????????????????????????????????????????????????????????????????????????????????????????????????????????????????????????????????????????????????????????????????????????????????????????????????????????????????????????????????????????????????????????????????????????????????????????????????????????????????????????????????????????????????????????????????????????????????????????????????????????????????????????????????????????????????????????????????????????????????????????????????????????????????????????????????????????????????????????????????????????????????????????????????????????????????????????????????????????????????????????????????????????????????????????????????????????????????????????????????????????????????????????????????????????????????????????????????????????????????????????????????????????????????????????????????????????????????????????????????????????????????????????????????????????????????????????????????????????????????????????????????????????????????????????????????????????????????????????????????????????????????????????????????????????????????????????????????????????????????????????????????????????????????????????????????????????????????????????????????????????????????????????????????????????????????????
[truncated: 15,543,094 more chars]
